# Supplementary material for: Candida utilis and Chlorella vulgaris Counteract Intestinal Inflammation in Atlantic Salmon (Salmo salar L.)
Source: PLoS One. 2013 Dec 27;8(12):e83213. doi: 10.1371/journal.pone.0083213 (PMC3873917; doi:10.1371/journal.pone.0083213)
Supplement: Dataset S1 — Differentially expressed probes, identified by comparing expression levels of the study groups (SBM: soybean meal; CV: Chlorella vulgaris; CU: Candida utilis; KM: Kluyveromyces marxianus; SC: Saccharomyces cerevisiae) against those of the negative control group (FM: fish meal). ID (Col. A) = probe ID; CV.FM – SBM.FM (Col. B–F) = logFCs of the respective dietary group relative to the FM group; AveExp, F, P.Value, adj.P.Val (Col. G–J) = Average log signal; F-value, P-value, adjusted P-value; CV-FM – SBM-FM (Col. B-F) = boolean indicator (1 = probe DE for the respective contrast, 0 = not DE). (XLS) [file pone.0083213.s003.xls]

## Sheet: DeResultsMicroarray.csv
ID	CV.FM	CU.FM	KM.FM	SC.FM	SBM.FM	AveExpr	F	P.Value	adj.P.Val	CV-FM	CU-FM	KM-FM	SC-FM	SBM-FM	gene_accession	gene_name	gene_symbol
Ssa_S18886129	0.136928	0.171415	0.0498726	0.54956	0.737023	11.6134	4.1742	0.00279736	0.00968995	0	0	0	1	1	CB515892	60 kDa heat shock protein, mitochondrial	CH60
Ssa_S48416777	0.382997	0.735368	0.489536	0.522343	-0.478398	11.6383	3.33001	0.0107748	0.028477	0	1	0	0	0	GE791345	Tropomyosin alpha-3 chain	TPM3
Ssa_KSS670	-0.058033	0.0258088	0.368459	0.290625	0.680443	7.97503	3.85017	0.00467497	0.0145258	0	0	0	0	1	BT072698.1	6-phosphofructo-2-kinase/fructose-2,6-bisphosphatase 3	F263
Ssa_GRASP209738323	0.244376	0.273949	0.222069	0.372781	0.492798	10.3332	7.84959	1.29665e-05	0.000122891	0	0	0	0	1	209738323	Protein Churchill	CHUR
Ssa_GRASP209152470	0.399417	0.0443998	0.529392	0.754771	0.664561	7.77324	7.02855	4.0005e-05	0.000307231	0	0	1	1	1	209152470	Major facilitator superfamily domain-containing protein 2A	MFS2A
Ssa_EG902757	-0.0738524	-0.0823119	-0.231325	-0.327569	-0.492338	6.12126	4.89554	0.000911086	0.00394553	0	0	0	0	1	EG902757	GC-rich sequence DNA-binding factor 1	GCFC1
Ssa_GRASP209734871	0.345581	0.386672	0.068551	0.836552	1.09997	9.78056	10.6013	3.94231e-07	6.40161e-06	0	0	0	1	1	209734871	Homeodomain-only protein	HOP
Ssa_S47005487	-0.0954766	-0.274697	-0.0479352	-0.498589	-0.564172	5.19668	3.2316	0.012634	0.0322444	0	0	0	1	1	EU234532	Dual specificity mitogen-activated protein kinase kinase 6	MP2K6
Ssa_S30240885	0.34356	0.405743	0.0670853	0.147105	0.552646	7.05258	3.14291	0.0145869	0.035979	0	0	0	0	1	DW536946	Zinc finger CCHC domain-containing protein 4	ZCHC4
Ssa_S31983743	0.253431	0.299868	-0.5606	-0.37791	0.381592	7.1698	9.12528	2.43795e-06	3.05758e-05	0	0	1	0	0	DY712533	Sulfite oxidase	SUOX
Ssa_S30293266	-0.134857	-0.575199	-0.516525	-0.837512	-1.21933	4.7393	9.80803	1.03473e-06	1.46355e-05	0	1	1	1	1	DW580230	Bcl-2-like protein 11	B2L11
Ssa_GRASP221221057	-0.00492172	0.0996374	0.10363	0.341643	0.460921	8.81704	5.05484	0.000714205	0.00323457	0	0	0	0	1	221221057	Cyclin-dependent kinase 2-associated protein 1	CDKA1
Ssa_CL140Contig1	0.532962	0.213471	0.49048	0.589602	0.566626	4.5795	5.26807	0.000516866	0.0025014	1	0	1	1	1	BT059247.1	Hypoxia-inducible factor 1-alpha	HIF1A
Omy_S34311297	0.248006	0.350655	0.283572	0.518622	0.749915	6.44439	4.75764	0.00112627	0.00468178	0	0	0	1	1	CU069027	Cell division control protein 6 homolog	CDC6
Ssa_CB510227	-0.277735	-0.206566	-0.199765	-0.182305	-0.527931	10.9754	2.99105	0.0186661	0.043789	0	0	0	0	1	CB510227	Translation initiation factor IF-2, mitochondrial	IF2M
Ssa_S18882992	0.135264	-0.18523	0.41814	0.328043	-0.177874	7.92651	3.02717	0.017602	0.0417661	0	0	1	0	0	CA061651	Calcium/calmodulin-dependent 3',5'-cyclic nucleotide phosphodiesterase 1A	PDE1A
Ssa_GRASP209732895	0.123977	0.0661492	-0.304406	-0.848457	-0.668549	7.90038	14.0666	8.22447e-09	2.45008e-07	0	0	0	1	1	209732895	Protachykinin	TKN1
Ssa_S31993460	-0.653046	-0.562758	-0.47993	-0.358833	-0.626276	13.6657	5.10231	0.000664432	0.00305852	1	1	1	0	1	DY722057	Dihydrolipoyl dehydrogenase, mitochondrial	DLDH
Ssa_GRASP209738073	-0.250989	-0.555487	-0.0721381	0.106818	-0.266489	8.22127	3.0785	0.0161941	0.0391626	0	1	0	0	0	209738073	Fatty acid-binding protein, heart	FABPH
Ssa_EG647756	0.172716	0.224012	-0.037332	0.0191402	0.539917	8.84386	3.28795	0.0115329	0.0300854	0	0	0	0	1	EG647756	Peptidyl-prolyl cis-trans isomerase NIMA-interacting 1	PIN1
Ssa_TC75887	-0.195471	-0.169619	-0.184073	-0.169241	-0.476111	7.33011	3.5459	0.0076082	0.0216023	0	0	0	0	1	EG935664.1	Host cell factor 1	HCFC1
Ssa_S48419298	-0.570528	-0.545771	-0.684917	-0.860349	-0.889037	8.66289	15.5617	1.80235e-09	7.10634e-08	1	1	1	1	1	GE793866.1	Synaptophysin	SYPH
Ssa_S30263306	-0.383485	-0.724745	-0.467041	-0.40444	-0.583902	4.53286	3.46695	0.00863886	0.0239714	0	1	0	0	0	DW550274	5'-nucleotidase	5NTD
Ssa_DN164219	0.476728	0.47034	0.725053	1.30167	1.20532	5.87873	24.157	1.09619e-12	1.86275e-10	1	1	1	1	1	DN164219	Flotillin-2	FLOT2
Ssa_GRASP223649027	0.188071	0.301253	0.223428	0.80329	0.730712	14.8596	14.7729	3.97363e-09	1.36977e-07	0	0	0	1	1	223649027	Eukaryotic translation initiation factor 2 subunit 2	IF2B
Ssa_S31983697	-0.0544549	-0.292378	-0.591552	-0.591951	-0.546839	10.6494	4.79125	0.00106943	0.00450512	0	0	1	1	1	DY712487	Glutamine synthetase, mitochondrial	GLNA
Omy_S15320242	0.179274	0.270573	0.246662	0.342609	0.514028	12.0029	13.4355	1.60149e-08	4.30334e-07	0	0	0	0	1	BX305569	Rho guanine nucleotide exchange factor 16	ARHGG
Ssa_S35552326	0.172844	0.276052	0.199302	0.544845	0.530817	10.9123	8.96506	2.99207e-06	3.63173e-05	0	0	0	1	1	EG838704	Proliferation-associated protein 2G4	PA2G4
Ssa_DW541991	0.265714	0.312061	0.440628	0.61361	0.43289	5.32971	4.61551	0.00140308	0.00556117	0	0	1	1	0	DW541991	Microtubule-associated protein 1S	MAP1S
Ssa_S30286138	0.258265	0.380079	0.365689	0.833066	0.637185	11.1563	8.50232	5.4497e-06	5.95567e-05	0	0	0	1	1	DW573106	Vacuole membrane protein 1	VMP1
Ssa_NP12953959	0.433546	0.349617	0.444358	0.774528	0.740237	6.75861	10.1965	6.42475e-07	9.78719e-06	1	0	1	1	1	NP12953959	Diacylglycerol O-acyltransferase 1	DGAT1
Ssa_DW532898	-0.538713	-0.625917	-0.652711	-0.885749	-1.14478	10.2593	16.7764	5.56538e-10	2.65663e-08	1	1	1	1	1	DW532898	Platelet-derived growth factor subunit A	PDGFA
Ssa_CO471209	-0.141388	-0.281865	-0.185854	-0.740194	-0.821425	10.8989	5.79016	0.00023704	0.00132097	0	0	0	1	1	CO471209	Acid ceramidase	ASAH1
Ssa_S48403294	0.693885	-0.0433826	0.81815	1.44746	0.478639	6.24628	7.2477	2.94953e-05	0.00023996	0	0	1	1	0	GE777862	Thrombospondin-1	TSP1
Ssa_CL419Contig1	0.420862	0.351667	0.640868	0.8968	0.912328	6.27626	13.7075	1.19936e-08	3.37289e-07	1	0	1	1	1	BT058413.1	High affinity immunoglobulin gamma Fc receptor I	FCGR1
Ssa_GRASP209155283	-0.0859134	-0.0744469	-0.216491	-0.434787	-0.281081	10.1924	8.50281	5.4462e-06	5.95567e-05	0	0	0	1	0	209155283	GTP-binding protein Rit1	RIT1
Ssa_DW565255	-0.0758627	0.0282047	0.0463567	0.448225	0.253073	7.41649	3.73206	0.0056449	0.0169628	0	0	0	1	0	DW565255	Arf-GAP domain and FG repeat-containing protein 1	AGFG1
Ssa_GRASP209734589	0.0803329	0.24574	0.229171	0.442485	0.520999	13.0965	5.84296	0.000219283	0.00123628	0	0	0	1	1	209734589	Eukaryotic translation initiation factor 6	IF6
Ssa_S35668662	0.122774	-0.0206437	0.203937	-0.509117	-0.697642	8.53427	8.0678	9.67751e-06	9.53136e-05	0	0	0	1	1	EG903380	Class I histocompatibility antigen, F10 alpha chain	HA1F
Ssa_CA038492	0.123777	0.114839	0.306514	0.643926	0.511547	5.54523	5.95065	0.000187187	0.00109208	0	0	0	1	1	CA038492	High affinity cationic amino acid transporter 1	CTR1
Ssa_GRASP223672560	0.280607	0.278367	0.173892	0.183804	0.465799	9.70805	3.1495	0.0144317	0.03568	0	0	0	0	1	223672560	Protein transport protein Sec61 subunit beta	SC61B
Ssa_STIR33436	0.100736	-0.0428494	-0.197747	-1.06947	-0.750639	9.41283	13.3854	1.68959e-08	4.49998e-07	0	0	0	1	1	Ssa#STIR33436	Carbonic anhydrase 4	CAH4
Ssa_TC88604	0.414071	0.150392	0.038133	-0.0599003	0.291517	9.35289	3.06492	0.0165552	0.039836	1	0	0	0	0	BT058408.1	Cathepsin L1	CATL1
Ssa_S31996411	0.118322	-0.082769	-0.137323	-0.696493	-0.333557	10.1871	9.21614	2.17201e-06	2.7775e-05	0	0	0	1	0	DY725008	Alkylglycerol monooxygenase	ALKMO
Ssa_S32001106	0.531458	0.39242	0.614602	1.10306	1.12567	7.46059	16.9673	4.64759e-10	2.31707e-08	1	0	1	1	1	DY729703	Protein atonal homolog 8	ATOH8
Ssa_CA063509	0.234607	0.123055	0.0473174	0.28892	0.401199	7.77397	7.80608	1.37502e-05	0.000128605	0	0	0	0	1	CA063509	BTB/POZ domain-containing protein 10	BTBDA
Ssa_S31996569	0.482414	0.233972	0.370904	0.19263	0.403515	5.28327	3.17361	0.0138785	0.0346675	1	0	0	0	0	DY725166	Solute carrier family 25 member 43	S2543
Ssa_DW540384	0.0487279	0.120251	0.232633	0.707133	0.277541	8.35378	7.37939	2.45944e-05	0.000206494	0	0	0	1	0	DW540384	Glycine--tRNA ligase	SYG
Ssa_GRASP209733489	-0.403099	-0.0137398	-0.0860494	-0.933303	-0.663119	12.344	4.5359	0.00158772	0.00613577	0	0	0	1	0	209733489	Tubulin-specific chaperone A	TBCA
Ssa_DY701534	-0.42197	-0.306679	-0.188723	-0.488768	-0.8228	11.2311	6.89061	4.85389e-05	0.000362165	1	0	0	1	1	DY701534	E3 ubiquitin/ISG15 ligase TRIM25	TRI25
Ssa_S48396041	0.220853	-0.00932578	0.296443	0.508529	-0.0662052	4.43624	3.8195	0.00490921	0.0150904	0	0	0	1	0	BT071938.1	FRAS1-related extracellular matrix protein 1	FREM1
Ssa_S18871821	-1.4735	-0.228143	-1.19781	-0.079403	-0.621892	8.32689	2.98586	0.0188244	0.0440832	1	0	0	0	0	CA053553	Zinc finger protein Gfi-1	GFI1
Ssa_S35569016	0.296482	0.438874	0.227618	0.126304	1.03943	6.098	6.10541	0.000149307	0.000904095	0	0	0	0	1	EG855394	Krueppel-like factor 2	KLF2
Ssa_TC74304	0.244473	-0.511042	-0.970722	-0.890456	-0.830988	9.90229	11.3523	1.62766e-07	3.01654e-06	0	1	1	1	1	JT819710.1	Glutaryl-CoA dehydrogenase, mitochondrial	GCDH
Ssa_S35566025	0.212601	0.346759	0.286741	0.575437	0.684136	11.3285	18.1518	1.55829e-10	9.26638e-09	0	0	0	1	1	EG852403	26S protease regulatory subunit 10B	PRS10
Ssa_GRASP209155187	-0.0328886	-0.287988	-0.209305	-1.16235	-1.14099	16.9811	14.2262	6.96605e-09	2.13856e-07	0	0	0	1	1	209155187	Alpha-N-acetylgalactosaminidase	NAGAB
Ssa_GRASP209155401	0.0996569	0.199085	0.107619	1.45236	0.0658235	10.4646	19.1125	6.62364e-11	4.43968e-09	0	0	0	1	0	209155401	Cation transport regulator-like protein 1	CHAC1
Ssa_S18850563	0.707838	0.342719	0.901065	1.37913	0.760262	11.5976	12.3686	5.12752e-08	1.1289e-06	1	0	1	1	1	CA040903	L-fucose kinase	FUK
Ssa_S35538106	0.54138	0.188631	0.721305	0.715486	0.118699	7.86221	4.32646	0.00220194	0.00797309	0	0	1	1	0	EG824484	Filamin-C	FLNC
Ssa_GRASP223672524	-0.213827	-0.08489	-0.16628	-0.655014	-0.492544	5.777	5.99537	0.000175322	0.00103133	0	0	0	1	1	223672524	Urea transporter 1	UT1
Ssa_GRASP209730287	0.496381	0.529119	0.507651	0.652043	0.879469	12.8716	11.3897	1.55854e-07	2.91081e-06	1	1	1	1	1	209730287	Grancalcin	GRAN
Ssa_S48419396	0.179766	0.273508	0.345015	0.721147	0.745089	13.8692	11.9474	8.22889e-08	1.67989e-06	0	0	0	1	1	GE793964	T-complex protein 1 subunit alpha	TCPA
Ssa_GRASP223648103	-0.185821	-0.205226	-0.537343	-0.695242	-0.685189	12.7026	20.9805	1.34925e-11	1.21483e-09	0	0	1	1	1	223648103	Acetyl-coenzyme A synthetase 2-like, mitochondrial	ACS2L
Ssa_S35594270	0.37423	-0.149856	0.634047	0.435971	-0.0995299	4.82744	9.28027	2.0025e-06	2.58122e-05	0	0	1	1	0	EG880648	Chordin-like protein 1	CRDL1
Ssa_S30290395	-0.397427	-0.475647	-0.334451	-0.419789	-0.915479	7.20343	5.93321	0.000192038	0.00111556	0	0	0	0	1	DW577359	Serine/threonine-protein kinase ULK2	ULK2
Ssa_S31984446	0.202336	0.17018	0.173256	0.298541	0.53884	7.00048	3.4495	0.00888512	0.0244746	0	0	0	0	1	DY713236	Inositol 1,4,5-trisphosphate receptor type 3	ITPR3
Ssa_S31981996	0.0117942	0.162447	0.0587407	0.208842	0.419612	9.42837	3.5719	0.00729686	0.0208964	0	0	0	0	1	DY710786	Protein arginine N-methyltransferase 8-B	ANM8B
Ssa_S35529421	0.0324326	-0.067374	-0.174139	-0.431983	-0.401468	8.66063	8.08942	9.40249e-06	9.3444e-05	0	0	0	1	1	EG815799	Glucagon family neuropeptides	PACA
Ssa_GRASP209152113	0.122806	0.2499	0.299829	0.365235	0.457432	12.4963	16.3931	8.02101e-10	3.59844e-08	0	0	0	0	1	209152113	GTPase KRas	RASK
Ssa_GRASP209149814	-0.128099	-0.394273	-0.619591	-0.55912	-0.556773	13.5851	5.28253	0.000505709	0.00245331	0	0	1	1	1	209149814	Integral membrane protein 2A	ITM2A
Omy_S34425728	0.532951	0.789199	2.22241	1.95677	2.67129	7.6013	18.2313	1.45041e-10	8.83796e-09	0	0	1	1	1	CU072850	Enteropeptidase	ENTK
Ssa_S18870004	0.190573	0.352435	0.236012	0.51553	0.473758	8.89328	3.60581	0.00691019	0.0199745	0	0	0	1	1	CA050329	Tyrosine--tRNA ligase, mitochondrial	SYYM
Ssa_TC111132	-0.0485275	-0.105731	0.0859078	0.499081	0.20764	6.38327	5.67365	0.000281652	0.00151838	0	0	0	1	0	BT059016.1	Bone morphogenetic protein 1	BMP1
Ssa_GRASP209155373	-0.204555	-0.215471	-0.471318	-0.469585	-0.461063	12.9391	6.11843	0.000146503	0.000894063	0	0	1	1	1	209155373	3-hydroxyisobutyrate dehydrogenase, mitochondrial	3HIDH
Ssa_CK879294	-0.200524	-0.23572	-0.101434	-0.239179	-0.408537	6.26603	3.05215	0.0169019	0.0404525	0	0	0	0	1	CK879294	Protein RUFY3	RUFY3
Ssa_S50694432	-0.0345698	0.182944	0.0274788	0.426063	0.320018	12.346	5.1309	0.000636178	0.00295438	0	0	0	1	0	GO059911	rRNA 2'-O-methyltransferase fibrillarin	FBRL
Ssa_GRASP221222135	0.459832	0.0772434	0.299742	-0.167842	0.177381	11.9336	3.17921	0.0137532	0.0344448	1	0	0	0	0	221222135	Cyclin-dependent kinase 4 inhibitor B	CDN2B
Ssa_GRASP223648411	0.491667	0.49013	0.458238	1.16118	1.1117	11.8897	28.9507	3.66078e-14	1.38023e-11	1	1	1	1	1	223648411	Calpastatin	ICAL
Ssa_GRASP209735483	0.472049	0.310122	0.252095	0.193434	0.371683	10.098	4.20637	0.00265911	0.0092873	1	0	0	0	0	209735483	Transmembrane protein 120A	T120A
Ssa_GRASP221221871	-0.15184	-0.134506	-0.100731	-0.525266	-0.51533	9.90097	6.06716	0.000157865	0.000944292	0	0	0	1	1	221221871	GTP cyclohydrolase 1 feedback regulatory protein	GFRP
Ssa_GRASP209153042	-0.000410589	0.230907	0.117003	0.474416	0.391207	11.7411	6.66026	6.72176e-05	0.00047398	0	0	0	1	0	209153042	Nucleolar protein 14	NOP14
Ssa_GRASP209155069	0.178668	0.227721	0.205767	0.40865	0.420602	12.3629	8.08716	9.43083e-06	9.36485e-05	0	0	0	1	1	209155069	26S proteasome non-ATPase regulatory subunit 12	PSD12
Ssa_S35582070	0.219742	0.0866892	0.42444	0.254012	-0.0118411	8.44917	2.99118	0.0186621	0.043788	0	0	1	0	0	EG868448	Epithelial membrane protein 2	EMP2
Ssa_S35661650	0.451277	0.237307	0.52745	0.541468	0.940546	8.40037	4.76297	0.00111706	0.00465376	0	0	0	0	1	EG896368	Proactivator polypeptide	SAP
Ssa_GRASP209153609	-0.12799	-0.0724887	-0.327164	-0.325375	-0.47949	13.1235	7.72365	1.53715e-05	0.000140074	0	0	0	0	1	209153609	CCAAT/enhancer-binding protein alpha	CEBPA
Ssa_TC80787	0.207803	0.184063	0.211781	0.256293	0.537605	9.91353	7.69615	1.59553e-05	0.000144412	0	0	0	0	1	DY738695.1	Nuclear prelamin A recognition factor	NARF
Ssa_GRASP209153913	0.345749	0.0611333	0.45842	0.475494	-0.0677492	13.0156	3.29685	0.011368	0.0297387	0	0	1	1	0	209153913	Myosin regulatory light polypeptide 9	MYL9
Ssa_S35706795	-0.00599649	0.0435812	0.138913	-0.288267	-0.412424	9.89236	5.17799	0.000592322	0.00278937	0	0	0	0	1	EG941513	High affinity immunoglobulin epsilon receptor subunit gamma	FCERG
Ssa_CB515386	0.358104	-0.0654662	0.436832	0.576513	0.0726307	6.67453	6.31487	0.000110213	0.000706548	0	0	1	1	0	CB515386	Arf-GAP with SH3 domain, ANK repeat and PH domain-containing protein 1	ASAP1
Ssa_DY695005	-0.0874833	-0.266745	-0.270093	-0.495906	-0.475236	5.23159	4.0219	0.00355857	0.0117128	0	0	0	1	1	DY695005	Next to BRCA1 gene 1 protein	NBR1
Ssa_STIR40892	0.35187	0.345848	0.299265	0.531399	0.572901	8.25384	4.46691	0.0017678	0.00667336	0	0	0	1	1	EG915660.1	Uncharacterized aarF domain-containing protein kinase 5	ADCK5
Ssa_GRASP209733581	0.262211	0.346926	0.317859	0.574317	0.661239	7.18863	9.94174	8.77407e-07	1.28004e-05	0	0	0	1	1	209733581	Prefoldin subunit 2	PFD2
Ssa_S35658416	0.200849	0.214627	0.244867	0.53542	0.373009	12.1677	9.3901	1.74327e-06	2.28864e-05	0	0	0	1	0	EG893134	Multidrug and toxin extrusion protein 1	S47A1
Ssa_S45783659	-0.152113	-0.115121	-0.36475	-0.543854	-0.587607	6.25203	4.58872	0.00146263	0.00574807	0	0	0	1	1	EF695302.1	Homeobox protein Hox-A10	HXA10
Ssa_S30294895	0.0721491	0.0961255	0.301667	0.406656	0.332422	9.87279	4.66975	0.00129003	0.00519498	0	0	0	1	0	DW581859	Myocyte-specific enhancer factor 2A	MEF2A
Ssa_S35472109	-0.0383265	-0.435982	-0.141918	-1.1137	-0.672115	4.77426	4.94906	0.000839375	0.00368525	0	0	0	1	0	EG758487	Activation-induced cytidine deaminase	AICDA
Ssa_S32007357	0.0298153	-0.0695294	-0.0597113	-0.610666	-0.37039	9.31167	9.41541	1.6886e-06	2.22655e-05	0	0	0	1	0	DY735954	Cyclin-I	CCNI
Ssa_S30290327	-0.17273	-0.234908	-0.221818	-0.568336	-0.0377202	5.12662	7.27119	2.85522e-05	0.00023336	0	0	0	1	0	DW577291	Phosphorylase b kinase regulatory subunit beta	KPBB
Ssa_EG883971	0.120042	-0.113372	0.0698349	-0.622746	-0.330928	4.93831	8.12199	9.00327e-06	9.02947e-05	0	0	0	1	0	EG883971	Arf-GAP with dual PH domain-containing protein 2	ADAP2
Ssa_EG781271	-0.600602	-0.663319	-0.614102	-1.58433	-1.81026	9.05256	33.6518	1.88421e-15	1.51553e-12	1	1	1	1	1	EG781271	Phosphatidylinositol 3-kinase regulatory subunit alpha	P85AA
Ssa_S30296424	0.289446	0.387712	0.145937	0.329607	0.509719	7.05251	2.97092	0.0192872	0.0448795	0	0	0	0	1	DW583388	Ceramide synthase 2	CERS2
Ssa_KSS4003	0.0716446	0.128172	0.785436	0.698164	1.06236	5.51405	4.86203	0.000959151	0.00411671	0	0	1	1	1	JT843044.1	Choline kinase alpha	CHKA
Ssa_S30269834	0.0767053	0.0393725	0.142818	-0.467512	-0.159924	5.93421	3.75402	0.00545013	0.0164967	0	0	0	1	0	DW556802	Bifunctional ATP-dependent dihydroxyacetone kinase/FAD-AMP lyase (cyclizing)	DHAK
Ssa_S32006855	-0.270326	-0.262298	-0.349478	-0.178713	-0.455559	13.0699	3.83025	0.00482578	0.0149099	0	0	0	0	1	DY735452	Mitochondrial import inner membrane translocase subunit TIM44	TIM44
Ssa_S18875536	0.364953	-0.0225474	0.523592	0.694906	0.256293	7.34819	3.54919	0.00756805	0.0215198	0	0	0	1	0	CA057400	Proteinase-activated receptor 1	PAR1
Ssa_S35601621	-0.0605068	-0.156631	-0.154108	-0.352898	-0.413347	7.11493	5.99955	0.000174253	0.00102654	0	0	0	0	1	EG886039	RE1-silencing transcription factor	REST
Omy_S18095775	-0.311056	-0.448212	-0.557092	-0.526316	-0.640767	4.05091	3.17279	0.013897	0.0346779	0	0	1	0	1	BX865542	Mitogen-activated protein kinase kinase kinase 7	M3K7
Ssa_TC98255	0.275846	0.422805	0.0887671	0.938498	0.683371	7.92898	9.74861	1.11376e-06	1.55887e-05	0	0	0	1	1	JT824570.1	Cingulin	CING
Ssa_GRASP209738071	-0.084834	-0.221604	-0.168527	-0.590794	-0.41102	11.1036	9.86827	9.60518e-07	1.37796e-05	0	0	0	1	1	209738071	15-hydroxyprostaglandin dehydrogenase [NAD(+)]	PGDH
Ssa_GRASP209736353	0.400161	0.614294	0.836382	1.4441	1.40825	4.88515	11.7631	1.01462e-07	2.01238e-06	0	0	1	1	1	209736353	Ig heavy chain V-I region HG3	HV102
Ssa_S47730136	-0.128882	-0.189935	-0.334962	-0.537524	-0.529836	10.7166	8.1679	8.4701e-06	8.59476e-05	0	0	0	1	1	BT046291	Cathepsin O	CATO
Omy_S15312750	-0.0799752	-0.341321	-0.402013	-1.08043	-0.714006	10.9709	14.5122	5.1859e-09	1.71419e-07	0	0	1	1	1	CB497940	UDP-glucuronosyltransferase	UGT3
Ssa_GRASP209732547	-0.0555718	0.150994	0.157085	0.462118	0.580695	8.53403	7.4914	2.10901e-05	0.000181277	0	0	0	1	1	209732547	LETM1 domain-containing protein 1	LTMD1
Ssa_S35660059	-0.415151	-0.189368	-0.233486	-0.289561	-0.59261	11.9415	3.45115	0.00886161	0.0244316	0	0	0	0	1	EG894777	Phosphoethanolamine N-methyltransferase 2	PEAM2
Ssa_GRASP209155931	0.432334	0.253725	0.632803	0.942043	0.509547	6.39718	10.5348	4.26904e-07	6.81297e-06	1	0	1	1	1	209155931	ADP-ribosylation factor-like protein 4C	ARL4C
Ssa_S35500667	0.0801701	-0.207689	-0.261596	-0.964431	-0.688528	10.992	7.39844	2.39584e-05	0.000202139	0	0	0	1	1	EG787045	Acid ceramidase	ASAH1
Ssa_S31983873	-0.16853	-0.456338	-0.162823	-0.520317	-0.324414	4.46504	3.19322	0.0134444	0.0338494	0	0	0	1	0	DY712663	CMP-N-acetylneuraminate-beta-1,4-galactoside alpha-2,3-sialyltransferase	SIAT6
Ssa_EG784496	0.0567485	-0.151197	-0.186227	-0.438626	-0.316451	8.3824	3.42369	0.00926259	0.0252664	0	0	0	1	0	EG784496	DNA topoisomerase 2-alpha	TOP2A
Ssa_S35552102	0.556514	0.579713	0.55321	0.739338	0.808225	7.69926	8.60778	4.74855e-06	5.35432e-05	1	1	1	1	1	EG838480	DnaJ homolog subfamily B member 11	DJB11
Ssa_S30295979	-0.215886	-0.229672	-0.173253	-0.269509	-0.446913	7.65255	3.34254	0.0105588	0.0280045	0	0	0	0	1	DW582943	Sorting nexin-14	SNX14
Omy_S15299427	-0.0573168	-0.209537	-0.350111	-0.620681	-0.614041	10.5732	13.8638	1.01708e-08	2.9427e-07	0	0	0	1	1	BX074605	Meteorin-like protein	METRL
Ssa_GRASP209155265	0.277233	0.269551	0.301594	0.225778	0.539261	10.106	6.21633	0.000127089	0.000794882	0	0	0	0	1	209155265	Ubiquitin-conjugating enzyme E2 variant 3	UEVLD
Ssa_S29966062	-0.49388	-0.407258	-0.443796	-1.28639	-1.90799	11.553	11.582	1.24844e-07	2.39847e-06	0	0	0	1	1	DQ091795	Major histocompatibility complex class I-related gene protein	HMR1
Ssa_S31983934	-0.0751776	-0.201898	-0.357044	-0.669305	-0.321433	9.46826	12.7326	3.42889e-08	8.1668e-07	0	0	0	1	0	DY712724	6-phosphofructokinase type C	K6PP
Omy_S15300607	-0.52439	-0.988494	-0.93134	-1.71593	-1.97823	8.63198	10.8613	2.89308e-07	4.96516e-06	0	1	1	1	1	BX077164	Lysosomal protective protein	PPGB
Omy_S24139122	-0.562923	-0.530041	-0.354351	-1.25075	-1.18585	4.59838	3.21879	0.0128987	0.0327404	0	0	0	1	0	AY928083	Bone morphogenetic protein 7	BMP7
Omy_CA365795	-0.259688	0.203244	-0.352367	-0.0569661	0.542801	5.76821	4.15997	0.00286081	0.00988298	0	0	0	0	1	CA365795	Unconventional myosin-IXb	MYO9B
Ssa_DY704027	-0.463387	-0.496004	-0.38903	-0.261476	-0.563231	10.1648	3.09128	0.0158616	0.038545	0	1	0	0	1	DY704027	AP-3 complex subunit delta-1	AP3D1
Ssa_S31970041	-0.213665	-0.130372	-0.29009	-0.316108	-0.492696	11.0746	3.16848	0.0139944	0.0348703	0	0	0	0	1	DY698831	von Willebrand factor A domain-containing protein 5B1	VW5B1
Ssa_S30260858	0.339877	-0.132947	0.411113	0.451095	-0.078977	8.87521	4.74529	0.00114792	0.0047463	0	0	1	1	0	DW547826	Ras-interacting protein 1	RAIN
Ssa_GRASP223649327	0.0398921	0.219588	0.137583	0.49322	0.458081	10.8559	5.39911	0.000424316	0.00213396	0	0	0	1	1	223649327	Angio-associated migratory cell protein	AAMP
Omy_S34312663	0.385629	0.320695	0.232205	0.33357	0.57532	10.8595	4.12387	0.0030285	0.010348	0	0	0	0	1	CU065325	V-type proton ATPase subunit F	VATF
Ssa_GRASP223647793	0.21364	0.313168	0.233561	0.4286	0.557824	11.0468	7.82523	1.33993e-05	0.000126102	0	0	0	1	1	223647793	Splicing factor 3A subunit 2	SF3A2
Ssa_KSS3679	-0.149045	-0.166098	-0.309821	-0.694697	-0.629086	9.4935	6.12032	0.000146102	0.000892062	0	0	0	1	1	Ssa#KSS3679	Proteoglycan 4	PRG4
Ssa_S30241882	0.17523	0.0411915	-0.0609488	-0.522407	-0.322107	8.99685	3.00257	0.0183197	0.0432032	0	0	0	1	0	DW537943	Transmembrane protein C2orf18	CB018
Ssa_TC74227	-0.288757	-0.634521	0.0608566	-0.0111168	-0.363823	6.55923	3.88723	0.00440706	0.0138575	0	1	0	0	0	EG793584.1	RNA-binding motif, single-stranded-interacting protein 3	RBMS3
Ssa_DY704094	0.207759	0.00954219	-0.191001	-0.68367	-0.255508	7.58214	5.27575	0.000510909	0.00247456	0	0	0	1	0	DY704094	Saccharopine dehydrogenase-like oxidoreductase	SCPDL
Ssa_S35566583	0.248781	0.257187	0.652889	0.740327	0.298354	6.3617	4.97348	0.00080861	0.00357489	0	0	1	1	0	EG852961	Tetranectin	TETN
Ssa_STIR13172	0.15556	0.219853	0.191287	0.514175	0.509206	12.7224	5.62013	0.00030496	0.00162229	0	0	0	1	1	BT049290.1	Small nuclear ribonucleoprotein Sm D2	SMD2
Ssa_S30282642	0.142168	0.0664013	0.0135682	-0.451301	-0.35458	10.3911	4.23187	0.0025545	0.00901697	0	0	0	1	0	DW569610	Butyrophilin subfamily 1 member A1	BT1A1
Ssa_S35554388	0.172157	0.326809	0.368888	0.513486	0.57173	12.4888	14.2884	6.53145e-09	2.0154e-07	0	0	0	1	1	EG840766	Tropomyosin alpha-4 chain	TPM4
Ssa_EG862637	0.426945	-0.19835	0.936901	0.366057	0.17914	5.20797	3.95063	0.0039845	0.012816	0	0	1	0	0	EG862637	Periostin	POSTN
Ssa_S30288968	0.21814	0.37081	0.234459	0.621278	0.507876	11.2743	7.43056	2.29245e-05	0.00019519	0	0	0	1	1	DW575936	DnaJ homolog subfamily C member 2	DNJC2
Ssa_S35695492	-0.0363388	-0.160327	-0.200553	-0.605858	-0.522451	10.914	5.96794	0.000182504	0.00106837	0	0	0	1	1	EG930210	Leukotriene-B(4) omega-hydroxylase 2	CP4F3
Ssa_CL301Contig1	0.146204	0.277797	0.208023	0.469391	0.588982	9.82229	5.88446	0.000206292	0.00117846	0	0	0	1	1	BT057765.1	Intracellular hyaluronan-binding protein 4	HABP4
Ssa_S19086977	0.284498	0.352127	0.367508	0.77287	1.05643	6.54278	14.1619	7.44739e-09	2.25761e-07	0	0	0	1	1	CK874894	Receptor-type tyrosine-protein phosphatase-like N	PTPRN
Ssa_S31987580	0.311321	0.547103	0.350955	0.584837	1.0196	6.59268	5.71505	0.000264884	0.00144542	0	0	0	1	1	DY716177	SWI/SNF-related matrix-associated actin-dependent regulator of chromatin subfamily E member 1-related	HM20B
Ssa_KSS1558	0.333969	0.319783	0.0709939	0.0905579	0.466316	6.82237	4.7574	0.00112669	0.00468178	0	0	0	0	1	JT822495.1	Histone H2A.V	H2AV
Omy_S34308678	0.684353	0.852879	0.93097	1.61109	1.28986	8.54809	21.1824	1.14223e-11	1.06432e-09	1	1	1	1	1	CU066408	Pro-neuregulin-1, membrane-bound isoform	NRG1
Ssa_GRASP209153418	-0.30048	-0.182932	-0.0890878	-0.358927	-0.454449	8.82934	4.45551	0.00179952	0.00676994	0	0	0	0	1	209153418	Spliceosome RNA helicase DDX39B	DX39B
Ssa_S47727203	0.164808	0.18659	0.0222597	0.401397	-0.01318	10.263	4.0837	0.00322693	0.0108781	0	0	0	1	0	BT049224	C-C motif chemokine 25	CCL25
Ssa_S35676912	0.0330615	0.184382	0.368609	0.156044	0.671459	6.59822	7.6414	1.7187e-05	0.000153373	0	0	0	0	1	EG911630	Krueppel-like factor 6	KLF6
Ssa_GRASP223648579	-0.02732	-0.0946196	-0.097498	-0.273064	-0.500265	8.52568	4.82956	0.00100822	0.00428619	0	0	0	0	1	223648579	Lysophosphatidylcholine acyltransferase 2	PCAT2
Ssa_S30270953	0.18118	-0.154652	-0.17398	-0.576676	-0.650565	12.3	14.434	5.62022e-09	1.81305e-07	0	0	0	1	1	DW557921	ATP-binding cassette sub-family G member 2	ABCG2
Ssa_GRASP209153907	-0.0134858	-0.316397	-0.353227	-0.700427	-0.884626	8.91887	20.2036	2.5861e-11	2.05271e-09	0	0	0	1	1	209153907	Angiopoietin-related protein 4	ANGL4
Ssa_GRASP209155901	0.135358	0.206468	0.113436	0.432298	0.522771	7.33614	5.0605	0.000708077	0.00321889	0	0	0	1	1	209155901	Porphobilinogen deaminase	HEM3
Ssa_S32010412	0.250158	0.0815679	-0.256941	-0.45295	-0.117993	7.25703	7.08146	3.71567e-05	0.000289669	0	0	0	1	0	DY739009	Peroxisomal NADH pyrophosphatase NUDT12	NUD12
Ssa_S30281024	0.48763	0.352032	0.369997	0.356574	0.49419	9.81572	9.00146	2.85568e-06	3.4959e-05	1	0	0	0	1	DW567992	Mucosa-associated lymphoid tissue lymphoma translocation protein 1 homolog	MALT1
Ssa_S18892457	-0.052534	-0.601218	-0.229667	-0.497437	-0.701366	4.95331	3.40539	0.00954003	0.0258711	0	1	0	0	1	AF278763	Vitamin D3 receptor A	VDRA
Ssa_DW562011	0.0562447	0.0734823	-0.249469	-0.711828	-0.2272	8.89861	9.63115	1.28886e-06	1.76106e-05	0	0	0	1	0	DW562011	Acyl-coenzyme A thioesterase 4	ACOT4
Ssa_TC98279	0.32806	0.48952	0.341495	0.513357	0.710719	11.8052	6.20413	0.000129355	0.000804884	0	1	0	1	1	JT827815.1	Mitochondrial import receptor subunit TOM6 homolog	TOM6
Ssa_TC85658	0.440953	0.109216	0.434045	0.988981	1.22184	5.57968	10.3224	5.51413e-07	8.52923e-06	0	0	0	1	1	BT072598.1	Perilipin-2	PLIN2
Ssa_GRASP209736833	-0.275904	-0.28062	-0.0730586	-0.744542	-0.837547	8.74872	8.54107	5.18042e-06	5.73937e-05	0	0	0	1	1	209736833	DNA-binding protein inhibitor ID-2	ID2
Ssa_S18866366	0.375072	0.329016	0.389567	0.463335	0.633964	8.2428	4.10338	0.00312812	0.0105984	0	0	0	1	1	CB502666	DNA-directed RNA polymerase II subunit RPB1	RPB1
Ssa_CA061541	-0.420913	-0.302459	-0.275886	-0.816811	-0.931274	8.04231	4.05085	0.00339907	0.0113224	0	0	0	1	1	CA061541	PRKCA-binding protein	PICK1
Ssa_GRASP209156109	0.261897	0.384414	0.353357	0.525748	0.330164	8.38991	5.16967	0.000599839	0.00281927	0	0	0	1	0	209156109	Inhibitor of growth protein 1	ING1
Ssa_GRASP209733505	0.231257	0.348947	0.307533	0.59822	0.655213	10.8116	10.5812	4.03824e-07	6.53101e-06	0	0	0	1	1	209733505	Dolichol-phosphate mannosyltransferase subunit 3	DPM3
Ssa_GRASP209155981	-0.228713	-0.27086	-0.370438	-0.809532	-0.881797	12.8459	21.9385	6.17528e-12	6.80579e-10	0	0	0	1	1	209155981	Succinate-semialdehyde dehydrogenase, mitochondrial	SSDH
Ssa_S35508757	0.257904	0.266171	0.281376	0.333746	0.452578	11.2632	7.09757	3.63319e-05	0.000285009	0	0	0	0	1	EG795135	DDB1- and CUL4-associated factor 6	DCAF6
Ssa_GRASP223648921	0.32423	0.394298	0.285402	0.69871	0.782088	8.26418	11.2023	1.93787e-07	3.50006e-06	0	0	0	1	1	223648921	E3 ubiquitin-protein ligase RNF8	RNF8
Ssa_TC109892	0.121597	0.430066	-0.111063	-0.402447	-0.112135	5.90665	3.2299	0.0126689	0.0322898	0	1	0	1	0	TC109892	Dachshund homolog 2	DACH2
Ssa_CA041082	-0.119049	-0.422817	0.201156	0.0999744	-0.3074	6.80802	3.68561	0.00608044	0.0180217	0	1	0	0	0	CA041082	Transforming growth factor beta receptor type 3	TGBR3
Ssa_S35582199	0.379542	0.481418	0.368403	1.16775	0.954826	8.52734	12.7213	3.47154e-08	8.2287e-07	0	0	0	1	1	EG868577	Peroxisome proliferator-activated receptor gamma coactivator-related protein 1	PPRC1
Ssa_GRASP209156247	0.238037	0.190053	0.231405	0.363775	0.451788	8.49582	3.86932	0.0045345	0.0141806	0	0	0	0	1	209156247	Hydroxyacylglutathione hydrolase, mitochondrial	GLO2
Ssa_GRASP221220631	-0.139295	-0.496972	-0.569393	-1.25508	-0.905394	8.36251	8.07773	9.5501e-06	9.43477e-05	0	0	0	1	1	221220631	Syntaxin-12	STX12
Omy_CR370129	0.409935	0.402426	0.444762	0.554384	0.701851	4.70552	3.20508	0.0131884	0.0333302	0	0	0	0	1	CR370129	Interleukin-10	IL10
Ssa_S30282003	0.0350881	0.170648	0.0206555	0.325637	0.58742	6.34578	5.04421	0.000725869	0.00327632	0	0	0	0	1	DW568971	WD repeat-containing protein 36	WDR36
Ssa_S30240168	0.473324	0.183524	0.183566	-0.17797	0.0976144	5.43007	3.09138	0.0158589	0.038545	1	0	0	0	0	DW536229	Cysteine protease ATG4A	ATG4A
Ssa_S48394339	0.199749	0.32418	0.341028	0.359937	0.572142	9.72692	4.39512	0.00197752	0.00730742	0	0	0	0	1	GE768907	Tubulin beta-4 chain	TBB4
Ssa_GRASP221222031	0.0959196	0.222134	0.174039	0.419998	0.340853	10.3978	3.93965	0.00405458	0.0129654	0	0	0	1	0	221222031	Sjoegren syndrome/scleroderma autoantigen 1 homolog	SSA27
Ssa_GRASP223647943	-0.232322	-0.167474	-0.435059	-0.632959	-0.342206	9.52094	10.7314	3.37561e-07	5.63242e-06	0	0	1	1	0	223647943	TNF receptor-associated factor 4	TRAF4
Ssa_GRASP209730909	0.237429	0.337107	0.328073	0.424775	0.544252	12.4224	6.77975	5.67487e-05	0.000411958	0	0	0	1	1	209730909	Peptidyl-prolyl cis-trans isomerase D	PPID
Ssa_S31963280	0.165238	0.386634	0.208203	0.588735	0.944513	7.26836	7.57488	1.88167e-05	0.000164868	0	0	0	1	1	DY692070	Coronin-2A	COR2A
Ssa_GRASP209735325	0.348941	0.48819	0.551017	0.677978	0.763384	14.2465	19.7354	3.85648e-11	2.90803e-09	0	1	1	1	1	209735325	CD59 glycoprotein	CD59
Ssa_GRASP209730303	0.331578	0.36207	0.255197	0.217807	0.447943	5.55061	4.40288	0.00195367	0.00723481	0	0	0	0	1	209730303	DET1- and DDB1-associated protein 1	DDA1
Ssa_DY732075	-0.211496	-0.320306	-0.508941	-0.573316	-0.537437	7.16932	4.82292	0.00101856	0.00432066	0	0	1	1	1	DY732075	Adapter protein CIKS	CIKS
Ssa_GRASP223649459	0.171877	0.191956	0.312628	0.458022	0.421553	8.97724	8.32123	6.91402e-06	7.26634e-05	0	0	0	1	1	223649459	Histone deacetylase complex subunit SAP30L	SP30L
Ssa_S18870961	0.720632	0.63291	1.09609	1.50483	1.68146	7.8011	36.8823	2.91548e-16	1.08329e-12	1	1	1	1	1	CA052028	Tubulin alpha chain	TBA
Ssa_S30289259	-0.151622	-0.116111	-0.398777	-0.794058	-0.339109	6.34905	9.48122	1.55463e-06	2.07255e-05	0	0	0	1	0	DW576227	Nitrilase homolog 1	NIT1
Ssa_TC105380	-0.0923426	-0.501037	-0.159113	-0.325065	-0.493544	6.32346	3.59741	0.00700398	0.0201967	0	1	0	0	1	JT831767.1	Coiled-coil domain-containing protein 69	CCD69
Ssa_S35537280	0.078209	0.142481	0.179946	0.400748	0.39754	14.0033	6.05923	0.000159702	0.000953391	0	0	0	1	0	EG823658	Protein Mis18-alpha	MS18A
Ssa_S31981947	0.0315038	0.0993391	0.143244	0.463181	0.369054	5.55009	7.75113	1.481e-05	0.000136191	0	0	0	1	0	DY710737	Calcineurin subunit B type 1	CANB1
Ssa_GI223646669	0.176091	0.165912	0.22446	0.320275	0.506315	5.67843	3.47934	0.00846819	0.0235792	0	0	0	0	1	BT058380.1	Cytidine deaminase	CDD
Ssa_S47726560	-0.186614	-0.52107	-0.594896	-0.652641	-0.866082	13.8168	12.7857	3.2349e-08	7.79023e-07	0	1	1	1	1	BT049867	Glutathione S-transferase A	GSTA
Ssa_S30285313	-0.360161	-0.224315	-0.238855	-1.38581	-0.440682	6.09577	17.4754	2.89302e-10	1.55788e-08	0	0	0	1	0	DW572281	Solute carrier family 22 member 4	S22A4
Ssa_GRASP209732243	0.246102	0.195447	0.223091	0.444984	0.707037	11.2805	13.7152	1.18958e-08	3.35334e-07	0	0	0	1	1	209732243	Transmembrane protein 189	TM189
Ssa_S48425785	0.24978	0.195995	0.117462	0.00151743	0.457572	7.46949	3.22147	0.012843	0.0326349	0	0	0	0	1	JT815653.1	Protein NipSnap homolog 2	NIPS2
Ssa_GRASP221220821	0.0252161	0.115512	0.0205494	0.483904	0.306065	9.21554	7.65458	1.6882e-05	0.000151436	0	0	0	1	0	221220821	Interleukin-18	IL18
Ssa_TC103727	-0.00617046	0.114452	0.0896472	0.424324	0.360192	13.3504	5.48751	0.000371666	0.00190801	0	0	0	1	0	BT043869.1	60S ribosomal protein L36a-like	RL36L
Ssa_GRASP223647723	0.103165	0.0335665	0.0303902	-0.1816	-0.432071	11.0409	5.48402	0.000373613	0.00191407	0	0	0	0	1	223647723	Interferon-related developmental regulator 1	IFRD1
Ssa_GRASP223649213	0.29306	0.428102	0.263533	0.647906	0.60376	11.2615	4.31633	0.00223719	0.00808376	0	0	0	1	1	223649213	Ribosome biogenesis protein wdr12	WDR12
Ssa_STIR39887	-0.276385	-0.302531	-0.472373	-0.968516	-0.378714	4.90012	8.64807	4.50592e-06	5.10939e-05	0	0	0	1	0	DY734243.1	Werner syndrome ATP-dependent helicase homolog	WRN
Ssa_S47625024	0.192715	-0.0447482	0.472333	0.469135	0.114343	12.2386	5.048	0.000721686	0.00326477	0	0	1	1	0	BT045794	Cathepsin K	CATK
Ssa_GRASP209733099	0.434484	0.546622	0.475824	0.719341	0.980408	14.904	21.5339	8.56721e-12	8.54243e-10	1	1	1	1	1	209733099	Annexin A3	ANXA3
Ssa_S35664618	-0.193601	-0.389858	-0.469645	-1.0719	-0.940401	15.9587	14.0306	8.53963e-09	2.51909e-07	0	0	1	1	1	EG899336	Fatty-acid amide hydrolase 1	FAAH1
Ssa_GRASP209154991	0.273148	0.318909	0.248122	0.328715	0.420325	9.56425	6.83428	5.25451e-05	0.000386723	0	0	0	0	1	209154991	Mitochondrial chaperone BCS1	BCS1
Ssa_GRASP209151400	0.0989755	0.266508	0.0919702	0.521023	0.690654	9.63912	6.82332	5.33638e-05	0.000391865	0	0	0	1	1	209151400	Proliferation-associated protein 2G4	PA2G4
Ssa_DN167042	0.367868	0.645464	0.269656	0.738384	1.0484	6.24861	6.98438	4.25543e-05	0.000324128	0	1	0	1	1	DN167042	RCC1 and BTB domain-containing protein 2	RCBT2
Ssa_S32011094	-0.398102	-0.324146	-0.280799	-0.219036	-0.450881	12.1349	3.21284	0.0130237	0.032983	0	0	0	0	1	DY739691	Presenilins-associated rhomboid-like protein, mitochondrial	PARL
Ssa_GRASP209156093	0.199636	0.29727	0.296698	0.424763	0.427937	11.582	14.7441	4.09162e-09	1.39845e-07	0	0	0	1	1	209156093	Guanine nucleotide-binding protein G(I)/G(S)/G(T) subunit beta-1	GBB1
Ssa_S30241163	0.424118	0.0606912	0.69129	0.673706	0.323526	7.51615	6.80276	5.49343e-05	0.000401686	1	0	1	1	0	DW537224	Serine/threonine-protein kinase PLK2	PLK2
Ssa_S31963126	0.17818	0.28664	0.404051	0.678593	0.353934	10.3411	5.91943	0.000195962	0.00113503	0	0	0	1	0	DY691916	Putative adenosylhomocysteinase 3	SAHH3
Ssa_S47727708	0.14013	-0.0499491	0.363751	0.410284	-0.236002	8.71383	3.88516	0.00442158	0.0138838	0	0	0	1	0	BT048719	Protein FAM212A	F212A
Ssa_S18850778	-0.212725	-0.410228	-0.362972	-0.534745	-0.846466	5.94828	9.82406	1.01443e-06	1.43721e-05	0	1	0	1	1	Ssa#S18850778	Collagen alpha-1(XVI) chain	COGA1
Ssa_GRASP223649141	0.408878	0.122151	0.706071	0.656696	0.419674	9.96076	4.9365	0.000855667	0.00374859	0	0	1	1	0	223649141	Insulin-like growth factor-binding protein 7	IBP7
Ssa_GRASP209155005	0.553867	0.15525	0.561453	1.01757	0.418916	5.93724	4.76338	0.00111636	0.00465245	0	0	0	1	0	209155005	Forkhead box protein C1-B	FXC1B
Ssa_EG769615	-0.210872	-0.219402	-0.449104	-0.70879	-0.494484	11.145	14.118	7.79521e-09	2.35123e-07	0	0	1	1	1	EG769615	Glutathione S-transferase kappa 1	GSTK1
Ssa_GRASP209736843	0.329333	0.450082	0.561755	0.898689	0.908579	9.60716	21.6675	7.68578e-12	7.79235e-10	0	1	1	1	1	209736843	Immediate early response gene 5 protein	IER5
Ssa_TC95401	0.369273	0.148663	0.531958	0.372691	0.787079	4.53433	3.42438	0.0092523	0.0252497	0	0	0	0	1	EG912441.1	Epidermal growth factor receptor kinase substrate 8	EPS8
Ssa_S35547997	0.709957	0.220172	0.788439	0.737632	0.381174	5.50671	4.8302	0.00100723	0.004285	1	0	1	1	0	EG834375	Neuronal membrane glycoprotein M6-b	GPM6B
Ssa_AM402497	0.72888	0.522154	0.409229	0.690528	1.11859	9.17609	6.24519	0.000121887	0.000768718	1	0	0	1	1	AM402497	Hydroxymethylglutaryl-CoA synthase, cytoplasmic	HMCS1
Ssa_S31983607	0.356051	0.358324	0.0735748	0.088675	0.436766	8.91876	3.50014	0.00818938	0.0229192	0	0	0	0	1	DY712397	Oxidoreductase HTATIP2	HTAI2
Ssa_GRASP209737973	0.288008	0.633075	0.837185	0.101615	0.35742	12.8395	7.38402	2.44384e-05	0.00020547	0	1	1	0	0	209737973	Group XIIB secretory phospholipase A2-like protein	PG12B
Ssa_KSS4229	0.373279	0.297788	0.192845	0.134962	0.468136	6.76467	3.78574	0.00518088	0.0157926	0	0	0	0	1	JT823818.1	Casein kinase I isoform delta	KC1D
Ssa_S35600360	0.194838	0.264833	0.236834	0.358216	0.411474	14.9283	11.2845	1.76093e-07	3.22882e-06	0	0	0	0	1	EG884778	Myosin regulatory light chain 12B	ML12B
Ssa_GRASP209154597	-0.260569	-0.599921	-0.818775	-0.932854	-1.17011	9.28164	12.8986	2.85928e-08	7.02591e-07	0	1	1	1	1	209154597	Glia-derived nexin	GDN
Ssa_S35708455	-0.226344	-0.536903	-0.629539	-1.53027	-1.41669	6.56882	16.2283	9.39937e-10	4.12376e-08	0	0	1	1	1	EG943173	Catalase	CATA
Ssa_S30274033	-0.106188	-0.16255	-0.0324831	-0.699224	-0.527761	7.78207	6.24423	0.000122056	0.000768718	0	0	0	1	1	DW561001	Macrophage-expressed gene 1 protein	MPEG1
Ssa_KSS1885	0.0606327	0.144732	-0.124333	-0.0671967	0.495744	10.3581	4.333	0.00217947	0.00790122	0	0	0	0	1	JT813215.1	Transitional endoplasmic reticulum ATPase	TERA
Ssa_S30293522	-0.526986	-0.351503	-0.423988	-0.468495	-0.551895	8.66525	3.01616	0.0179197	0.042409	1	0	0	0	1	DW580486	Glucocorticoid modulatory element-binding protein 2	GMEB2
Ssa_S18860945	0.216135	0.495893	0.166999	0.753037	0.789509	13.2459	5.13511	0.000632131	0.00293898	0	0	0	1	1	CA041683	5-aminolevulinate synthase, nonspecific, mitochondrial	HEM1
Ssa_S35685644	-0.139688	-0.199304	-0.528302	-0.950625	-0.573093	9.50241	12.386	5.0295e-08	1.11751e-06	0	0	1	1	1	EG920362	Alpha-N-acetylgalactosaminidase	NAGAB
Ssa_S31974129	-0.0607797	-0.267334	-0.181152	-1.0042	-0.785267	12.1507	7.78421	1.41623e-05	0.000131639	0	0	0	1	1	DY702919	Solute carrier family 2, facilitated glucose transporter member 8	GTR8
Ssa_CK886748	0.197845	-0.00269037	0.201873	0.476711	0.574522	8.00292	3.38641	0.00983679	0.0265149	0	0	0	1	1	CK886748	Cytochrome b-245 heavy chain	CY24B
Ssa_S18885788	0.206904	-0.000899043	-0.188281	-0.813758	-0.313756	7.19731	7.4854	2.1264e-05	0.000182468	0	0	0	1	0	CB512872	Non-specific lipid-transfer protein	NLTP
Ssa_DW570698	-0.310545	-0.436851	-0.200167	0.023102	-0.608377	5.03907	4.78444	0.0010807	0.00454625	0	1	0	0	1	DW570698	Sal-like protein 3	SALL3
Ssa_DY718594	-0.0897669	-0.30985	-0.317558	-0.494327	-0.781402	5.29691	4.54169	0.00157348	0.00609831	0	0	0	0	1	DY718594	Neural Wiskott-Aldrich syndrome protein	WASL
Ssa_S30285408	-0.366838	-0.0161514	-0.11835	-0.534643	-0.242575	4.41272	3.55742	0.0074686	0.0212671	0	0	0	1	0	DW572376	Heparin cofactor 2	HEP2
Ssa_S50700285	0.130969	-0.100877	0.25377	0.477697	0.321571	8.86646	5.14446	0.000623217	0.00290538	0	0	0	1	0	BT059300	Interleukin-6 receptor subunit alpha	IL6RA
Ssa_S18866805	0.244548	0.230653	0.265412	0.304487	0.428	11.9771	3.13467	0.014783	0.0363476	0	0	0	0	1	CB505199	Charged multivesicular body protein 4c	CHM4C
Ssa_S35674060	-0.181467	-0.511975	0.129642	0.27189	-0.252727	10.1345	3.65746	0.00636089	0.0187044	0	1	0	0	0	EG908778	Fascin	FSCN1
Ssa_DV106489	-0.544293	-0.397794	-1.06053	-0.992812	-1.17632	5.74229	8.16366	8.51792e-06	8.63603e-05	0	0	1	1	1	DV106489	Cadherin-2	CADH2
Ssa_S31976899	0.856901	0.831585	0.8298	1.0139	1.31854	10.6071	14.4543	5.50391e-09	1.78364e-07	1	1	1	1	1	DY705689	ATP-citrate synthase	ACLY
Ssa_GRASP223647701	0.333374	0.301551	0.318177	0.431789	0.315682	7.26342	7.7331	1.5176e-05	0.000138795	0	0	0	1	0	223647701	cAMP-dependent protein kinase catalytic subunit beta	KAPCB
Ssa_S48393959	-0.428078	-0.425552	0.142839	-0.337059	-0.175568	5.05525	2.8955	0.0218046	0.0494404	1	0	0	0	0	GE768527	Exostosin-1c	EXT1C
Ssa_GRASP209735177	-0.024662	-0.298799	-0.485859	-0.645293	-0.725056	11.6622	9.14453	2.37893e-06	2.99601e-05	0	0	1	1	1	209735177	Protein ETHE1, mitochondrial	ETHE1
Omy_S50900746	-0.31418	-0.237576	-0.350291	-0.599311	-0.629934	12.4275	17.9137	1.93452e-10	1.10094e-08	0	0	0	1	1	BT074114	Proteasome activator complex subunit 2	PSME2
Ssa_CB507035	-0.080445	0.269095	-0.00911735	0.522595	0.478331	8.80949	3.08823	0.0159402	0.038687	0	0	0	1	0	CB507035	Transmembrane 4 L6 family member 4	T4S4
Ssa_CK990536	0.222152	0.153728	-0.143586	-0.300765	-0.70458	4.38528	3.2683	0.0119053	0.0308434	0	0	0	0	1	CK990536	Sodium channel subunit beta-1	SCN1B
Ssa_GRASP209732475	0.61342	0.637353	0.899172	0.974633	1.31372	6.41883	5.42948	0.000405411	0.00205085	0	0	1	1	1	209732475	Cholesterol 25-hydroxylase-like protein	CH25H
Ssa_S47729905	0.0993286	0.109561	0.265159	0.562548	0.417454	6.84316	3.23758	0.0125122	0.032017	0	0	0	1	0	BT046522	Potassium voltage-gated channel subfamily E member 4	KCNE4
Ssa_GRASP209734349	-0.326557	-0.683614	-0.682478	-1.65587	-1.57461	11.9656	20.8797	1.46675e-11	1.3012e-09	0	1	1	1	1	209734349	Transmembrane protein 85	TMM85
Ssa_S31964899	-0.204264	-0.321221	-0.235184	-0.502281	-0.483106	6.64045	6.21118	0.000128042	0.000799184	0	0	0	1	1	Ssa#S48415490	Laminin subunit beta-1	LAMB1
Ssa_DY730850	-0.0394968	-0.433748	-0.491442	-0.662183	-0.886096	4.34107	4.10202	0.00313485	0.0106152	0	0	0	1	1	DY730850	Endothelin-1	EDN1
Ssa_STIR20028	-0.268181	-0.320056	-0.394776	-1.02619	-1.00501	10.2126	27.3884	1.05878e-13	3.04146e-11	0	0	0	1	1	JT837426.1	Aryl hydrocarbon receptor nuclear translocator-like protein 1	BMAL1
Omy_S51826566	0.615603	0.813375	1.12839	1.78312	1.73678	6.43744	27.0335	1.3556e-13	3.55549e-11	1	1	1	1	1	FP322211	Rho-related GTP-binding protein RhoU	RHOU
Omy_S22898944	0.242242	-0.0415403	0.27326	0.565166	0.323638	5.08584	3.06118	0.016656	0.0400002	0	0	0	1	0	CX027117	Interferon-induced transmembrane protein 3	IFM3
Ssa_S18873604	0.417096	0.422807	0.541224	0.241948	0.424026	6.17093	3.36493	0.0101838	0.027219	0	0	1	0	0	CA053963	Interferon-inducible GTPase 5	IIGP5
Ssa_GRASP209736639	0.378589	0.564278	0.479965	0.885821	0.931123	8.13933	7.97377	1.0974e-05	0.000106176	0	1	0	1	1	209736639	Endothelin-converting enzyme 2	ECE2
Ssa_GRASP209735753	-0.554502	-0.835063	-0.577733	-1.04505	-1.04829	12.5023	6.5936	7.39051e-05	0.000509523	0	1	0	1	1	209735753	Palmitoyl-protein thioesterase 1	PPT1
Ssa_S31979022	0.89046	0.817375	0.711183	0.902402	1.26341	12.3054	11.6736	1.12393e-07	2.18713e-06	1	1	1	1	1	DY707812	Keratin, type I cytoskeletal 13	K1C13
Ssa_TC87898	-0.309054	-0.153555	-0.135385	-1.34649	-1.163	9.26595	12.8577	2.98962e-08	7.30157e-07	0	0	0	1	1	EG784350.1	Sestrin-3	SESN3
Ssa_S48401944	0.158696	0.352336	0.295817	0.552924	0.600937	7.68134	4.57174	0.00150171	0.00586535	0	0	0	1	1	GE776512	Heat shock 70 kDa protein 4	HSP74
Ssa_GRASP209155475	-0.203016	-0.421081	-0.326788	-0.691057	-0.747829	10.7566	9.58837	1.35952e-06	1.85132e-05	0	1	0	1	1	209155475	Monoacylglycerol lipase ABHD6	ABHD6
Ssa_GRASP209737461	0.402803	0.123768	0.0875076	0.532816	0.438179	9.91029	5.43612	0.000401395	0.00203566	1	0	0	1	1	209737461	Glutathione S-transferase omega-1	GSTO1
Ssa_GRASP209154747	0.0131387	0.162667	0.111835	0.403108	0.288595	12.4262	4.62041	0.00139247	0.0055282	0	0	0	1	0	209154747	Eukaryotic peptide chain release factor GTP-binding subunit ERF3A	ERF3A
Ssa_DY741343	0.459314	0.132036	0.0491122	-0.102528	0.259531	7.25489	3.1977	0.0133471	0.0336536	1	0	0	0	0	DY741343	Lanosterol 14-alpha demethylase	CP51A
Ssa_S35702585	0.338055	0.448931	0.135773	0.662939	0.727548	6.81317	4.90754	0.000894477	0.00388336	0	0	0	1	1	EG937303	U3 small nucleolar RNA-interacting protein 2	U3IP2
Ssa_GRASP209155017	0.32481	0.260501	0.294963	0.237573	0.599822	6.88866	4.2176	0.00261251	0.00917077	0	0	0	0	1	209155017	PRA1 family protein 3	PRAF3
Ssa_S35693572	-0.14955	-0.270845	-0.225172	-0.54626	-0.448305	9.21186	8.0135	1.04055e-05	0.000101453	0	0	0	1	1	EG928290	Cysteine protease ATG4C	ATG4C
Ssa_KSS4173	-0.217924	-0.355853	-0.0148606	0.593146	0.292338	5.54393	5.68209	0.000278148	0.00150554	0	0	0	1	0	GQ892057.1	Polymeric immunoglobulin receptor	PIGR
Ssa_GRASP223648831	-0.0332924	-0.0355066	0.164756	0.452938	0.0419369	7.51616	4.50105	0.00167622	0.00639581	0	0	0	1	0	223648831	Lipase member H	LIPH
Ssa_GRASP223648107	0.495894	0.338325	0.287961	0.850338	0.83397	13.905	16.1457	1.01809e-09	4.38688e-08	1	0	0	1	1	223648107	6-phosphogluconate dehydrogenase, decarboxylating	6PGD
Omy_S18150943	-0.12921	-0.102177	-0.0752757	-0.216134	-0.419758	7.79731	3.19163	0.013479	0.0339082	0	0	0	0	1	BX876278	NAD-dependent protein deacetylase sirtuin-1	SIR1
Ssa_GRASP209737465	0.422266	0.537506	0.75822	1.61249	1.26661	7.8522	5.39066	0.000429736	0.00215762	0	0	0	1	1	209737465	C-C motif chemokine 19	CCL19
Ssa_EG842682	-0.809992	-0.476009	-0.492887	-0.481584	-0.975852	6.639	7.33796	2.60385e-05	0.000216407	1	0	1	0	1	EG842682	Sterile alpha motif domain-containing protein 9-like	SAM9L
Omy_CA358124	-0.373944	-0.358259	-0.276128	-0.257124	-0.470436	6.08343	3.8867	0.00441076	0.0138619	0	0	0	0	1	CA358124	Rho GTPase-activating protein 5	RHG05
Ssa_TC94054	-0.351415	-0.418753	-0.733649	-1.14398	-1.00579	6.4606	8.85717	3.4373e-06	4.08582e-05	0	0	1	1	1	BT048706.1	Leukocyte cell-derived chemotaxin-2	LECT2
Omy_CR364169	-0.38459	-0.321643	-0.290951	-0.162728	-0.452995	10.1848	3.49195	0.00829797	0.0231748	0	0	0	0	1	CR364169	Transcription initiation factor TFIID subunit 4B	TAF4B
Ssa_GRASP223649179	-0.246458	-0.265683	-0.240635	-0.645	-0.716569	9.86792	8.31884	6.93585e-06	7.28294e-05	0	0	0	1	1	223649179	Peroxisomal acyl-coenzyme A oxidase 1	ACOX1
Ssa_GRASP209155853	-0.0109116	-0.201743	-0.222505	-0.604913	-0.389615	7.27132	5.657	0.000288703	0.00154878	0	0	0	1	0	209155853	Beta-hexosaminidase subunit alpha	HEXA
Ssa_CK873543	0.155751	0.217095	0.123256	0.434111	0.65905	8.23945	8.14749	8.7029e-06	8.7793e-05	0	0	0	1	1	CK873543	Calpain small subunit 1	CPNS1
Ssa_DW567486	-0.229754	-0.0250343	0.176117	-0.68507	-0.966395	9.45693	4.69557	0.00123953	0.00504041	0	0	0	1	1	DW567486	Endonuclease domain-containing 1 protein	ENDD1
Omy_S18152841	-0.679292	-0.392959	-0.707707	-0.0692678	-0.340899	6.65261	3.28188	0.0116466	0.0303272	1	0	1	0	0	BX877997	Tektin-4	TEKT4
Ssa_S18866493	-0.448286	-0.783266	-1.02324	-2.93794	-2.51928	11.2681	28.2655	5.80321e-14	1.94488e-11	0	0	1	1	1	CB502976	Angiotensin-converting enzyme	ACE
Ssa_GRASP209732899	0.679439	0.326959	1.08509	0.976198	0.440888	6.36111	4.63347	0.00136457	0.00544429	0	0	1	1	0	209732899	SH3 domain-binding glutamic acid-rich protein	SH3BG
Ssa_DW575731	-0.580598	-0.667121	-0.361468	-0.6042	-1.01963	7.26984	4.9308	0.000863169	0.00377051	0	1	0	1	1	DW575731	Ubiquitin-like protein 3	UBL3
Ssa_GRASP209735877	0.285965	0.304736	0.375603	0.671378	0.952669	11.4272	10.7691	3.22738e-07	5.4006e-06	0	0	0	1	1	209735877	S-adenosylmethionine synthase isoform type-2	METK2
Ssa_S35698682	0.355766	-0.15501	0.357069	0.688727	-0.12349	9.88982	3.34718	0.0104799	0.0278256	0	0	0	1	0	EG933400	Fibronectin	FINC
Ssa_S50694600	-0.170373	-0.302063	-0.490228	-1.41695	-0.935755	8.94633	19.6937	3.99725e-11	2.99545e-09	0	0	1	1	1	GO060079	Copper-transporting ATPase 2	ATP7B
Ssa_CA039329	-0.34469	-0.453368	-0.462222	-0.379475	-0.428004	9.05517	4.43623	0.00185448	0.00694206	0	1	1	0	1	CA039329	Chromodomain-helicase-DNA-binding protein 2	CHD2
Ssa_TC67959	-1.50787	-0.727918	-1.17857	-0.0773978	-0.439788	6.14809	3.47391	0.00854248	0.0237561	1	0	0	0	0	JT822319.1	Drebrin-like protein A	DBNLA
Ssa_GRASP209731981	0.452777	0.191549	0.298726	0.230342	0.24844	5.55082	2.97453	0.0191743	0.0446858	1	0	0	0	0	209731981	Protein kinase C-binding protein 1	PKCB1
Ssa_GRASP209737629	-0.148793	-0.114062	-0.218645	-0.584633	-0.578285	12.8676	13.8337	1.04981e-08	3.01572e-07	0	0	0	1	1	209737629	Thioredoxin domain-containing protein 17	TXD17
Ssa_GRASP209731801	0.139865	0.294989	0.343691	0.35325	0.415487	9.30253	2.92907	0.0206454	0.0474602	0	0	0	0	1	209731801	Histone H2A.V	H2AV
Omy_S34425162	-0.0172745	-0.142495	0.370179	0.540038	0.338933	8.89663	3.31675	0.0110082	0.0289924	0	0	0	1	0	CU072286	Neuronal pentraxin-1	NPTX1
Ssa_CL142Contig1	-0.251301	-0.249656	-0.465366	-0.657369	-0.118765	6.98252	10.0147	8.0219e-07	1.18785e-05	0	0	1	1	0	BT044768.1	Interferon regulatory factor 2-binding protein 2-B	I2B2B
Ssa_STIR27562	0.353666	0.29608	0.276147	0.333624	0.524786	8.78643	6.06593	0.000158149	0.000945524	0	0	0	0	1	JT819491.1	Tubulin-specific chaperone C	TBCC
Ssa_S35593608	0.425144	0.423873	0.582677	0.482708	0.659501	10.5601	16.4495	7.59899e-10	3.44668e-08	1	1	1	1	1	EG879986	Absent in melanoma 1 protein	AIM1
Ssa_S35551923	0.325648	0.30956	0.199676	0.371347	0.449487	9.36842	7.24012	2.98063e-05	0.000242	0	0	0	0	1	EG838301	Probable UDP-sugar transporter protein SLC35A4	S35A4
Ssa_S47625198	-0.139718	-0.290436	-0.170776	-0.389809	-0.5891	10.5669	9.70471	1.17613e-06	1.63857e-05	0	0	0	0	1	BT045620	Ubiquitin-conjugating enzyme E2 E2	UB2E2
Ssa_GRASP223649491	-0.100669	-0.206699	-0.127475	-0.351288	-0.519264	10.9867	10.1578	6.73474e-07	1.01189e-05	0	0	0	0	1	223649491	Heat shock factor protein 2	HSF2
Ssa_GRASP223648117	-0.40825	-0.421435	-0.391181	-0.639456	-0.571471	12.1284	10.8236	3.02531e-07	5.16271e-06	1	1	0	1	1	223648117	High mobility group protein B3	HMGB3
Ssa_S35704478	0.318414	0.272536	0.37418	0.522754	0.660387	10.4213	10.2894	5.73899e-07	8.84303e-06	0	0	0	1	1	EG939196	Guanine nucleotide-binding protein G(k) subunit alpha	GNAI3
Ssa_KSS3430	0.11896	0.277338	0.14041	0.299192	0.437905	8.9082	3.89026	0.00438588	0.0138089	0	0	0	0	1	JT827749.1	Tubulin alpha chain, testis-specific	TBAT
Ssa_GRASP209152284	0.0213467	0.0752825	0.0634647	0.401072	0.761107	9.64207	4.67644	0.00127676	0.00515186	0	0	0	0	1	209152284	Transcription factor jun-B	JUNB
Ssa_DW567987	-0.406408	-0.623734	-0.494401	-0.803756	-1.0015	4.76644	5.77235	0.000243359	0.00135119	0	1	0	1	1	DW567987	Neuronal pentraxin receptor	NPTXR
Omy_S34424647	-0.864728	-0.81816	-0.559328	-0.219052	-0.970627	7.83059	8.25524	7.54391e-06	7.83281e-05	1	1	1	0	1	CU071771	Fibronectin type III domain-containing protein 3B	FND3B
Ssa_CA039113	-0.366013	-0.473997	-0.314178	-0.541103	-0.553023	7.56051	3.22828	0.0127021	0.032352	0	0	0	1	1	CA039113	Collagen alpha-1(IV) chain	CO4A1
Ssa_CK990591	-0.0423664	-0.0548627	0.0340561	-0.413362	-0.285596	8.96994	5.09348	0.000673408	0.00308805	0	0	0	1	0	CK990591	Tumor necrosis factor alpha-induced protein 8-like protein 1	TP8L1
Ssa_S35682644	0.266384	0.33174	0.178274	0.311045	0.611233	7.97519	8.03706	1.0083e-05	9.86627e-05	0	0	0	0	1	EG917362	Receptor-binding cancer antigen expressed on SiSo cells	RCAS1
Ssa_S30269565	0.139335	0.0601368	0.134837	-0.426485	-0.35591	5.76429	5.28322	0.000505176	0.0024527	0	0	0	1	0	DW556533	Major histocompatibility complex class I-related gene protein	HMR1
Ssa_DW472553	0.332531	0.651034	0.354853	0.477013	0.872856	5.56479	3.23418	0.0125814	0.0321523	0	0	0	0	1	DW472553	Alpha-ketoglutarate-dependent dioxygenase alkB homolog 2	ALKB2
Ssa_S31974182	0.566699	0.555201	0.390852	0.516179	0.799205	6.97183	8.27116	7.38674e-06	7.70943e-05	1	1	0	1	1	DY702972	AP-2 complex subunit beta	AP2B1
Ssa_GRASP209732269	0.310762	0.804097	1.63557	-0.123927	0.633524	5.28547	6.05278	0.000161213	0.000960038	0	0	1	0	0	209732269	Nattectin	NATTE
Ssa_GRASP209155135	0.397518	0.0389615	0.465076	0.630296	0.343681	7.02553	6.1585	0.000138213	0.000851218	0	0	1	1	0	209155135	Rho-related GTP-binding protein RhoE	RND3
Ssa_STIR41343	0.0435831	0.0868487	-0.114978	-0.0779622	0.439567	6.8729	5.48671	0.000372113	0.00190882	0	0	0	0	1	JT824987.1	Sortilin	SORT1
Ssa_S47726485	0.370195	0.0928472	0.552471	0.904893	0.220172	7.89145	7.08725	3.68579e-05	0.000287935	0	0	1	1	0	BT049942	Membrane-spanning 4-domains subfamily A member 12	M4A12
Ssa_S30263508	0.116876	-0.443023	0.122646	0.551098	-0.39744	7.30044	2.94855	0.0200016	0.0462298	0	0	0	1	0	DW550476	Ig heavy chain Mem5	HVM63
Ssa_S31987943	0.385385	0.169968	0.237232	0.351064	0.404463	7.79739	6.32816	0.00010812	0.000694605	0	0	0	0	1	DY716540	Chondroitin sulfate N-acetylgalactosaminyltransferase 2	CGAT2
Omy_S15340907	-0.0234773	0.106983	0.150918	0.451084	0.36747	12.6717	5.53357	0.000346944	0.00180582	0	0	0	1	0	AJ312337	60S ribosomal protein L11	RL11
Ssa_GRASP209734865	0.0988184	-0.441896	0.367692	0.384234	-0.220147	5.08201	4.29009	0.0023312	0.00836086	0	1	0	0	0	209734865	Transcription factor 15	TCF15
Ssa_S35493532	0.98291	1.01103	0.973228	1.43448	1.61143	15.7274	31.5251	6.92895e-15	4.39988e-12	1	1	1	1	1	EG779910	Annexin A2	ANXA2
Ssa_GRASP223673016	-0.357286	-0.0741404	-0.0980363	-0.709754	-0.503116	12.0728	6.18649	0.000132708	0.0008228	0	0	0	1	1	223673016	Glycine cleavage system H protein, mitochondrial	GCSH
Ssa_S30280966	-0.190169	-0.247141	-0.472455	-0.506044	-0.279709	6.12266	4.51127	0.00164975	0.00631881	0	0	1	1	0	DW567934	Propionyl-CoA carboxylase beta chain, mitochondrial	PCCB
Ssa_S35603610	0.652888	0.359859	0.747899	0.923164	1.47302	9.08555	15.1516	2.71098e-09	9.97196e-08	1	0	1	1	1	EG888028	Ras-associating and dilute domain-containing protein	RADIL
Ssa_S35547984	-0.209684	0.0623364	-0.323334	-0.593673	-0.460928	7.92724	6.50109	8.43415e-05	0.000567213	0	0	0	1	1	EG834362	Diablo homolog, mitochondrial	DBLOH
Ssa_S30237369	0.0733272	-0.129924	-0.403135	-1.00384	-0.703383	11.6485	6.59504	7.37536e-05	0.000508769	0	0	0	1	1	DW533430	Glucagon-1	GLUC1
Ssa_S50369958	0.287709	0.376917	0.303088	0.293789	0.426886	8.09562	3.2307	0.0126524	0.0322729	0	0	0	0	1	BT057193	Anaphase-promoting complex subunit 15	APC15
Ssa_S35586345	0.222605	-0.160848	0.669713	0.719695	-0.0054744	12.4003	3.13277	0.0148289	0.0364231	0	0	1	1	0	EG872723	Collagen alpha-2(VI) chain	CO6A2
Ssa_GRASP223648607	-0.141489	-0.350278	-1.09157	-1.17588	-0.898839	5.40522	10.8585	2.90282e-07	4.97479e-06	0	0	1	1	1	223648607	Claudin-14	CLD14
Ssa_GRASP209153955	-0.423854	-0.740041	-0.861349	-1.55862	-1.58889	13.8385	23.6864	1.56758e-12	2.40941e-10	0	1	1	1	1	209153955	Probable serine carboxypeptidase CPVL	CPVL
Ssa_GRASP223648139	0.163881	0.218944	0.195417	0.813122	1.07798	11.973	13.0468	2.43356e-08	6.1327e-07	0	0	0	1	1	223648139	Serine/threonine-protein kinase PAK 1	PAK1
Ssa_S35551837	0.511957	0.387333	0.21385	1.12643	1.20985	4.77192	3.9425	0.00403628	0.0129309	0	0	0	1	1	EG838215	Lipoprotein lipase	LIPL
Ssa_CA047074	0.209935	0.195394	0.241327	0.617472	0.617359	14.5529	7.99124	1.07201e-05	0.000104137	0	0	0	1	1	CA047074	Translationally-controlled tumor protein homolog	TCTP
Ssa_S35551287	0.0865096	-0.115332	-0.274384	-0.846606	-0.344252	7.68081	10.179	6.56278e-07	9.96204e-06	0	0	0	1	0	EG837665	HCLS1-binding protein 3	H1BP3
Ssa_S18864068	-0.560568	-0.305258	-0.239084	-1.5645	-0.742296	9.86468	8.96037	3.01013e-06	3.64631e-05	0	0	0	1	0	CA042805	Cytochrome P450 2D6	CP2D6
Ssa_S48400400	0.00220643	-0.243948	-0.180074	-0.973767	-0.638791	5.90342	8.33287	6.80862e-06	7.18687e-05	0	0	0	1	1	GU129697.1	Sodium/glucose cotransporter 1	SC5A1
Ssa_S30259500	0.332066	0.302903	0.283524	0.302263	0.433554	10.3932	5.10653	0.000660178	0.00304358	0	0	0	0	1	DW546468	Conserved oligomeric Golgi complex subunit 8	COG8
Ssa_DY728493	-0.217885	-0.340228	-0.208535	-0.416759	-0.721424	7.44514	9.39743	1.72725e-06	2.27008e-05	0	0	0	1	1	DY728493	Protein NLRC3	NLRC3
Ssa_TC99175	0.0789494	0.188237	0.213831	0.46966	0.461766	13.1823	10.502	4.44066e-07	7.04954e-06	0	0	0	1	1	JT819097.1	Eukaryotic translation initiation factor 3 subunit B	EIF3B
Ssa_KSSb2765	-0.37814	-0.466866	-0.776259	-1.7556	-1.23139	9.55959	7.01782	4.06091e-05	0.000311276	0	0	0	1	1	JT824519.1	Receptor-transporting protein 2	RTP2
Ssa_TC90250	0.181399	0.000369585	0.155306	0.363503	0.465299	8.60778	5.90954	0.000198829	0.00114779	0	0	0	0	1	TC90250	LIM domain-containing protein 1	LIMD1
Ssa_CK874933	0.309058	-0.0476175	0.296996	0.496232	0.0939658	5.65131	3.74768	0.00550571	0.0166414	0	0	0	1	0	CK874933	Guanine nucleotide-binding protein G(z) subunit alpha	GNAZ
Ssa_S35583774	-0.232139	-0.0200767	-0.0986106	-0.510345	-0.58672	7.38172	7.10158	3.61294e-05	0.00028379	0	0	0	1	1	EG870152	Erythroid membrane-associated protein	ERMAP
Ssa_GRASP221219191	0.0947951	0.311426	0.205318	0.554955	0.557362	12.4675	8.56079	5.04866e-06	5.62958e-05	0	0	0	1	1	221219191	Developmentally-regulated GTP-binding protein 1	DRG1
Ssa_GRASP209737215	0.0621231	0.244641	0.172682	0.542685	0.494423	11.3621	7.63055	1.74426e-05	0.00015554	0	0	0	1	1	209737215	Ribosome biogenesis protein BRX1 homolog	BRX1
Ssa_S48412213	0.181569	-0.172268	0.34036	0.464385	0.0181831	5.81675	3.98498	0.00377305	0.0122866	0	0	0	1	0	GE786781.1	Friend leukemia integration 1 transcription factor	FLI1
Omy_S34309316	-0.442641	-0.472862	-0.246101	-0.65118	-0.832851	9.16564	8.06336	9.73506e-06	9.57241e-05	1	1	0	1	1	CU067046	Rap guanine nucleotide exchange factor 2	RPGF2
Ssa_S30266200	0.323406	0.247668	0.273122	0.625168	0.69943	9.16786	18.0842	1.65667e-10	9.70278e-09	0	0	0	1	1	DW553168	Guanine nucleotide-binding protein subunit beta-5	GBB5
Ssa_GRASP223649055	-0.272083	-0.264175	-0.0710924	-0.111455	-0.499331	8.16126	4.06276	0.00333562	0.0111635	0	0	0	0	1	223649055	Signal transducer and activator of transcription 5B	STA5B
Ssa_S30258438	0.315346	0.3088	0.305316	0.372412	0.458261	9.06662	8.9556	3.0286e-06	3.665e-05	0	0	0	0	1	DW545406	G patch domain-containing protein 3	GPTC3
Omy_BX881555	0.137517	0.824565	1.07476	1.5479	1.31758	7.37713	8.9393	3.09266e-06	3.72757e-05	0	1	1	1	1	BX881555	Thrombospondin type-1 domain-containing protein 7A	THS7A
Ssa_S47729179	0.399737	0.557168	0.0289521	-0.128449	0.523645	6.01618	8.59198	4.84739e-06	5.45049e-05	0	1	0	0	1	BT047248	Transmembrane protein 230	TM230
Ssa_GRASP209730903	-1.65034	-0.537201	-1.6802	0.159599	-0.591239	6.44054	3.13328	0.0148165	0.0364149	1	0	1	0	0	209730903	Tripartite motif-containing protein 55	TRI55
Ssa_S18874111	-0.339558	-0.194714	-0.351781	-0.402323	-0.302988	8.98131	8.23292	7.77019e-06	8.02105e-05	0	0	0	1	0	CA054862	Histone-lysine N-methyltransferase EHMT1	EHMT1
Ssa_S31972012	0.0655899	-0.0229936	0.00969054	-0.452314	-0.445746	7.02498	7.13119	3.46703e-05	0.000274834	0	0	0	1	1	DY700802	Cytohesin-interacting protein	CYTIP
Ssa_S47625191	-0.106167	-0.542328	-0.288361	-0.868047	-0.937262	9.55629	8.74996	3.94787e-06	4.58294e-05	0	1	0	1	1	BT045627	Arrestin domain-containing protein 2	ARRD2
Ssa_GRASP209155425	-0.241605	-0.292654	-0.11401	-0.390289	-0.791149	5.59086	3.6522	0.00641473	0.0188306	0	0	0	0	1	209155425	Myelin proteolipid protein	MYPR
Ssa_BG935560	0.190739	0.728634	0.146457	1.09795	1.26725	4.89232	6.54669	7.90198e-05	0.000538022	0	1	0	1	1	BG935560	Phosphatidylcholine-sterol acyltransferase	LCAT
Ssa_S35696468	0.580116	0.735333	0.907914	0.451469	0.274495	9.34904	4.51	0.00165302	0.00632933	0	1	1	0	0	EG931186	Chemokine-like receptor 1	CML1
Ssa_GRASP221219447	-0.173529	-0.307106	0.00119739	-0.593334	-0.328033	9.43864	4.62255	0.00138786	0.00551179	0	0	0	1	0	221219447	Arsenite methyltransferase	AS3MT
Ssa_CA058342	-0.173968	-0.0211848	0.0702534	0.378613	0.411495	7.71976	4.5127	0.00164609	0.00631081	0	0	0	0	1	CA058342	Arf-GAP with dual PH domain-containing protein 2	ADAP2
Ssa_S35662565	0.546116	0.298072	0.44784	0.142026	0.580347	10.0595	9.83488	1.00094e-06	1.4241e-05	1	0	1	0	1	EG897283	Lipid phosphate phosphohydrolase 1	LPP1
Ssa_CA061990	0.25243	-0.416722	0.584693	0.685623	0.144495	7.38305	4.87294	0.000943225	0.00406574	0	1	1	1	0	CA061990	Protein-L-isoaspartate O-methyltransferase domain-containing protein 2	PCMD2
Omy_S50900969	0.151598	0.220627	0.0682163	0.302346	0.568628	10.8304	7.277	2.8324e-05	0.000231995	0	0	0	0	1	BT073891	Prostaglandin E synthase 3	TEBP
Ssa_GRASP209736077	0.1537	0.207822	0.233386	0.370524	0.523547	11.8102	6.10454	0.000149496	0.000904095	0	0	0	0	1	209736077	26S protease regulatory subunit 4	PRS4
Ssa_GRASP209154449	0.116526	0.242341	0.204029	0.734982	0.486189	11.3623	16.1493	1.01452e-09	4.38688e-08	0	0	0	1	1	209154449	Alanine--tRNA ligase, cytoplasmic	SYAC
Ssa_GRASP223648705	-0.346779	-0.494706	-0.273096	-0.417445	-0.669016	7.93432	7.7798	1.42468e-05	0.000132323	0	1	0	1	1	223648705	Exostosin-like 2	EXTL2
Ssa_DY706533	-0.4375	-0.505982	-0.288142	-0.527615	-0.736743	7.2966	4.05512	0.00337617	0.0112679	0	1	0	1	1	DY706533	Endoplasmic reticulum aminopeptidase 1	ERAP1
Ssa_CK884135	0.326366	0.514223	0.503526	0.719614	1.06568	11.4917	15.0455	3.01595e-09	1.0928e-07	0	1	1	1	1	CK884135	Keratin, type I cytoskeletal 18	K1C18
Ssa_S35520895	0.130886	0.235614	0.239343	0.448672	0.427962	11.836	10.9076	2.73905e-07	4.73447e-06	0	0	0	1	1	EG807273	Heat shock 70 kDa protein 4	HSP74
Ssa_TC112334	-0.405491	-0.264059	-0.289574	-0.192826	-0.398048	13.2164	3.13194	0.0148486	0.0364568	1	0	0	0	0	JT816011.1	Transposable element Tcb2 transposase	TCB2
Ssa_S47729694	-0.594971	-0.558116	-0.679708	-1.6279	-1.33913	9.69328	17.6207	2.53015e-10	1.38756e-08	1	0	1	1	1	BT046733	2-acylglycerol O-acyltransferase 2-A	MOG2A
Ssa_S50700567	-0.135452	-0.162312	-0.12862	-0.375351	-0.4534	10.1819	12.3862	5.02805e-08	1.11751e-06	0	0	0	0	1	BT059018	Histone acetyltransferase KAT7	KAT7
Ssa_KSS4188	0.381696	0.417615	0.362308	0.388027	0.775755	7.08292	7.87045	1.26073e-05	0.000120243	0	1	0	0	1	BT072657.1	Probable 28S ribosomal protein S10, mitochondrial	RT10
Ssa_GRASP209156017	0.154338	0.273378	0.147764	0.345636	0.451758	8.5583	5.81717	0.000227777	0.00127781	0	0	0	0	1	209156017	DNA-directed RNA polymerase II subunit GRINL1A	GRL1A
Ssa_GRASP209730483	0.770739	0.834019	0.669253	0.94082	1.29398	14.1276	23.4967	1.81302e-12	2.66757e-10	1	1	1	1	1	209730483	Transmembrane 4 L6 family member 1	T4S1
Ssa_GRASP223648119	0.0601063	0.274021	0.552765	-0.0798586	0.228465	13.97	3.18553	0.0136129	0.034188	0	0	1	0	0	223648119	Perilipin-3	PLIN3
Ssa_GRASP209156065	-0.189816	-0.270547	-0.263175	-0.737709	-0.757327	11.7173	10.8728	2.85412e-07	4.90527e-06	0	0	0	1	1	209156065	Monoacylglycerol lipase ABHD12	ABD12
Ssa_S47727138	0.772563	0.464061	0.69077	0.601507	-0.0364206	9.39617	3.71871	0.00576669	0.01729	1	0	1	0	0	BT049289	Myosin regulatory light polypeptide 9	MYL9
Ssa_S35512774	0.343558	0.0354562	0.509906	0.768877	0.10472	10.0038	5.305	0.000488857	0.00239369	0	0	1	1	0	EG799152	Neuroblast differentiation-associated protein AHNAK	AHNK
Ssa_DW553087	0.192821	-0.0357209	0.0823746	-0.40162	-0.177341	6.90567	3.05567	0.0168056	0.0403089	0	0	0	1	0	DW553087	HMG box-containing protein 1	HBP1
Omy_S15242400	-0.352425	-0.280015	-0.725874	-0.938989	-1.06381	5.23084	5.9871	0.000177456	0.00104236	0	0	1	1	1	CA346633	Ectonucleotide pyrophosphatase/phosphodiesterase family member 1	ENPP1
Ssa_TC102743	-0.337581	-0.315242	-0.469157	-0.994755	-0.785547	10.5378	11.499	1.37358e-07	2.61392e-06	0	0	1	1	1	GE794205.1	Solute carrier family 15 member 1	S15A1
Ssa_S18886128	0.0584561	0.201394	0.0899009	0.408545	0.326421	11.4406	4.02077	0.00356494	0.011726	0	0	0	1	0	CB515891	Guanine nucleotide-binding protein-like 3	GNL3
Ssa_GRASP209730543	0.107642	0.204062	0.130405	0.814377	0.435019	9.99136	6.81698	5.38429e-05	0.000394423	0	0	0	1	0	209730543	Sideroflexin-2	SFXN2
Ssa_S35540324	0.369712	0.304944	0.150905	0.282548	0.59441	6.59282	4.95712	0.000829097	0.00364757	0	0	0	0	1	EG826702	Active breakpoint cluster region-related protein	ABR
Ssa_S35706690	0.406688	0.266302	0.0736156	-0.0862399	0.267775	8.52315	3.77923	0.00523504	0.0159296	1	0	0	0	0	EG941408	Alpha-soluble NSF attachment protein	SNAA
Ssa_S35582836	0.187461	0.222088	0.188258	0.0801421	0.570616	8.29728	3.3531	0.0103802	0.0276095	0	0	0	0	1	EG869214	Hexosaminidase D	HEXDC
Ssa_S18892244	0.420763	0.273989	0.870096	0.392217	0.62855	10.1043	8.10564	9.20137e-06	9.18234e-05	0	0	1	0	1	AY458652	Fatty acid desaturase 2	FADS2
Ssa_TC72091	-0.138817	-0.101567	-0.069675	-0.470587	-0.336488	9.83608	4.37844	0.00202978	0.00746171	0	0	0	1	0	JT816659.1	Rho GTPase-activating protein 20	RHG20
Ssa_GRASP209731697	0.146847	-0.133607	0.32649	0.503428	0.110675	9.43661	5.09427	0.000672596	0.00308805	0	0	0	1	0	209731697	Extracellular superoxide dismutase [Cu-Zn]	SODE
Ssa_KSSb2630	0.436812	0.377197	0.211463	0.263921	0.470804	4.97912	3.04997	0.016962	0.0405803	1	0	0	0	1	JT820313.1	REST corepressor 1	RCOR1
Ssa_CK885244	-0.241047	-0.17751	-0.565335	-0.72626	-0.62828	6.975	11.218	1.90284e-07	3.44711e-06	0	0	1	1	1	CK885244	Secretin receptor	SCTR
Omy_S15320132	0.461323	0.435188	0.454112	0.73913	0.739968	6.82837	10.5991	3.95248e-07	6.4095e-06	1	1	1	1	1	BX305365	Nuclear receptor-binding factor 2	NRBF2
Ssa_NP9934117	-0.199065	-0.613562	-0.164325	-0.36417	-0.753791	4.86857	3.53407	0.00775434	0.0219255	0	1	0	0	1	NP9934117	T-cell receptor alpha chain V region PY14	TVA3
Ssa_EG648125	0.810942	0.850304	0.602679	1.06071	1.57384	7.96587	19.2555	5.84461e-11	4.07603e-09	1	1	1	1	1	EG648125	RAD52 motif-containing protein 1	RDM1
Omy_S18170445	0.315028	0.25807	0.328375	0.748321	0.728467	6.77003	5.52566	0.000351067	0.00182334	0	0	0	1	1	AY366353	C5a anaphylatoxin chemotactic receptor	C5AR
Omy_S34308915	-0.370935	-0.125999	-0.29493	-0.841826	-0.554829	10.4161	6.55864	7.76829e-05	0.000530716	0	0	0	1	1	CU066645	Carboxylesterase 5A	EST5A
Ssa_S35594598	-0.0323961	0.0437603	-0.255495	-0.20095	0.465919	9.954	9.30489	1.9411e-06	2.50743e-05	0	0	0	0	1	EG880976	26S protease regulatory subunit 6A	PRS6A
Ssa_GRASP223648733	0.065082	0.152253	0.109401	0.523502	0.56218	13.9093	9.75854	1.10012e-06	1.54337e-05	0	0	0	1	1	223648733	Elongation factor 2	EF2
Ssa_DY705451	-0.355065	-0.366018	0.0562101	1.17222	1.35262	6.33844	6.38427	9.97277e-05	0.000652553	0	0	0	1	1	DY705451	Focal adhesion kinase 1	FAK1
Ssa_S47624912	0.165293	-0.0414645	0.396789	0.634132	-0.0942557	12.7689	5.21711	0.000558248	0.00266427	0	0	0	1	0	BT045906	SPARC	SPRC
Ssa_CL56Contig1	0.348451	0.482027	0.348258	0.713702	0.920815	10.8267	9.43871	1.63986e-06	2.17178e-05	0	1	0	1	1	JT823299.1	60S ribosomal protein L4	RL4
Ssa_TC109877	0.230352	0.159087	0.327813	0.459336	0.130699	12.1541	6.69737	6.37689e-05	0.000454981	0	0	0	1	0	JT821514.1	Actin-1	ACT1
Ssa_S30285933	0.234989	0.318825	0.140634	0.361056	0.447483	7.76016	3.14479	0.0145425	0.0359014	0	0	0	0	1	DW572901	Kinetochore-associated protein NSL1 homolog	NSL1
Ssa_EG870251	-0.336196	-0.150525	-0.558328	-1.27021	-1.1535	11.6771	19.9	3.34887e-11	2.59001e-09	0	0	1	1	1	EG870251	C-C motif chemokine 21	CCL21
Ssa_TC100565	-0.537998	-0.741247	-0.962786	-1.97809	-1.8622	10.6821	18.8484	8.35787e-11	5.48031e-09	0	1	1	1	1	GE786724.1	Beta-galactosidase	BGAL
Ssa_DW556991	-0.614646	-0.446437	-0.551759	-1.51095	-1.471	7.43853	15.6667	1.62496e-09	6.47034e-08	0	0	0	1	1	DW556991	Xaa-Pro aminopeptidase 2	XPP2
Ssa_STIR36587	-0.249275	-0.607498	-0.261561	-0.516151	-0.355396	8.25557	3.79961	0.0050675	0.0155164	0	1	0	1	0	JT840241.1	Protein Wnt-11	WNT11
Ssa_GRASP221220211	0.0733634	0.209646	0.179243	0.391671	0.502225	12.6015	4.99313	0.000784695	0.0034922	0	0	0	0	1	221220211	Prostaglandin E synthase 3	TEBP
Omy_CR362227	-0.265344	-0.260458	-0.158242	-0.237959	-0.551983	11.0171	4.51368	0.00164357	0.00630514	0	0	0	0	1	CR362227	ATP-dependent RNA helicase DDX19A	DD19A
Ssa_S35541403	0.0445884	-0.421611	-0.0590541	-0.487847	-0.110749	6.35036	3.74402	0.00553801	0.0167124	0	1	0	1	0	EG827781	Protein Wnt-11	WNT11
Ssa_S46932173	0.287946	0.218554	0.293609	0.474129	0.644748	8.89628	6.15627	0.00013866	0.000853102	0	0	0	1	1	BT043859	26S proteasome non-ATPase regulatory subunit 3	PSMD3
Ssa_EG917215	0.000224978	-0.0606994	-0.134934	-0.325889	-0.428851	8.53161	8.89429	3.27686e-06	3.92216e-05	0	0	0	0	1	EG917215	CD166 antigen homolog A	C166A
Ssa_S31979408	-0.121887	-0.10853	-0.209017	-0.470878	-0.280679	6.22195	3.38846	0.00980423	0.0264508	0	0	0	1	0	DY708198	Glycosyltransferase 8 domain-containing protein 1	GL8D1
Ssa_GRASP223649177	0.335972	0.123297	0.45763	0.46656	0.376197	6.89725	4.61419	0.00140597	0.00556529	0	0	1	1	0	223649177	Protein lunapark-A	LNPA
Ssa_DY702921	-0.408059	-0.360812	-0.311831	-0.302375	-0.574688	11.6716	3.44701	0.00892088	0.0245507	0	0	0	0	1	DY702921	T-box transcription factor TBX6L	TBX6L
Ssa_GRASP223647529	0.391483	0.380809	0.412921	0.522509	0.572475	8.01439	10.2578	5.96378e-07	9.13109e-06	0	0	1	1	1	223647529	Cytosolic 5'-nucleotidase 1A	5NT1A
Ssa_S30241204	0.281576	0.154974	0.0803367	0.555783	0.25064	5.443	3.8837	0.00443186	0.0138992	0	0	0	1	0	DW537265	Isoleucine--tRNA ligase, cytoplasmic	SYIC
Ssa_CA060814	0.250785	-0.0533967	0.439104	0.635612	-0.0910609	8.77134	3.88695	0.00440901	0.01386	0	0	0	1	0	CA060814	EGF-like module-containing mucin-like hormone receptor-like 4	EMR4
Ssa_S35606399	0.420506	0.377003	0.416031	0.854051	1.34027	7.03199	13.6875	1.22499e-08	3.41613e-07	0	0	0	1	1	EG890817	LIM domain kinase 2	LIMK2
Ssa_GRASP223648283	-0.348935	-0.809001	-0.715134	-1.4991	-1.94924	9.49739	11.7612	1.01689e-07	2.01238e-06	0	1	0	1	1	223648283	14-3-3 protein gamma-1	143G1
Ssa_S35485833	0.16898	0.0503763	0.225573	0.498636	-0.00169462	10.5046	2.90654	0.0214165	0.0487989	0	0	0	1	0	EG772211	Receptor activity-modifying protein 1	RAMP1
Ssa_STIR39740	-0.37413	-0.486964	-0.270207	-0.572611	-0.63723	6.32211	5.72109	0.000262529	0.00143516	0	1	0	1	1	BT048852.1	Hemagglutinin/amebocyte aggregation factor	HAAF
Omy_S50901065	0.0592536	0.192872	0.147138	0.401298	0.550568	11.7553	5.29292	0.00049784	0.00242586	0	0	0	1	1	BT073795	Prostaglandin E synthase 3	TEBP
Omy_S34421734	0.351541	0.184049	0.570947	0.720157	0.00266892	7.73019	5.51436	0.000357044	0.00184882	0	0	1	1	0	CU073533	Annexin A4	ANXA4
Ssa_S31996886	0.494994	0.258045	0.443126	1.36033	1.11644	5.84958	12.0697	7.16758e-08	1.49098e-06	0	0	0	1	1	DY725483	GTPase SLIP-GC	SLIP
Ssa_GRASP209734529	0.444481	0.0682329	0.618489	0.452991	0.177531	6.80452	6.1926	0.000131537	0.000817194	1	0	1	1	0	209734529	Calcineurin B homologous protein 2	CHP2
Ssa_GRASP209738173	0.413831	0.572582	0.492328	0.933032	0.90505	13.9048	11.8273	9.43139e-08	1.88706e-06	1	1	1	1	1	209738173	Mesencephalic astrocyte-derived neurotrophic factor	MANF
Ssa_GRASP209736355	0.195191	-0.0231346	0.188702	0.515925	0.17977	6.99106	3.39207	0.00974729	0.0263209	0	0	0	1	0	209736355	Programmed cell death 1 ligand 1	PD1L1
Ssa_GRASP223648263	0.200483	0.266793	0.214526	0.387599	0.441102	10.6665	7.61331	1.78567e-05	0.000158413	0	0	0	0	1	223648263	UDP-N-acetylglucosamine transporter	S35A3
Ssa_S47729618	0.265394	0.0750017	0.405305	0.418712	0.0748958	7.33574	4.02651	0.00353264	0.0116611	0	0	1	1	0	BT046809	CD59 glycoprotein	CD59
Ssa_GRASP223647855	0.223005	0.274703	0.201988	0.421157	0.41536	11.9218	2.90443	0.0214902	0.0488928	0	0	0	1	0	223647855	Condensin complex subunit 3	CND3
Ssa_DW565975	-0.383444	-0.391498	-0.398153	-0.737318	-0.705485	4.10018	3.00864	0.0181401	0.0428382	0	0	0	1	0	DW565975	Probable helicase senataxin	SETX
Ssa_KSS4675	0.266184	0.333089	0.182059	0.341174	0.501892	6.3574	5.18809	0.000583323	0.00275776	0	0	0	0	1	BT072248.1	Cell division cycle protein 123 homolog	CD123
Ssa_S35706227	0.367602	0.214543	0.521059	0.606513	0.468875	13.6246	10.3679	5.21923e-07	8.13566e-06	0	0	1	1	1	BT047249.1	Ependymin	EPD
Ssa_EG904896	0.522431	0.423571	0.568751	0.312953	0.260509	5.28329	4.43057	0.00187095	0.00699071	1	0	1	0	0	EG904896	Non-receptor tyrosine-protein kinase TYK2	TYK2
Ssa_DW547832	0.338498	0.0194387	0.478297	0.600991	0.136705	6.6403	3.89505	0.00435255	0.0137219	0	0	1	1	0	DW547832	Multiple PDZ domain protein	MPDZ
Ssa_S48421589	0.213079	-0.0419643	0.411914	0.315413	-0.148428	7.68555	3.82054	0.00490104	0.0150828	0	0	1	0	0	GE796157	Rho guanine nucleotide exchange factor 4	ARHG4
Ssa_GRASP223673170	0.026979	0.149754	0.129721	0.442714	0.462548	14.6653	7.97658	1.09327e-05	0.000105947	0	0	0	1	1	223673170	Putative heterogeneous nuclear ribonucleoprotein A1-like 3	RA1L3
Ssa_GRASP209734925	0.15484	0.228386	0.160356	0.306103	0.411539	11.313	5.66063	0.000287151	0.00154182	0	0	0	0	1	209734925	39S ribosomal protein L9, mitochondrial	RM09
Ssa_S35603081	-0.0795266	-0.326666	0.0494427	-0.288363	-0.657741	5.22089	3.82787	0.00484408	0.0149473	0	0	0	0	1	EG887499	T-cell receptor alpha chain V region HPB-MLT	TVA1
Ssa_EG783484	1.04634	1.1295	0.906319	1.30157	1.6123	11.7332	26.1516	2.53001e-13	5.87011e-11	1	1	1	1	1	EG783484	Annexin A2-A	ANX2A
Ssa_GRASP209734843	0.236157	0.217851	0.211322	0.311311	0.416332	8.67569	4.68648	0.00125708	0.00509804	0	0	0	0	1	209734843	Trafficking protein particle complex subunit 6B	TPC6B
Ssa_S50679446	0.30303	0.436226	0.472431	0.541946	0.618799	10.222	4.10915	0.00309973	0.0105288	0	0	1	1	1	GO044925	Cyclin-dependent kinase inhibitor 3	CDKN3
Ssa_TC111462	0.430059	0.109236	0.418721	0.543795	0.20084	5.02556	4.85375	0.000971433	0.00415762	1	0	1	1	0	BT043935.1	ATP synthase subunit a	ATP6
Ssa_S30273039	0.33833	0.424157	0.228328	0.257771	0.555397	8.66185	4.98102	0.000799343	0.00354431	0	1	0	0	1	DW560007	Actin-related protein 2/3 complex subunit 1A	ARC1A
Ssa_S35550174	-0.380087	-0.383272	-0.496222	-1.34572	-1.08325	6.15465	15.2258	2.5169e-09	9.34351e-08	0	0	0	1	1	EG836552	Synaptotagmin-like protein 4	SYTL4
Ssa_S50695339	0.281094	0.306773	0.315382	0.420758	0.33169	14.2925	5.9091	0.000198956	0.00114797	0	0	0	1	0	GO060818	Calreticulin	CALR
Ssa_GRASP223648655	0.323111	0.490822	0.341904	0.593052	0.608254	8.25244	6.22964	0.000124662	0.000782244	0	1	0	1	1	223648655	Serine/threonine-protein kinase 35	STK35
Ssa_TC101367	-0.374535	-0.593083	-0.941077	-2.04422	-1.6827	10.6142	17.1432	3.94078e-10	2.02321e-08	0	0	1	1	1	JT832870.1	Beta-galactosidase	BGAL
Ssa_DW006493	0.414427	0.70675	0.624634	0.70322	0.524087	6.50387	7.09606	3.64082e-05	0.000285237	1	1	1	1	1	DW006493	Calreticulin	CALR
Ssa_KSSb2318	0.257395	0.285179	0.186401	0.468069	0.707106	7.83529	7.73863	1.50628e-05	0.00013799	0	0	0	1	1	BT044977.1	UPF0767 protein C1orf212 homolog	CA212
Ssa_STIR34406	0.450298	0.116373	0.249318	0.497188	1.00094	6.78323	5.25168	0.000529816	0.00255077	0	0	0	0	1	AM049684.1	Nucleobindin-2	NUCB2
Ssa_GRASP209153949	0.479197	0.336954	0.395979	0.266289	0.582687	10.538	5.01736	0.000756204	0.00338287	1	0	0	0	1	209153949	Acetyl-CoA acetyltransferase, cytosolic	THIC
Ssa_S37959570	-0.0811364	-0.00828151	-0.201914	-0.566273	-0.412337	4.12789	5.37716	0.000438541	0.00218998	0	0	0	1	1	EF466503	T-cell receptor alpha chain V region CTL-F3	TVA3
Ssa_GRASP209155185	0.186414	0.282422	0.330928	0.800448	0.809794	13.1032	18.1344	1.58304e-10	9.36245e-09	0	0	0	1	1	209155185	T-complex protein 1 subunit gamma	TCPG
Ssa_GRASP223649313	0.169786	0.000127656	0.423542	0.505537	0.150663	6.97092	4.05043	0.00340136	0.0113269	0	0	1	1	0	223649313	DENN domain-containing protein 2D	DEN2D
Ssa_GRASP221221143	0.287065	0.425227	0.354702	0.927377	0.989958	10.9298	10.5937	3.97821e-07	6.44257e-06	0	0	0	1	1	221221143	Nucleoplasmin-like protein NO29	NO29
Ssa_S35596658	-0.222528	-0.340935	-0.206583	-0.267322	-0.469679	8.82747	4.03729	0.00347285	0.0115173	0	0	0	0	1	EG883036	NADPH oxidase activator 1	NOXA1
Ssa_S30292923	-0.200053	-0.0683635	-0.309831	-1.02465	-0.227314	6.41187	6.3719	0.00010152	0.000662072	0	0	0	1	0	DW579887	E3 ubiquitin-protein ligase RNF213	RN213
Ssa_DY706655	-0.0448365	-0.199918	-0.295853	-0.379909	-0.779661	4.44658	3.17766	0.0137877	0.0345121	0	0	0	0	1	DY706655	Serine/threonine-protein kinase D2	KPCD2
Ssa_S18880387	0.238799	0.43203	0.147176	1.26412	1.53853	9.30658	10.6339	3.79169e-07	6.22405e-06	0	0	0	1	1	CA060324	Annexin A1	ANXA1
Ssa_S31983950	-0.403143	-0.379463	-0.578967	-0.975388	-0.766664	8.7311	6.95474	4.43589e-05	0.00033574	0	0	1	1	1	DY712740	Tripartite motif-containing protein 16	TRI16
Ssa_GRASP209734417	0.168767	0.206578	0.155456	0.244912	0.442956	9.70713	2.99724	0.0184793	0.043486	0	0	0	0	1	209734417	Methylmalonic aciduria and homocystinuria type C protein homolog	MMAC
Ssa_STIR39053	0.313001	0.084447	0.3827	0.449708	0.292223	6.84605	3.29396	0.0114214	0.0298525	0	0	0	1	0	GE789320.1	Chondroitin sulfate proteoglycan 5	CSPG5
Ssa_S47730025	0.487293	0.147784	0.481859	0.728686	1.29509	6.4198	3.59232	0.00706149	0.0203235	0	0	0	0	1	BT046402	Immunoglobulin lambda-like polypeptide 5	IGLL5
Ssa_STIR42679	0.24707	0.465941	-0.00868181	-0.131936	0.509402	4.91269	3.36648	0.0101584	0.0271633	0	1	0	0	1	GE767462.1	Pleckstrin homology domain-containing family J member 1	PKHJ1
Ssa_GRASP223647385	-0.0335514	-0.196248	-0.292635	-0.502089	-0.42753	10.0661	8.36585	6.51909e-06	6.942e-05	0	0	0	1	1	223647385	Thromboxane-A synthase	THAS
Ssa_GRASP221219771	0.146697	0.300143	0.17012	0.421553	0.40733	9.29704	4.64053	0.00134972	0.0053904	0	0	0	1	1	221219771	Neuroguidin	NGDN
Ssa_KSS1574	-0.0115054	0.266003	0.195095	0.706769	0.654516	4.69893	3.21233	0.0130345	0.0329964	0	0	0	1	0	JT833847.1	Apolipoprotein L domain-containing protein 1	APLD1
Ssa_EG850628	0.402294	0.519766	0.454852	0.490655	0.680474	10.4922	5.59858	0.0003149	0.00167001	1	1	1	1	1	EG850628	EH domain-containing protein 2	EHD2
Ssa_S48405241	-0.436384	-0.565482	-0.35188	-0.931342	-1.12929	8.97528	8.20603	8.05206e-06	8.22081e-05	0	0	0	1	1	GE779809	Retinoid-inducible serine carboxypeptidase	RISC
Ssa_KSS1659	-0.154037	-0.341103	-0.419264	-0.803767	-0.753527	7.20632	13.3719	1.71422e-08	4.54512e-07	0	0	1	1	1	BT059270.1	N-acetylglucosamine-6-sulfatase	GNS
Ssa_CK895933	-0.0632748	-0.11204	-0.241769	-0.538476	-0.261035	9.39022	7.81408	1.36025e-05	0.000127715	0	0	0	1	0	CK895933	Stonustoxin subunit beta	STXB
Ssa_TC102265	-0.0857468	-0.202533	-0.115035	-0.364756	-0.638271	9.37998	8.92518	3.14925e-06	3.78821e-05	0	0	0	0	1	BT072722.1	Band 4.1-like protein 2	41
Ssa_EG853386	0.134106	0.182503	0.0119183	0.349119	0.41929	7.96801	6.29361	0.000113647	0.000725862	0	0	0	0	1	EG853386	Beta-1,4-galactosyltransferase 7	B4GT7
Ssa_GRASP221219585	0.502422	0.381777	0.405067	0.685786	0.848703	8.84317	6.05652	0.000160335	0.000956698	1	0	0	1	1	221219585	Derlin-2	DERL2
Ssa_GRASP223647777	-0.0265655	-0.276055	0.231192	0.0171685	-0.538323	9.72963	4.39994	0.00196266	0.00726143	0	0	0	0	1	223647777	Calponin-3	CNN3
Omy_S34423572	-0.571608	-0.767523	-0.822843	-1.40735	-0.968086	10.1354	5.05797	0.000710805	0.00322755	0	0	0	1	0	CU070695	Short stature homeobox protein	SHOX
Ssa_GRASP209737221	-0.381959	-0.188311	-0.526671	-0.821775	-1.04175	6.99222	17.5732	2.6433e-10	1.44305e-08	0	0	1	1	1	209737221	Anterior gradient protein 3 homolog	AGR3
Ssa_S32004397	-0.0963101	-0.0493836	-0.34969	-0.543959	-0.0222942	7.65868	6.82034	5.35885e-05	0.000393276	0	0	0	1	0	DY732994	Vacuolar protein sorting-associated protein 8 homolog	VPS8
Ssa_S47728843	0.0777478	0.231655	0.000777055	0.292109	0.480444	9.93167	5.18525	0.000585838	0.00276748	0	0	0	0	1	BT047584	DNA-directed RNA polymerase II subunit RPB7	RPB7
Ssa_S32001552	-0.18993	-0.199676	-0.712637	-1.2038	-0.87184	5.85688	13.4282	1.61394e-08	4.31869e-07	0	0	1	1	1	DY730149	Aldehyde oxidase	ADO
Ssa_GRASP223647681	-0.227751	-0.364852	-0.298244	-0.405882	-0.360503	13.1307	6.30586	0.000111656	0.000715035	0	0	0	1	0	223647681	Lysosome-associated membrane glycoprotein 1	LAMP1
Ssa_S30244393	0.253259	0.32884	0.139033	0.303935	0.467879	6.40169	3.65771	0.00635837	0.0187016	0	0	0	0	1	DW540454	Prenylated Rab acceptor protein 1	PRAF1
Ssa_GRASP209738657	-0.135832	-0.216607	0.0408767	-0.243193	-0.42002	14.328	3.13977	0.0146613	0.0361293	0	0	0	0	1	209738657	HLA class II histocompatibility antigen gamma chain	HG2A
Ssa_S35563194	-0.388143	-0.29294	-0.278879	-0.50327	-0.616925	10.0472	5.18252	0.000588265	0.00277351	0	0	0	1	1	EG849572	T-cell surface antigen CD2	CD2
Ssa_S31979768	-0.0182077	0.167472	0.00855785	0.22466	0.484153	8.38021	7.19386	3.17797e-05	0.000255785	0	0	0	0	1	DY708558	Zinc finger MYND domain-containing protein 19	ZMY19
Ssa_EG647840	-0.389956	-0.353096	-0.518771	-0.266408	-0.129564	10.3048	3.29366	0.0114268	0.0298601	0	0	1	0	0	EG647840	E3 ubiquitin-protein ligase UBR4	UBR4
Ssa_STIR38582	0.373537	0.394269	0.424445	1.03897	1.0752	7.34106	13.8975	9.81655e-09	2.86079e-07	0	0	0	1	1	JT823907.1	Glycine N-methyltransferase	GNMT
Ssa_S47625442	0.138465	-0.106378	0.127186	0.363961	0.442855	6.17686	7.47551	2.15542e-05	0.000184564	0	0	0	0	1	BT045376	Glycerol-3-phosphate acyltransferase 4	GPAT4
Ssa_TC94667	0.344466	0.419485	0.281009	0.439236	0.695549	9.05125	7.13199	3.46321e-05	0.000274712	0	1	0	1	1	BT072749.1	Cytoplasmic FMR1-interacting protein 1 homolog	CYFP1
Ssa_S30257053	0.18309	0.284063	0.227126	0.357032	0.801335	8.26194	5.81644	0.000228025	0.0012784	0	0	0	0	1	DW544021	JmjC domain-containing protein 7	JMJD7
Ssa_S50694154	0.213219	0.332116	0.405905	0.762307	0.768977	7.31998	15.3374	2.25156e-09	8.52883e-08	0	0	1	1	1	GO059633	Intersectin-1	ITSN1
Ssa_EG880681	0.150739	-0.153291	0.543836	0.52913	-0.115918	11.8248	5.0983	0.000668495	0.00307253	0	0	1	1	0	EG880681	Pigment epithelium-derived factor	PEDF
Ssa_GRASP209155061	0.18783	0.0776252	-0.0444707	-0.310993	-0.409767	8.45616	3.43786	0.00905337	0.0248473	0	0	0	0	1	209155061	Cyclin-dependent kinase inhibitor 1B	CDN1B
Ssa_GRASP209148428	0.584678	0.56548	0.585436	0.784534	1.00903	11.4243	20.4814	2.0457e-11	1.6905e-09	1	1	1	1	1	209148428	Vacuolar protein sorting-associated protein 26A	VP26A
Ssa_S30276671	-0.205236	-0.114818	-0.162366	-0.197309	-0.600391	8.44364	4.17794	0.00278087	0.00964394	0	0	0	0	1	DW563639	ETS-related transcription factor Elf-2	ELF2
Omy_S34425099	0.0122705	-0.183944	0.0974753	-0.252896	-0.516549	8.91843	4.3293	0.00219215	0.00794006	0	0	0	0	1	CU072223	C-X-C motif chemokine 14	CXL14
Ssa_S48420782	-0.242438	-0.227287	-0.231428	-0.305247	-0.453401	9.86327	2.98096	0.0189748	0.0442978	0	0	0	0	1	GE795350	Transforming acidic coiled-coil-containing protein 1	TACC1
Ssa_TC95919	0.199229	0.123438	0.184519	0.30809	0.412057	14.3712	9.05643	2.66179e-06	3.30056e-05	0	0	0	0	1	BT045689.1	Estradiol 17-beta-dehydrogenase 12-B	DH12B
Ssa_GRASP209735451	0.276162	0.0824593	-0.024972	-0.47584	-0.334962	10.0033	7.07076	3.77156e-05	0.000293384	0	0	0	1	0	209735451	WW domain-binding protein 2	WBP2
Ssa_GRASP209156255	0.34384	0.461416	0.492488	0.947679	0.772359	10.5386	10.5378	4.25354e-07	6.79722e-06	0	1	1	1	1	209156255	Nucleolin	NUCL
Ssa_CX356308	0.376757	0.410827	0.422133	0.468238	0.513651	10.6593	3.39607	0.00968465	0.0261926	0	1	1	1	1	CX356308	Complement C1q subcomponent subunit C	C1QC
Ssa_DW571473	0.344708	0.417156	0.371198	0.565918	0.562569	9.3008	5.1092	0.000657504	0.00303822	0	1	0	1	1	DW571473	Borealin	BORE1
Ssa_TC85453	-0.298513	-0.348733	-0.39807	-0.456369	-0.146148	6.90564	5.5859	0.000320899	0.0016966	0	0	0	1	0	EG777950.1	CAD protein	PYR1
Ssa_TC107342	-0.475517	-0.540715	-0.509011	-1.1062	-1.36281	7.21093	14.0422	8.43646e-09	2.50088e-07	0	1	1	1	1	DY727599.1	Inactive phospholipase C-like protein 2	PLCL2
Ssa_CL124Contig1	0.116475	0.184633	0.203332	0.487176	0.383856	14.9406	6.50702	8.36292e-05	0.000563365	0	0	0	1	0	BT044047.1	Nucleolar RNA helicase 2	DDX21
Omy_CX724573	0.277205	0.250495	0.465548	0.507019	0.548163	8.02016	5.91135	0.000198301	0.00114615	0	0	1	1	1	CX724573	Phospholipase D3	PLD3
Ssa_GRASP223647391	0.0710021	-0.15732	-0.251935	-0.489037	-0.419613	12.1043	13.4516	1.57416e-08	4.23934e-07	0	0	0	1	1	223647391	NADPH--cytochrome P450 reductase	NCPR
Ssa_GRASP223649143	0.427304	0.393841	0.348526	0.766342	0.744035	10.1605	16.282	8.92477e-10	3.94422e-08	1	0	0	1	1	223649143	Interferon-related developmental regulator 2	IFRD2
Ssa_S35562668	0.606737	0.252302	0.657957	0.854691	0.236015	7.5334	7.86915	1.26294e-05	0.000120296	1	0	1	1	0	BT048969.1	H2.0-like homeobox protein	HLX
Ssa_GRASP209154213	0.446563	0.331954	0.405579	0.470051	0.513669	13.5254	7.97452	1.09629e-05	0.000106154	1	0	1	1	1	209154213	Sorting nexin-9	SNX9
Ssa_GRASP223648573	-0.291823	-0.33699	-0.326757	-0.350941	-0.467824	8.30622	3.97457	0.00383591	0.0124543	0	0	0	0	1	223648573	Carboxy-terminal domain RNA polymerase II polypeptide A small phosphatase 2	CTDS2
Ssa_S35701601	0.493489	0.820779	0.598764	0.802225	0.834636	6.80253	5.12562	0.000641304	0.00297361	0	1	1	1	1	EG936319	Pleckstrin homology-like domain family B member 1	PHLB1
Ssa_S35580593	0.0248783	-0.0248865	-0.0128882	-0.433741	-0.215466	6.5029	4.84656	0.000982223	0.00419619	0	0	0	1	0	EG866971	N-terminal EF-hand calcium-binding protein 1	NECA1
Ssa_S32005171	0.304562	0.224665	0.118076	0.385674	0.517532	7.45085	3.74519	0.00552762	0.0166935	0	0	0	0	1	DY733768	RNA-binding protein 28	RBM28
Ssa_TC95443	0.242134	0.445366	0.267815	0.545208	0.727493	7.25808	5.49924	0.000365202	0.00188137	0	1	0	1	1	JT822698.1	Coatomer subunit epsilon	COPE
Ssa_GRASP221220811	0.329634	0.326795	0.576513	0.60376	0.452374	10.1559	5.3084	0.000486359	0.00238384	0	0	1	1	0	221220811	SH3 domain-binding glutamic acid-rich-like protein	SH3L1
Ssa_S35586237	0.257074	0.229211	0.187101	0.362903	0.489399	8.63205	3.44426	0.0089605	0.0246317	0	0	0	0	1	EG872615	Anaphase-promoting complex subunit 1	APC1
Ssa_CL360Contig1	0.161552	-0.00033994	-0.135503	-0.509198	-0.0463004	7.88796	8.95066	3.04788e-06	3.68464e-05	0	0	0	1	0	DY732607.1	Probable uridine nucleosidase 1	URH1
Ssa_S30244761	0.333411	0.127317	0.179151	0.333626	0.557508	4.75056	5.41805	0.000412426	0.00207937	0	0	0	0	1	JT824707.1	Zinc fingers and homeoboxes protein 2	ZHX2
Ssa_TC95911	-0.14199	-0.477464	-0.290187	-0.859949	-0.652563	11.0755	4.02225	0.00355656	0.0117112	0	0	0	1	0	GE785161.1	L-asparaginase	ASGL1
Ssa_S35704522	0.118091	0.230996	0.133543	0.50558	0.444269	10.4719	5.75632	0.000249192	0.00137787	0	0	0	1	1	EG939240	Something about silencing protein 10	SAS10
Ssa_S41489992	0.0726457	-0.217623	-0.192895	-0.624053	-0.447835	5.75093	7.75817	1.46698e-05	0.000135314	0	0	0	1	1	EU221134	T-cell receptor beta chain T17T-22	TCB
Ssa_S32009855	-0.233768	-0.288203	-0.185323	-0.282758	-0.443843	8.44607	3.17548	0.0138364	0.0346067	0	0	0	0	1	DY738452	Transformer-2 protein homolog alpha	TRA2A
Ssa_S35570017	0.290495	0.154188	0.481235	0.595679	0.139136	8.16596	3.92992	0.0041178	0.0131275	0	0	1	1	0	EG856395	Protein mab-21-like 2	MB212
Ssa_GRASP223648477	0.20409	-0.00405511	0.53798	0.149004	0.156645	5.57109	4.35915	0.002092	0.00764615	0	0	1	0	0	223648477	1-phosphatidylinositol 4,5-bisphosphate phosphodiesterase delta-4	PLCD4
Ssa_CL247Contig1	0.0952468	0.238361	0.168549	0.572417	0.455358	9.17369	8.52447	5.29409e-06	5.8385e-05	0	0	0	1	1	JT832229.1	Nucleolin	NUCL
Ssa_EG853637	-0.104841	-0.304648	-0.310022	-0.57658	-0.533111	6.31706	8.77291	3.83232e-06	4.46302e-05	0	0	0	1	1	EG853637	Phosphatidylinositol 4-phosphate 3-kinase C2 domain-containing subunit alpha	P3C2A
Ssa_S31999915	0.396827	0.406202	0.361451	0.554466	0.70494	9.98851	15.3881	2.14068e-09	8.22527e-08	0	1	0	1	1	DY728512	Selenocysteine-specific elongation factor	SELB
Ssa_S35589252	-0.0464327	-0.0670925	-0.348464	-0.86928	-0.256117	7.61781	9.20439	2.20464e-06	2.80876e-05	0	0	0	1	0	EG875630	Caspase-3	CASP3
Ssa_GRASP209151737	0.131906	0.19021	0.143154	0.294478	0.488796	10.3544	6.43489	9.27327e-05	0.000613725	0	0	0	0	1	209151737	Cleavage and polyadenylation specificity factor subunit 3	CPSF3
Ssa_TC94968	0.378149	-0.0206253	0.574248	0.573681	0.0327314	7.31057	3.66691	0.00626531	0.0184729	0	0	1	1	0	BT072086.1	Receptor-type tyrosine-protein phosphatase beta	PTPRB
Ssa_GRASP209732879	0.140948	0.101815	0.300492	0.537023	0.890054	10.853	5.99626	0.000175093	0.00103057	0	0	0	1	1	209732879	Diablo homolog, mitochondrial	DBLOH
Ssa_GRASP223649363	0.269016	0.290619	0.313798	0.365847	0.537038	10.0474	4.34884	0.00212605	0.0077378	0	0	0	0	1	223649363	Conserved oligomeric Golgi complex subunit 6	COG6
Ssa_GRASP209155245	0.193546	0.300514	0.319078	0.533675	0.481142	10.3061	17.8167	2.11369e-10	1.19726e-08	0	0	0	1	1	209155245	Geranylgeranyl pyrophosphate synthase	GGPPS
Ssa_GRASP221219805	0.145289	0.233782	0.225208	0.375679	0.444573	11.478	4.71908	0.00119532	0.00489694	0	0	0	0	1	221219805	Transaldolase	TALDO
Ssa_GRASP209731639	0.289374	-0.253282	0.126275	0.739616	1.20673	7.73904	5.25947	0.000523622	0.002527	0	0	0	1	1	209731639	Ig kappa chain V-IV region JI	KV403
Ssa_S47728998	-0.575667	-0.599821	-0.691512	-0.799474	-0.977759	10.9698	14.8555	3.65407e-09	1.28532e-07	1	1	1	1	1	BT047429	Protein FAM195A	F195A
Ssa_GRASP209154963	0.0321759	-0.230087	0.182411	0.0946681	-0.74623	11.9313	5.8689	0.000211066	0.00119967	0	0	0	0	1	209154963	Protein-lysine 6-oxidase	LYOX
Ssa_S35523686	0.581137	0.414439	0.69713	0.911374	1.1043	5.03637	5.36263	0.000448225	0.00222636	0	0	1	1	1	EG810064	Smoothelin-like protein 2	SMTL2
Omy_S18152668	0.0373024	-0.211162	-0.0613777	-0.41326	-0.456549	7.66529	4.80019	0.00105481	0.00445285	0	0	0	1	1	BX877904	Amyloid beta A4 protein	A4
Ssa_GRASP209738267	0.423745	0.490201	0.235855	0.754293	0.781452	11.9847	6.5847	7.48484e-05	0.000515438	0	1	0	1	1	209738267	Carbonyl reductase [NADPH] 1	CBR1
Omy_CA377307	-0.317357	-0.363602	-0.50514	-0.623554	-0.663604	7.35073	11.4416	1.46764e-07	2.75812e-06	0	0	1	1	1	CA377307	Nucleolar protein 6	NOL6
Ssa_KSS3380	0.490304	0.475963	0.33217	0.762005	0.935905	7.34945	11.6161	1.20047e-07	2.32307e-06	1	1	0	1	1	JT821809.1	Calpain-2 catalytic subunit	CAN2
Ssa_GRASP209154045	0.723087	-0.143466	0.804085	0.509717	0.209349	7.27529	4.82408	0.00101676	0.00431638	1	0	1	0	0	209154045	Protein CYR61	CYR61
Ssa_S35545163	-0.116983	-0.108132	-0.113846	-0.527349	-0.588462	13.8952	10.9986	2.46046e-07	4.30848e-06	0	0	0	1	1	EG831541	Stonustoxin subunit beta	STXB
Ssa_S35552083	-0.0593153	0.00823037	-0.292174	-0.459041	-0.210258	7.98857	6.18647	0.000132712	0.0008228	0	0	0	1	0	EG838461	Delta-aminolevulinic acid dehydratase	HEM2
Ssa_GRASP209736835	-0.0156207	-0.112704	-0.393481	-0.588892	-0.946972	7.22504	5.05548	0.00071351	0.00323385	0	0	0	1	1	209736835	GSK-3-binding protein	GBP
Ssa_S35698878	0.148813	-0.169518	-0.594764	-1.05438	-1.12154	12.4354	18.9037	7.95932e-11	5.27633e-09	0	0	1	1	1	EG933596	Copper transport protein ATOX1	ATOX1
Ssa_S50697343	0.144621	0.162101	-0.486187	-1.15447	-0.610507	8.74134	11.0856	2.2215e-07	3.93574e-06	0	0	1	1	1	GO062822	Dipeptidyl peptidase 1	CATC
Ssa_S48393496	-0.116066	-0.191461	0.219415	0.636751	-0.00562283	5.66279	3.84776	0.00469297	0.0145592	0	0	0	1	0	GE768064	Ig gamma-2 chain C region	IGHG2
Ssa_CB504774	-0.115985	-0.241338	-0.339812	-0.875284	-1.43519	7.92938	15.2456	2.46742e-09	9.1881e-08	0	0	0	1	1	CB504774	C-C motif chemokine 21	CCL21
Ssa_GRASP209155211	-0.295399	-0.18878	-0.240159	-0.743756	-0.652226	10.9846	6.03628	0.000165143	0.000979572	0	0	0	1	1	209155211	Thymidine phosphorylase	TYPH
Ssa_DW560876	-0.13272	-0.177477	-0.388351	-0.494561	-0.343424	5.16645	3.86167	0.00459012	0.0143285	0	0	0	1	0	DW560876	Syntaxin-binding protein 6	STXB6
Ssa_S31968552	-0.589866	-0.397877	-0.751721	-1.00532	-0.730236	8.15257	3.42749	0.00920601	0.0251852	0	0	0	1	0	BT071925.1	Calcium/calmodulin-dependent protein kinase type II subunit gamma	KCC2G
Ssa_CB509078	-0.48714	-0.412112	-0.571235	-0.216566	-0.106951	7.83923	3.34879	0.0104527	0.0277719	0	0	1	0	0	CB509078	RILP-like protein 1	RIPL1
Ssa_GRASP209732287	0.149535	0.18247	0.161702	0.410328	0.482189	14.2108	6.68538	6.48626e-05	0.000461147	0	0	0	1	1	209732287	26S protease regulatory subunit 7	PRS7
Ssa_S48375800	0.231539	0.252435	0.0940206	0.332982	0.561552	5.22884	3.03713	0.0173193	0.0412226	0	0	0	0	1	GE624346	Creatine kinase M-type	KCRM
Ssa_GRASP221221371	0.228436	0.1398	0.144407	0.0720098	0.477302	9.54697	4.46882	0.00176255	0.00665785	0	0	0	0	1	221221371	MARVEL domain-containing protein 3	MALD3
Ssa_S35455181	-0.146316	-0.214735	-0.348431	-0.456988	-0.176065	9.51672	5.696	0.00027247	0.00147813	0	0	0	1	0	EG648470	Lactosylceramide 1,3-N-acetyl-beta-D-glucosaminyltransferase A	B3G5A
Ssa_S19112200	0.124392	0.180382	0.248364	0.480395	0.372377	8.06449	5.88614	0.000205784	0.00117667	0	0	0	1	0	CK900197	Unconventional myosin-Ic	MYO1C
Ssa_S35559452	-0.0359793	-0.18246	-0.428678	-0.807973	-0.501834	8.25966	13.665	1.25447e-08	3.47136e-07	0	0	1	1	1	EG845830	N-acylethanolamine-hydrolyzing acid amidase	NAAA
Ssa_GRASP209732301	0.229874	0.245889	0.239581	0.334037	0.433578	11.3493	3.4583	0.00876008	0.024221	0	0	0	0	1	209732301	Serine/threonine-protein kinase VRK1	VRK1
Ssa_GRASP209735789	0.322976	0.414208	0.369915	0.279669	0.578065	10.2974	6.30345	0.000112045	0.000717147	0	1	0	0	1	209735789	Cell division control protein 42 homolog	CDC42
Ssa_EG886210	0.467485	0.0883292	0.508723	0.823857	0.499358	5.11108	4.87951	0.000933768	0.00403074	0	0	0	1	0	EG886210	Fibrillin-2	FBN2
Ssa_GRASP223647893	0.219075	0.351736	0.28616	0.646156	0.655733	11.0589	8.36935	6.48909e-06	6.92227e-05	0	0	0	1	1	223647893	Periodic tryptophan protein 2 homolog	PWP2
Ssa_S35704360	0.149606	0.0929406	-0.0620434	-0.500385	-0.0308724	6.843	4.12328	0.0030313	0.0103547	0	0	0	1	0	EG939078	Aspartate aminotransferase, mitochondrial	AATM
Ssa_GRASP209734995	0.509039	0.392302	0.452006	0.734747	0.669398	5.55009	4.11905	0.00305161	0.0104026	0	0	0	1	1	209734995	Hypoxanthine-guanine phosphoribosyltransferase	HPRT
Ssa_GRASP209155165	0.306684	0.307163	0.17899	0.355868	0.590792	7.80906	4.35783	0.00209634	0.00765737	0	0	0	0	1	209155165	Alcohol dehydrogenase [NADP(+)] B	A1A1B
Ssa_TC109566	-0.262517	-0.355723	-0.890953	-0.880237	-0.964087	9.59138	12.3772	5.07917e-08	1.12169e-06	0	0	1	1	1	BT060244.1	Diamine acetyltransferase 1	SAT1
Ssa_GRASP209731719	-0.195591	-0.180381	-0.463387	-0.414278	-0.298166	9.84666	3.63186	0.00662741	0.0193233	0	0	1	1	0	209731719	SPRY domain-containing protein 4	SPRY4
Ssa_GRASP221221761	0.132346	-0.146246	0.338137	0.625377	-0.0794562	12.8655	4.92863	0.00086604	0.00378168	0	0	0	1	0	221221761	Complement C1q-like protein 4	C1QL4
Ssa_TC71756	0.65044	0.552159	1.0949	1.09839	1.2758	5.0429	17.0451	4.31989e-10	2.17165e-08	1	1	1	1	1	EG925889.1	Apoptosis-stimulating of p53 protein 2	ASPP2
Ssa_GRASP209155875	-0.280476	-0.534497	-0.685839	-1.25635	-1.19839	15.1231	16.2771	8.96722e-10	3.94852e-08	0	1	1	1	1	209155875	Digestive cysteine proteinase 2	CYSP2
Ssa_S35495349	0.0489527	0.181079	0.10506	0.452509	0.401587	10.0716	4.99252	0.000785424	0.00349415	0	0	0	1	1	EG781727	Serum response factor-binding protein 1	SRFB1
Ssa_GRASP221219839	-0.151924	-0.398523	-0.228014	-0.414248	-0.616193	12.2115	7.19182	3.18698e-05	0.00025634	0	0	0	1	1	221219839	Dehydrogenase/reductase SDR family member 13	DHR13
Ssa_S35686605	0.382266	-0.036869	0.413471	0.749813	0.0786567	8.98662	3.30927	0.011142	0.0292873	0	0	0	1	0	EG921323	Nuclear factor erythroid 2-related factor 2	NF2L2
Ssa_GRASP223647535	0.155327	0.311363	0.209863	0.740816	0.534451	11.987	15.1568	2.69681e-09	9.95017e-08	0	0	0	1	1	223647535	Leucine--tRNA ligase, cytoplasmic	SYLC
Ssa_S48396823	0.401296	0.506115	0.467039	0.360069	0.660311	5.67086	4.24849	0.00248861	0.00882572	0	1	1	0	1	GE771391.1	Plexin-A2	PLXA2
Ssa_S18892491	-0.103477	-0.0626991	-0.0115677	-0.306203	-0.509007	11.5959	4.87651	0.000938071	0.00404642	0	0	0	0	1	X97435.1	T-cell receptor beta-2 chain C region	TCB2
Ssa_S19188937	0.365594	0.4164	0.331026	0.427559	0.641101	8.21046	3.5882	0.00710839	0.0204343	0	0	0	0	1	CK990896	NADH-ubiquinone oxidoreductase chain 3	NU3M
Ssa_S35582948	-0.458666	-0.46028	-0.301351	-0.574773	-0.930255	10.7395	7.79393	1.39774e-05	0.000130122	1	1	0	1	1	EG869326	Probable Bax inhibitor 1	BI1
Ssa_S31974371	0.353087	0.444948	0.239191	0.342955	0.703571	8.85088	7.36028	2.52501e-05	0.000210912	0	1	0	0	1	DY703161	DNA-directed RNA polymerase III subunit RPC9	RPC9
Ssa_GRASP209732321	0.0464023	0.228869	0.14596	0.405362	0.281142	12.3795	4.67469	0.00128021	0.00516063	0	0	0	1	0	209732321	RNA-binding protein PNO1	PNO1
Ssa_S50837563	0.303189	-0.120701	0.596625	0.747108	-0.0653727	10.5881	5.38943	0.000430527	0.00216069	0	0	1	1	0	BT072210	Fibulin-1	FBLN1
Ssa_CB504037	0.162526	-0.0888274	0.0786004	-0.708143	-0.076698	10.0835	4.23855	0.00252783	0.0089359	0	0	0	1	0	CB504037	Lactose-binding lectin l-2	AJL2
Ssa_GRASP209733443	0.184687	0.20875	0.187827	0.212665	0.412135	9.92574	7.7148	1.55571e-05	0.000141551	0	0	0	0	1	209733443	Post-GPI attachment to proteins factor 2	PGAP2
Ssa_S32005753	0.248128	0.338825	0.216602	0.368419	0.44565	7.62216	4.71883	0.00119579	0.0048972	0	0	0	0	1	DY734350	Mannose-P-dolichol utilization defect 1 protein	MPU1
Ssa_GRASP209154697	0.179406	0.1359	0.240549	0.344556	0.500909	8.44376	9.97842	8.38734e-07	1.23406e-05	0	0	0	0	1	209154697	Ras-related protein Rab-5A	RAB5A
Ssa_DW470491	0.222848	-0.0213808	0.643753	0.573867	0.195958	4.82763	3.16166	0.0141501	0.0351494	0	0	1	0	0	DW470491	Tenascin	TENA
Ssa_S30269563	0.322076	0.353882	0.283355	0.481065	0.578065	8.57249	6.65095	6.81132e-05	0.000478338	0	0	0	1	1	DW556531	SWI/SNF-related matrix-associated actin-dependent regulator of chromatin subfamily A containing DEAD/H box 1	SMRCD
Omy_TC167859	-0.160743	-0.238309	-0.474945	-0.601257	-0.406112	9.57387	7.58201	1.86346e-05	0.000163987	0	0	1	1	1	CU071121.1	Calcipressin-3	RCAN3
Ssa_TC109111	-0.411412	-0.523243	-0.480362	-0.949567	-1.1492	14.4468	12.1561	6.50363e-08	1.37179e-06	0	1	1	1	1	BT125518.1	Kelch domain-containing protein 3	KLDC3
Ssa_S31994397	0.269178	0.191197	0.125299	0.378273	0.566035	7.80999	7.9667	1.10785e-05	0.000107015	0	0	0	0	1	DY722994	snRNA-activating protein complex subunit 1	SNPC1
Ssa_KSS3460	0.740898	0.712228	-0.0154959	0.693241	0.788549	13.7095	6.08196	0.000154495	0.00092689	1	1	0	1	1	BT057878.1	Cysteine-rich protein 1	CRIP1
Ssa_S35538423	0.113654	-0.313494	-0.240516	-0.731313	-0.399447	6.9563	6.04526	0.000162992	0.000968241	0	0	0	1	0	EG824801	Ketosamine-3-kinase	KT3K
Ssa_S35510179	-0.227608	-0.279473	-0.224918	-0.186992	-0.422334	10.8198	3.25997	0.0120668	0.0311744	0	0	0	0	1	EG796557	SCAN domain-containing protein 3	SCND3
Ssa_S35552177	-0.28063	-0.312065	-0.476636	-0.736313	-0.943841	10.6411	8.69614	4.23314e-06	4.85483e-05	0	0	1	1	1	EG838555	P2X purinoceptor 1	P2RX1
Ssa_S31975999	-0.367281	-0.313997	-0.310995	-0.192888	-0.575898	12.6065	4.00906	0.00363171	0.0119067	0	0	0	0	1	DY704789	RING finger protein 122	RN122
Ssa_TC105427	0.0665761	0.205136	-0.0525161	0.213612	0.468866	5.17812	3.28074	0.0116681	0.0303593	0	0	0	0	1	TC105427	NHL repeat-containing protein 2	NHLC2
Omy_S19710729	0.204358	0.322188	0.323717	0.983331	0.831784	10.4392	21.6686	7.67921e-12	7.79235e-10	0	0	0	1	1	CR365702	Tryptophan--tRNA ligase, cytoplasmic	SYWC
Ssa_S32012583	-0.17525	-0.105505	-0.328758	-0.777837	-0.604244	8.20354	5.61162	0.000308846	0.00164151	0	0	0	1	1	DY741180	Retinol dehydrogenase 8	RDH8
Ssa_GRASP209730805	0.317372	0.452476	0.530101	0.177235	0.470192	10.9926	8.21969	7.90755e-06	8.12645e-05	0	1	1	0	1	209730805	Group XIIA secretory phospholipase A2	PG12A
Ssa_S34550845	-0.300429	-0.139088	-0.203123	-0.421168	-0.418662	9.14979	2.93927	0.0203059	0.0468343	0	0	0	1	0	AM259613	Opioid growth factor receptor	OGFR
Ssa_S32000968	-0.0520608	0.0313258	0.112789	-0.274804	-0.436199	6.33789	3.38647	0.00983575	0.0265149	0	0	0	0	1	DY729565	Chloride channel CLIC-like protein 1	CLCC1
Ssa_TC110687	0.0620244	-0.227738	0.273449	0.520125	-0.13904	7.75835	5.94228	0.0001895	0.00110344	0	0	0	1	0	JT839539.1	C-type mannose receptor 2	MRC2
Ssa_GRASP221221131	-0.105859	-0.254185	-0.0898627	-0.402624	-0.524112	9.71285	11.4793	1.40524e-07	2.65739e-06	0	0	0	1	1	221221131	Poly [ADP-ribose] polymerase 12	PAR12
Ssa_S35590962	0.597368	0.541169	0.358283	0.435499	0.981259	8.05041	8.28471	7.25558e-06	7.58567e-05	1	1	0	1	1	EG877340	Protein FAM57A	FA57A
Ssa_S35514242	0.194676	0.313116	0.234981	0.488675	0.582156	10.904	5.46932	0.000381922	0.00195002	0	0	0	1	1	EG800620	Exosome complex component RRP40	EXOS3
Ssa_S35552526	0.391696	0.461115	0.467647	0.680533	0.796319	13.0553	19.3208	5.52108e-11	3.87278e-09	0	1	1	1	1	EG838904	Cadherin-4	CADH4
Omy_TC147804	-0.229103	-0.242627	-0.471791	-0.568361	-0.199409	7.85194	4.3985	0.0019671	0.00727563	0	0	1	1	0	EZ771766.1	Rho guanine nucleotide exchange factor 11	ARHGB
Ssa_S35549727	-0.21243	-0.0197434	-0.35485	-0.609327	-0.283978	9.1934	8.3309	6.82636e-06	7.19931e-05	0	0	0	1	0	EG836105	Protein FEV	FEV
Ssa_S30276256	0.223679	-0.0417401	0.442457	0.381465	0.0110664	6.13307	3.30821	0.0111611	0.0293309	0	0	1	0	0	DW563224	Beta-1,3-galactosyltransferase 2	B3GT2
Ssa_EG881591	-0.078413	0.0250178	0.255529	1.01929	0.961692	10.5179	16.4172	7.83763e-10	3.54161e-08	0	0	0	1	1	EG881591	Neuronal PAS domain-containing protein 4	NPAS4
Ssa_S30295714	-0.397982	-0.268246	-0.385767	-0.741547	-0.670194	7.06224	4.74735	0.00114429	0.0047329	0	0	0	1	1	DW582678	Mucolipin-2	MCLN2
Ssa_S31987337	0.171556	-0.0608552	-0.254273	-0.592595	-0.010468	6.3919	6.12609	0.000144879	0.000886392	0	0	0	1	0	DY715934	AP-3 complex subunit delta-1	AP3D1
Ssa_TC72747	0.649289	0.733676	0.64016	0.822804	1.21671	8.31055	13.2125	2.03448e-08	5.29009e-07	1	1	1	1	1	JT819275.1	Desmocollin-2	DSC2
Ssa_TC95391	0.228291	0.00584764	0.0809429	0.607064	0.1674	5.90246	6.97972	4.28331e-05	0.000325839	0	0	0	1	0	JT827756.1	Sodium-coupled neutral amino acid transporter 3	S38A3
Ssa_GRASP209731265	0.0282057	-0.0490084	0.00365855	-0.306037	-0.433765	12.8014	9.07358	2.60413e-06	3.23572e-05	0	0	0	0	1	209731265	Cytochrome b5	CYB5
Ssa_S50700426	0.0090915	0.802695	0.817882	-1.45246	-0.417651	6.82964	7.29866	2.74891e-05	0.000226232	0	1	1	1	0	BT059159	GTPase IMAP family member 7	GIMA7
Ssa_TC110445	-0.414506	-0.408674	-0.152525	-0.557499	-0.775395	10.2062	4.75352	0.00113345	0.00470096	0	0	0	1	1	JT822857.1	Protein NLRC3	NLRC3
Ssa_GRASP209154709	0.183425	0.341348	0.258086	0.692071	0.501011	12.3349	7.21591	3.08227e-05	0.000249414	0	0	0	1	1	209154709	Nucleophosmin	NPM
Ssa_GRASP209736909	0.330429	-0.0931856	0.402207	0.617603	-0.37378	9.52692	4.44188	0.00183819	0.00689414	0	0	1	1	0	209736909	Matrix Gla protein	MGP
Ssa_S31999304	0.213518	0.22108	0.263324	0.333721	0.57767	11.7756	9.70273	1.17902e-06	1.64071e-05	0	0	0	0	1	DY727901	Dolichyl-phosphate beta-glucosyltransferase	ALG5
Omy_S19710794	-0.306925	-0.870558	-0.562056	-1.19028	-0.710348	5.60971	5.47712	0.000377487	0.00193146	0	1	0	1	0	CR366040	Caprin-2	CAPR2
Ssa_TC98619	0.663265	0.530554	0.494326	0.315117	0.713278	10.1062	4.766	0.00111185	0.00464329	1	1	1	0	1	JT823665.1	Serine/threonine-protein kinase Nek1	NEK1
Ssa_S19097302	-0.770853	-0.49567	-0.974292	-1.25099	-1.4483	11.0616	9.08564	2.56435e-06	3.18958e-05	1	0	1	1	1	CK884434	Intelectin-1a	ITL1A
Omy_S22923316	0.300885	0.133067	0.280267	0.775306	1.00835	10.3351	5.90521	0.000200096	0.00115163	0	0	0	1	1	CX139185	Thymosin beta-a	TYBA
Ssa_S35569408	0.595738	0.442654	0.551334	0.916374	0.674645	7.05316	9.90336	9.19859e-07	1.33071e-05	1	1	1	1	1	EG855786	Plectin	PLEC
Ssa_GRASP209154959	0.372267	0.413999	0.339795	0.931746	0.983609	12.9827	16.8168	5.35684e-10	2.58521e-08	0	1	0	1	1	209154959	PDZ and LIM domain protein 1	PDLI1
Ssa_S35547832	0.30752	0.32549	0.352834	0.358854	0.662147	8.01087	9.95618	8.61963e-07	1.26516e-05	0	0	0	0	1	EG834210	Leucine-rich repeat flightless-interacting protein 2	LRRF2
Ssa_EG893818	-1.68934	-0.329179	-1.34471	0.104558	-0.505595	6.15423	3.27603	0.0117575	0.030539	1	0	0	0	0	EG893818	Claudin-18	CLD18
Omy_S34314084	-0.214899	-0.371551	-0.378245	-0.782271	-0.533934	7.60266	11.9368	8.32812e-08	1.69441e-06	0	0	0	1	1	CU063037	Two pore calcium channel protein 1	TPC1
Ssa_S18834992	0.0497855	0.0116	0.0769074	-0.479549	-0.329717	6.3409	6.25865	0.000119536	0.000756666	0	0	0	1	0	BG934304	Putative proline-rich protein 21	PRR21
Ssa_GRASP223648909	0.140775	-0.180517	0.424024	0.534219	-0.110797	9.97783	6.0966	0.000151235	0.000912327	0	0	1	1	0	223648909	Coagulation factor X	FA10
Ssa_S30239290	0.634362	0.810696	1.53679	1.61698	1.69146	9.38756	15.1287	2.77389e-09	1.01415e-07	0	1	1	1	1	DW535351	Cytochrome P450 2J2	CP2J2
Ssa_GRASP209733177	0.494956	0.424278	0.426205	0.483383	0.595838	4.84241	3.21942	0.0128858	0.0327161	1	0	0	1	1	209733177	Phospholipid scramblase 2	PLS2
Ssa_S32001659	0.0525864	0.10644	0.0926862	0.805991	0.152401	4.7543	4.82274	0.00101884	0.00432066	0	0	0	1	0	DY730256	Cytosolic 10-formyltetrahydrofolate dehydrogenase	AL1L1
Ssa_S48400733	0.082938	-0.0159486	0.00650659	-0.177701	-0.463791	11.1262	5.57631	0.000325519	0.00171108	0	0	0	0	1	GE775301	Interferon-related developmental regulator 1	IFRD1
Ssa_GRASP223649067	0.0534622	0.00690188	-0.306904	-0.633715	-0.402204	15.4285	6.94436	4.50095e-05	0.000339824	0	0	0	1	1	223649067	B(0,+)-type amino acid transporter 1	BAT1
Ssa_CB513116	0.261494	0.308969	0.220852	0.222659	0.415632	5.72171	3.30536	0.0112128	0.0294219	0	0	0	0	1	CB513116	Acetyl-CoA carboxylase	ACAC
Ssa_S35484108	0.551962	0.558427	0.532773	0.554749	0.699895	9.17697	6.80744	5.45727e-05	0.000399284	1	1	1	1	1	EG770486	Sorting nexin-1	SNX1
Ssa_GRASP209156075	-0.45969	-0.249162	-0.289873	-1.3713	-1.65981	12.5752	9.54953	1.42714e-06	1.92385e-05	0	0	0	1	1	209156075	Sodium-dependent neutral amino acid transporter B(0)AT1	S6A19
Ssa_KSSb2735	0.00471119	0.0103759	-0.235951	-0.708402	-0.41704	9.00661	8.17793	8.35795e-06	8.50241e-05	0	0	0	1	1	BT043816.1	Beta-enolase	ENOB
Ssa_S35479517	0.185954	0.00163895	0.282422	0.404991	0.0710811	6.6335	3.47119	0.00858	0.023841	0	0	0	1	0	EG765895	Putative uncharacterized protein C8orf61	IF2
Ssa_BM414483	-0.117047	0.0797788	-0.228284	0.06664	0.753044	7.46221	3.57851	0.00721987	0.0207103	0	0	0	0	1	BM414483	Protein L-Myc-1b	MCL1B
Ssa_S50688750	0.480373	-0.0217277	0.372755	-0.152646	-0.328457	4.50124	3.39888	0.00964078	0.0260915	1	0	0	0	0	GO054229	Tartrate-resistant acid phosphatase type 5	PPA5
Ssa_S30263090	0.0198686	-0.109975	0.123282	-0.474499	-0.365948	6.22476	8.46281	5.7392e-06	6.23815e-05	0	0	0	1	0	DW550058	Serine/threonine-protein kinase D3	KPCD3
Ssa_GRASP209734531	-0.0407675	0.0473112	-0.398687	-0.812211	-0.75586	14.689	11.9828	7.90599e-08	1.62774e-06	0	0	0	1	1	209734531	Dipeptidyl peptidase 1	CATC
Omy_S48435335	0.295695	0.305396	0.296475	0.673419	0.726265	8.21489	3.82324	0.00488002	0.0150389	0	0	0	1	1	GE833571	PCNA-associated factor	PAF
Ssa_KSS1533	0.111995	0.228991	0.17669	0.473377	0.335362	7.24798	3.31512	0.0110371	0.0290495	0	0	0	1	0	JT817202.1	Eukaryotic peptide chain release factor subunit 1	ERF1
Ssa_DY719182	-0.102398	-0.348688	-0.259255	-0.653035	-0.526284	6.971	9.55681	1.4142e-06	1.91282e-05	0	0	0	1	1	DY719182	E3 ubiquitin-protein ligase RNF128	RN128
Ssa_S18867648	-0.229038	-0.514659	-0.418639	-0.447888	-0.571332	12.6034	3.90916	0.00425595	0.0134842	0	1	0	1	1	CB502865	Nattectin	NATTE
Ssa_GRASP209730441	0.212516	0.293044	0.313329	0.689129	0.733067	10.9787	8.93969	3.09108e-06	3.72757e-05	0	0	0	1	1	209730441	G2/mitotic-specific cyclin-B1	CCNB1
Ssa_DW553532	-0.575056	-0.37734	0.343587	1.95099	2.28775	6.02623	11.3381	1.65468e-07	3.05723e-06	0	0	0	1	1	DW553532	6-phosphofructo-2-kinase/fructose-2,6-bisphosphatase 3	F263
Ssa_GRASP221222275	0.509633	0.251856	0.191943	0.326856	0.723509	4.92719	3.28166	0.0116508	0.0303272	0	0	0	0	1	221222275	CDP-diacylglycerol--serine O-phosphatidyltransferase	PSS
Ssa_GRASP209733409	0.143862	0.223287	0.146933	0.510831	0.591137	10.7837	11.7922	9.81595e-08	1.95428e-06	0	0	0	1	1	209733409	39S ribosomal protein L2, mitochondrial	RM02
Omy_S24638154	-0.498305	-0.165526	-0.308826	-1.93029	-1.526	14.0195	7.74183	1.49978e-05	0.000137499	0	0	0	1	1	CR944476	Apolipoprotein A-I-2	APA12
Ssa_EG881399	0.0872831	0.153725	0.0615402	0.280744	0.476838	8.58284	5.37439	0.00044037	0.00219639	0	0	0	0	1	EG881399	Guanine nucleotide-binding protein G(I)/G(S)/G(O) subunit gamma-7	GBG7
Ssa_S30283921	-0.219086	-0.28406	-0.34522	-0.49519	-0.439637	8.17037	5.58818	0.000319811	0.00169308	0	0	0	1	1	DW570889	TFIIH basal transcription factor complex helicase XPD subunit	ERCC2
Omy_S15255434	0.180576	0.0361316	0.332346	0.563452	0.36331	6.364	4.22837	0.00256861	0.0090456	0	0	0	1	0	CA354661	Far upstream element-binding protein 2	FUBP2
Ssa_S19100003	0.101315	-0.033674	-0.158636	-0.456597	-0.0964507	6.84796	3.76946	0.00531737	0.0161597	0	0	0	1	0	CK888386	Cysteine protease ATG4C	ATG4C
Ssa_S35676209	0.0597559	0.131444	0.135406	0.490437	0.461805	14.6526	9.69982	1.1833e-06	1.64476e-05	0	0	0	1	1	EG910927	Xanthine dehydrogenase/oxidase	XDH
Ssa_DW581687	0.221248	0.278924	-0.0110073	-0.0355921	0.413654	6.36169	3.13675	0.0147333	0.0362474	0	0	0	0	1	DW581687	Putative ATP-dependent RNA helicase DHX57	DHX57
Ssa_GRASP223672644	0.394748	0.448226	0.503525	0.555042	0.700614	12.4286	13.1754	2.11745e-08	5.49399e-07	0	1	1	1	1	223672644	SH3 domain-binding glutamic acid-rich-like protein	SH3L1
Ssa_S35505093	0.237068	0.538511	0.101154	-0.125138	-0.0327803	9.6525	5.31668	0.000480322	0.00236053	0	1	0	0	0	EG791471	Geminin	GEMI
Ssa_S35586747	0.251296	0.131838	0.281865	0.230248	0.411952	6.16715	4.57623	0.00149127	0.00583782	0	0	0	0	1	EG873125	Phosphatidylinositide phosphatase SAC1-A	SAC1A
Ssa_S35676595	-0.0789613	-0.148151	-0.141639	-0.477325	-0.262569	14.8639	7.48972	2.11387e-05	0.000181522	0	0	0	1	0	EG911313	PTB domain-containing engulfment adapter protein 1	GULP1
Ssa_GRASP223648965	0.378945	0.399686	0.438381	0.858723	0.802188	12.7837	17.0769	4.19308e-10	2.11672e-08	0	0	1	1	1	223648965	Protein tyrosine phosphatase type IVA 2	TP4A2
Omy_S15316996	0.00545221	0.0849903	0.00827305	0.459075	0.971592	4.30802	8.61858	4.68224e-06	5.29439e-05	0	0	0	1	1	BX299778	Collagen triple helix repeat-containing protein 1	CTHR1
Ssa_FD425785	-0.399716	-0.313527	-0.467907	-0.805407	-0.617524	9.34439	4.75805	0.00112556	0.00468178	0	0	0	1	1	FD425785	Cubilin	CUBN
Ssa_S45783624	0.451249	0.0366866	0.810195	0.698924	0.345318	5.03045	7.36247	2.51739e-05	0.00021048	1	0	1	1	0	EF695337	Homeobox protein Hox-B6a	HXB6A
Ssa_BM413824	0.0671688	-0.366034	-0.608741	-0.833929	-0.409524	5.93991	6.10222	0.000150001	0.000906693	0	0	1	1	0	BM413824	Heparan sulfate glucosamine 3-O-sulfotransferase 3B1	HS3SB
Ssa_CB511693	0.118228	0.0952692	0.325355	0.20258	-0.434342	10.9643	3.10687	0.0154653	0.0377251	0	0	0	0	1	CB511693	Thrombospondin-3b	TSP3B
Ssa_DW561040	0.295597	0.242758	0.147219	0.10119	0.695785	6.07424	4.98032	0.000800202	0.00354552	0	0	0	0	1	DW561040	Tyrosine-protein phosphatase non-receptor type 23	PTN23
Ssa_GRASP209730315	0.313785	0.473517	0.352668	0.759264	0.896768	13.1639	11.7205	1.06524e-07	2.08639e-06	0	1	0	1	1	209730315	Cytochrome c oxidase subunit 8B, mitochondrial	COX8B
Ssa_S35472588	-0.321236	-0.460567	-0.327683	-0.301626	-0.492415	10.4476	4.71478	0.00120329	0.00491791	0	1	0	0	1	EG758966	Chromodomain-helicase-DNA-binding protein 2	CHD2
Ssa_CL485Contig1	0.206685	0.164668	0.052323	0.330575	0.554564	10.1262	4.87042	0.000946876	0.00407856	0	0	0	0	1	JT816706.1	T-complex protein 1 subunit zeta	TCPZ
Ssa_GRASP209155759	0.434274	0.225282	0.662321	0.896437	0.588744	6.44874	5.5138	0.000357345	0.00184958	0	0	1	1	0	209155759	Synaptotagmin-4	SYT4
Ssa_S35576226	0.00653375	-0.0301356	-0.0805088	0.102435	0.481754	8.83855	5.82097	0.000226507	0.00127285	0	0	0	0	1	EG862604	Laminin subunit alpha-3	LAMA3
Ssa_S35595673	-0.0635383	0.037478	0.0229519	0.730278	0.651864	7.12946	5.57904	0.000324199	0.00170657	0	0	0	1	1	EG882051	C-X-C motif chemokine 11	CXL11
Ssa_S30245972	0.143431	0.122194	0.137634	0.529915	0.644783	6.97078	15.2818	2.37995e-09	8.9452e-08	0	0	0	1	1	DW542033	CDC42 small effector protein 1	C42S1
Ssa_GRASP209151119	0.887645	-0.00402761	0.294182	0.605694	0.742883	9.00153	3.11401	0.0152869	0.0373429	1	0	0	0	0	209151119	UDP-glucuronosyltransferase 2A2	UD2A2
Ssa_GRASP209155925	-0.307261	-0.252839	-0.070816	-0.457819	-0.634299	10.0456	5.43936	0.000399451	0.00202921	0	0	0	1	1	209155925	Serine/threonine-protein kinase 17A	ST17A
Ssa_S31987730	-0.52082	-0.259561	-0.743493	-0.567431	-0.565415	5.77792	3.01452	0.0179676	0.0424973	0	0	1	0	0	DY716327	Pyruvate dehydrogenase E1 component subunit alpha, somatic form, mitochondrial	ODPA
Ssa_KSS3237	-0.0758528	-0.152704	-0.410176	-0.823319	-0.544138	12.2099	12.7293	3.44105e-08	8.1725e-07	0	0	1	1	1	JT834623.1	Fumarylacetoacetate hydrolase domain-containing protein 2	FAHD2
Ssa_DW005597	-0.156324	-0.0197109	-0.100606	-0.513245	-0.388586	8.36443	3.04485	0.0171035	0.0408458	0	0	0	1	0	DW005597	Bifunctional UDP-N-acetylglucosamine 2-epimerase/N-acetylmannosamine kinase	GLCNE
Ssa_S35688743	-0.224964	-0.353475	-0.30637	-0.753864	-0.820982	11.9944	10.0025	8.1433e-07	1.20403e-05	0	0	0	1	1	EG923461	Alpha-2-macroglobulin receptor-associated protein	AMRP
Ssa_GRASP221221183	0.330068	0.026429	0.666502	0.689718	0.226642	7.73699	5.20157	0.000571533	0.00271909	0	0	1	1	0	221221183	Cysteine-rich protein 2	CRIP2
Ssa_GRASP221221705	-0.418131	-0.429887	-0.39254	-0.172231	-0.224716	12.255	3.43428	0.00910579	0.0249798	1	1	0	0	0	221221705	Lipoma HMGIC fusion partner-like 4 protein	LHPL4
Ssa_S47625705	-0.527077	-0.462011	-0.373643	-0.618055	-0.854968	9.42006	5.0253	0.000747093	0.00335097	1	0	0	1	1	BT045113	SH2 domain-containing protein 2A	SH22A
Ssa_STIR42665	-0.0671699	-0.0594268	-0.451091	-0.15907	0.00362963	6.72404	3.60864	0.00687895	0.0199028	0	0	1	0	0	Ssa#STIR42665	Cytidine deaminase	CDD
Ssa_S35685606	0.421276	0.390698	0.366971	0.401589	0.534515	11.0345	5.88879	0.000204984	0.00117321	1	0	0	1	1	EG920324	Eukaryotic translation initiation factor 4 gamma 2	IF4G2
Ssa_GRASP209154807	0.348728	0.383389	0.500637	0.519078	0.55808	8.77954	6.52196	8.18606e-05	0.000553304	0	0	1	1	1	209154807	Calcium/calmodulin-dependent protein kinase type 1	KCC1A
Ssa_S48435929	0.289421	0.243304	0.425448	0.664233	0.590213	8.96226	7.58689	1.8511e-05	0.00016306	0	0	1	1	1	Ssa#S48435929	Magnesium transporter protein 1	MAGT1
Ssa_DY725329	-0.312957	-0.73562	-1.27413	-1.01395	-1.55937	6.05488	10.8056	3.09057e-07	5.23893e-06	0	1	1	1	1	DY725329	Phytanoyl-CoA dioxygenase domain-containing protein 1	PHYD1
Ssa_GRASP209155383	0.299824	-0.065247	0.54055	0.48743	0.0429211	8.65041	6.39912	9.7621e-05	0.000642043	0	0	1	1	0	209155383	Inositol-3-phosphate synthase 1-A	INO1A
Ssa_GRASP209151224	-0.176749	-0.133006	-0.179981	-0.380809	-0.417373	10.0995	12.3919	4.99621e-08	1.11422e-06	0	0	0	0	1	209151224	Interferon regulatory factor 2	IRF2
Ssa_S30236896	0.122439	0.228721	0.270416	-0.772345	-0.636359	12.696	3.73918	0.00558098	0.016799	0	0	0	1	0	DW532957	Apolipoprotein A-IV	APOA4
Ssa_TC107379	0.487907	0.431832	0.303324	0.0634435	0.37846	7.09565	3.23666	0.0125309	0.0320494	1	0	0	0	0	BT045558.1	Tumor necrosis factor receptor superfamily member 1A	TNR1A
Ssa_S47626133	0.628465	0.57768	0.355042	0.621436	1.06298	8.09076	7.07024	3.77425e-05	0.000293404	1	1	0	1	1	BT044685	PDZ and LIM domain protein 2	PDLI2
Ssa_GRASP223648669	0.193244	0.261441	0.278097	0.614752	0.580544	14.5516	16.5424	6.95255e-10	3.23871e-08	0	0	0	1	1	223648669	Elongation factor 1-delta	EF1D
Ssa_EG917926	0.238491	0.437915	0.22799	0.30359	0.499097	8.24821	2.96648	0.0194268	0.0451433	0	0	0	0	1	EG917926	Chromosome transmission fidelity protein 8 homolog	CTF8
Omy_S18154233	0.375095	0.435074	0.357622	0.640365	0.67226	8.84648	4.71933	0.00119486	0.00489694	0	0	0	1	1	BX879128	ATP-binding cassette sub-family G member 1	ABCG1
Ssa_CA042356	0.327365	0.391401	0.409636	0.00723002	0.137688	11.0751	4.89273	0.000915024	0.00396117	0	0	1	0	0	CA042356	Microsomal triglyceride transfer protein large subunit	MTP
Omy_S24636648	-0.103051	-0.141202	-0.238722	-1.53513	-0.849693	8.63351	13.8117	1.07443e-08	3.0791e-07	0	0	0	1	1	CR943056	Angiotensin-converting enzyme 2	ACE2
Ssa_AM402570	-0.513874	-0.143057	-0.393406	-1.86849	-1.44129	12.816	7.80635	1.37451e-05	0.000128605	0	0	0	1	1	AM402570	Apolipoprotein A-I-1	APA11
Ssa_DY713457	0.383224	0.479973	0.438523	0.735238	0.829708	8.42159	12.0203	7.57813e-08	1.57096e-06	0	1	1	1	1	DY713457	Heat shock 70 kDa protein 4	HSP74
Ssa_S35552816	0.0272918	-0.0865731	-0.0183309	-0.448299	-0.242235	13.0973	9.50517	1.50863e-06	2.01792e-05	0	0	0	1	0	EG839194	Bile acid-CoA:amino acid N-acyltransferase	BAAT
Ssa_S31971960	0.458848	0.61081	0.58694	0.746998	1.29407	7.68486	7.09698	3.63617e-05	0.000285058	0	1	0	1	1	DY700750	Heparan sulfate glucosamine 3-O-sulfotransferase 1	HS3S1
Ssa_GRASP209154523	0.169068	-0.0246065	0.328775	0.620683	0.165026	8.26622	5.44951	0.000393425	0.00200282	0	0	0	1	0	209154523	Protein-glutamine gamma-glutamyltransferase K	TGM1
Ssa_CA050033	-0.108957	-0.503874	-0.607527	-0.617351	-0.811667	13.6731	15.0454	3.01617e-09	1.0928e-07	0	1	1	1	1	CA050033	Glutathione S-transferase A	GSTA
Ssa_GRASP223648277	0.304321	0.106783	0.395934	0.58764	0.333178	6.0083	3.12577	0.014998	0.0367494	0	0	0	1	0	223648277	GTP-binding protein Di-Ras2	DIRA2
Ssa_TC112621	-0.336974	-0.303195	-0.0334076	-0.448434	-0.571881	6.15843	3.34797	0.0104665	0.0277964	0	0	0	1	1	BT046340.1	Sideroflexin-2	SFXN2
Ssa_GRASP221222077	-0.0417142	-0.369249	0.123169	-0.198306	-0.452161	8.93894	5.24052	0.000538827	0.00258487	0	0	0	0	1	221222077	Dysbindin domain-containing protein 1	DBND1
Omy_CA357037	-1.88972	-0.318456	-1.48602	0.0175457	-0.736408	8.01248	3.5008	0.00818058	0.0229	1	0	0	0	0	CA357037	Exosome complex component RRP4	EXOS2
Ssa_GRASP223648683	0.135884	0.305935	-0.14095	0.375041	1.09596	6.35895	4.84553	0.000983774	0.00420001	0	0	0	0	1	223648683	6-phosphofructo-2-kinase/fructose-2,6-bisphosphatase 2	F262
Ssa_S50692362	1.19002	1.2773	0.713865	0.937797	0.980706	9.81498	5.34432	0.000460742	0.00227822	1	1	0	1	1	GO057841	Chloride intracellular channel protein 2	CLIC2
Ssa_S48425406	0.227131	0.425292	0.228876	0.23905	0.429384	6.36141	3.17564	0.0138329	0.0346067	0	1	0	0	0	JT831742.1	U4/U6 small nuclear ribonucleoprotein Prp3	PRPF3
Ssa_DY722974	-0.0722725	-0.0318648	-0.00383931	0.386708	0.947039	4.62429	6.14171	0.000141627	0.000868254	0	0	0	0	1	DY722974	Laminin subunit beta-1	LAMB1
Ssa_KSS3791	0.30581	0.275166	0.313789	0.602723	0.193164	8.56929	3.47947	0.00846635	0.0235792	0	0	0	1	0	JT825685.1	EGF-like module-containing mucin-like hormone receptor-like 1	EMR1
Ssa_DW555078	0.831097	0.863324	1.17734	1.60655	2.0726	5.62974	10.5047	4.42616e-07	7.03579e-06	0	1	1	1	1	DW555078	Heparanase	HPSE
Ssa_EL698495	0.353233	0.367363	0.254752	0.348724	0.57851	10.0302	9.05382	2.67069e-06	3.3048e-05	0	0	0	0	1	EL698495	S-phase kinase-associated protein 1	SKP1
Omy_S15340910	0.136606	0.00209326	0.067384	0.394663	0.448664	9.7383	4.60509	0.00142594	0.00562958	0	0	0	0	1	AJ312334	60S ribosomal protein L7	RL7
Ssa_S50697347	0.271104	0.163047	0.209819	0.372604	0.459288	14.0281	5.0208	0.000752245	0.00336891	0	0	0	0	1	GO062826	Fructose-bisphosphate aldolase A	ALDOA
Ssa_S46932099	0.0540317	0.0971037	0.172459	0.412901	0.5274	12.3313	10.0804	7.40227e-07	1.10667e-05	0	0	0	1	1	BT043933	26S proteasome non-ATPase regulatory subunit 7	PSD7
Ssa_TC106546	0.404787	0.355201	0.335606	0.498994	0.510359	11.0685	5.06662	0.000701507	0.00319264	1	0	0	1	1	JT828440.1	Desmoplakin	DESP
Ssa_CV428794	-0.0758914	-0.255854	-0.39969	-0.662959	-0.464387	12.8214	10.852	2.92531e-07	5.00623e-06	0	0	0	1	1	CV428794	Isocitrate dehydrogenase [NADP], mitochondrial	IDHP
Ssa_GRASP209154147	0.638388	0.0383736	0.760167	0.255033	-0.113469	6.05211	4.08929	0.00319857	0.0107946	1	0	1	0	0	209154147	Aquaporin-1	AQP1
Ssa_GRASP221219601	0.328021	0.392114	0.423448	0.517923	0.575447	8.78797	4.98416	0.000795523	0.00353203	0	0	1	1	1	221219601	Protein regulator of cytokinesis 1	PRC1
Ssa_S46932198	0.417549	0.656247	0.675731	0.636067	0.948077	14.9451	18.5799	1.06088e-10	6.73657e-09	1	1	1	1	1	BT043834	Malate dehydrogenase, mitochondrial	MDHM
Ssa_GRASP223649173	0.349304	0.183712	0.609015	1.4724	0.215492	7.07779	16.8297	5.29162e-10	2.56738e-08	0	0	1	1	0	223649173	Cyclic AMP-dependent transcription factor ATF-5	ATF5
Ssa_S29048489	0.562309	0.154156	0.524912	1.11097	0.613727	9.14018	10.3362	5.42306e-07	8.41183e-06	1	0	1	1	1	AM042028	Phospholipid transfer protein	PLTP
Ssa_DY740567	0.408473	0.167874	0.33151	0.7645	0.997779	4.46674	6.87644	4.95157e-05	0.000368088	0	0	0	1	1	DY740567	Ras and Rab interactor 2	RIN2
Ssa_GRASP209735683	0.377696	0.150859	0.519257	0.823233	0.472901	10.6303	7.35998	2.52605e-05	0.000210912	0	0	1	1	1	209735683	Metalloproteinase inhibitor 2	TIMP2
Ssa_GI257216545	0.27224	-0.0764313	0.251227	0.428898	0.210678	6.41895	3.94739	0.00400504	0.0128718	0	0	0	1	0	AB489201.1	Leptin receptor	LEPR
Ssa_GRASP209730663	0.147022	0.298551	0.868503	-0.853929	-0.233345	6.15393	4.10558	0.00311724	0.0105704	0	0	1	1	0	209730663	Thiosulfate sulfurtransferase/rhodanese-like domain-containing protein 1	TSTD1
Ssa_GRASP223648311	-0.0246643	-0.177295	-0.205094	-0.53476	-0.430047	11.4088	8.79088	3.74432e-06	4.38595e-05	0	0	0	1	1	223648311	Alpha-galactosidase A	AGAL
Ssa_S47625277	-0.591586	-0.730335	-0.878064	-1.6081	-1.42239	11.9044	26.1839	2.47229e-13	5.84867e-11	1	1	1	1	1	BT045541	Transcobalamin-2	TCO2
Ssa_GRASP223646767	-0.107791	0.129083	0.303841	0.308479	0.558184	10.4725	7.54977	1.94727e-05	0.000169508	0	0	0	0	1	223646767	14-3-3 protein zeta	1433Z
Ssa_S31963778	0.455457	0.653035	0.432432	0.811696	1.07546	15.4776	8.51012	5.39435e-06	5.922e-05	0	1	0	1	1	DY692568	Keratin, type I cytoskeletal 13	K1C13
Ssa_TC73381	-0.23172	-0.30976	-0.114036	-0.2581	-0.689898	11.171	4.30025	0.00229432	0.00824576	0	0	0	0	1	JT825622.1	Amyloid beta A4 protein	A4
Ssa_S46933930	0.135275	-0.0484915	-0.31627	-0.433342	-0.484934	11.0096	8.67003	4.3791e-06	4.99374e-05	0	0	0	1	1	BT043977	Krueppel-like factor 11	KLF11
Ssa_TC110506	-0.268209	-0.409973	-0.576125	-0.607568	-0.877046	9.22561	4.4459	0.00182671	0.00686155	0	0	1	1	1	JT822310.1	Transforming growth factor-beta-induced protein ig-h3	BGH3
Ssa_S35578858	-0.204341	-0.408823	-0.363872	-0.874083	-0.62651	12.4028	11.1528	2.05333e-07	3.68105e-06	0	1	0	1	1	EG865236	Dipeptidyl peptidase 2	DPP2
Ssa_S35558904	-0.137415	-0.043407	-0.0421809	0.348724	0.503913	9.38024	8.5952	4.82704e-06	5.43267e-05	0	0	0	0	1	EG845282	Anaphase-promoting complex subunit 11	APC11
Ssa_TC64086	-0.268655	-0.465488	0.0697789	0.226797	-0.249447	7.11224	4.22175	0.0025955	0.00911834	0	1	0	0	0	EG928072.1	Voltage-dependent L-type calcium channel subunit alpha-1D	CAC1D
Ssa_TC105153	0.250606	0.089612	0.350746	0.493821	0.453228	6.20753	3.45382	0.00882358	0.0243608	0	0	0	1	0	EG780710.1	cGMP-dependent protein kinase 1	KGP1
Ssa_S48412104	0.378102	-0.112601	0.588753	0.840719	0.287218	6.66781	7.80118	1.38414e-05	0.000129254	0	0	1	1	0	GE786672	Collagen alpha-1(VI) chain	CO6A1
Ssa_S31975575	0.355549	0.300493	0.257604	0.715208	0.720559	9.15436	9.55072	1.42502e-06	1.9238e-05	0	0	0	1	1	DY704365	Tyrosine--tRNA ligase, cytoplasmic	SYYC
Ssa_GRASP209736759	0.454439	0.394875	0.382343	0.845725	0.795008	10.1473	8.26244	7.4724e-06	7.78419e-05	1	0	0	1	1	209736759	Integrin beta-3	ITB3
Ssa_S35674760	-0.237599	-0.311634	-0.211031	-0.173654	-0.502964	10.0028	3.03339	0.0174249	0.0414413	0	0	0	0	1	EG909478	Ras GTPase-activating-like protein IQGAP2	IQGA2
Ssa_S35661145	0.46074	0.305638	0.386646	0.487764	0.745335	13.6985	4.41616	0.00191355	0.00712782	0	0	0	1	1	EG895863	Deoxyribonuclease-2-alpha	DNS2A
Omy_CA375990	1.04817	0.789414	0.338643	0.554782	1.44526	6.13762	5.10016	0.000666602	0.00306734	1	0	0	0	1	CA375990	G-protein coupled receptor family C group 5 member C	GPC5C
Ssa_KSS2808	0.240213	0.195381	0.239466	0.439643	0.351834	8.92638	6.17363	0.000135208	0.0008357	0	0	0	1	0	EG772886.1	TOX high mobility group box family member 4-A	TOX4A
Ssa_S35658786	-0.0799134	-0.291735	0.0550561	-0.466397	-0.401132	5.55699	4.07829	0.00325468	0.0109488	0	0	0	1	1	EG893504	Complement C3 alpha chain	CO3
Ssa_DW469563	-0.0188623	-0.0848026	-0.444021	-0.289538	-0.363326	6.08862	3.64052	0.00653599	0.019117	0	0	1	0	0	DW469563	BTB/POZ domain-containing adapter for CUL3-mediated RhoA degradation protein 3	BACD3
Ssa_GRASP209732155	-0.0790639	-0.161398	-0.324384	-0.585336	-0.438519	12.0244	12.5138	4.36431e-08	9.91628e-07	0	0	0	1	1	209732155	Peroxiredoxin-1	PRDX1
Ssa_GRASP209154901	-0.315372	-0.369353	-0.28693	-0.748585	-0.684354	11.5845	13.0218	2.50052e-08	6.27155e-07	0	0	0	1	1	209154901	P2X purinoceptor 4	P2RX4
Ssa_S46933927	0.61906	0.352805	0.580422	1.04366	1.22247	14.3044	16.131	1.03269e-09	4.43397e-08	1	0	1	1	1	BT043980	Sequestosome-1	SQSTM
Ssa_GRASP209731261	0.138953	0.271769	0.273367	0.44606	0.367201	12.0441	3.20759	0.013135	0.0332091	0	0	0	1	0	209731261	Transforming acidic coiled-coil-containing protein 3	TACC3
Ssa_S32581291	0.352245	0.361579	0.257718	0.429249	0.463816	16.2938	3.44434	0.00895937	0.0246317	0	0	0	1	1	DQ375530	Olfactory receptor 2AP1	O2AP1
Ssa_S35566575	0.106573	0.288723	0.219719	0.489874	0.807497	10.0289	6.46778	8.8461e-05	0.000589008	0	0	0	1	1	EG852953	26S proteasome non-ATPase regulatory subunit 4	PSMD4
Ssa_GRASP209734355	-0.0803892	-0.0396506	-0.249177	-0.466794	-0.379873	10.1577	7.4241	2.31288e-05	0.000196514	0	0	0	1	0	209734355	Probable arylformamidase	AFMID
Ssa_GRASP223648451	0.214117	0.123402	0.239719	0.484374	0.321951	12.4047	7.05994	3.82888e-05	0.000297077	0	0	0	1	0	223648451	Calpain-1 catalytic subunit	CAN1
Ssa_CK879130	0.440016	0.476217	0.227364	0.193159	0.629049	7.72634	3.81247	0.00496452	0.0152371	0	1	0	0	1	CK879130	Absent in melanoma 1-like protein	AIM1L
Ssa_S32011088	-0.212296	-0.522253	-0.507525	-0.947356	-0.779815	5.2211	9.64148	1.27238e-06	1.74584e-05	0	1	1	1	1	DY739685	WSC domain-containing protein 2	WSCD2
Ssa_S50700543	0.29472	0.198091	0.243532	0.508704	0.351082	11.053	4.27895	0.00237233	0.00848845	0	0	0	1	0	BT059042	Procollagen-lysine,2-oxoglutarate 5-dioxygenase 3	PLOD3
Ssa_S32003045	0.257211	0.217343	0.22498	0.319017	0.557801	8.42886	6.7714	5.74228e-05	0.000416087	0	0	0	0	1	DY731642	ADP-ribosylation factor-like protein 4A	ARL4A
Ssa_DW545476	0.0121052	0.139907	-0.234123	-0.492931	0.161561	10.8921	3.82298	0.00488203	0.0150413	0	0	0	1	0	DW545476	Ankyrin repeat and SAM domain-containing protein 4B	ANS4B
Ssa_TC83054	-0.337099	-0.384991	-0.254052	-0.204931	-0.550459	11.9055	3.18889	0.013539	0.0340451	0	0	0	0	1	BT059070.1	Titin	TITIN
Ssa_DW544960	0.296219	0.562745	0.584703	0.702374	1.30579	7.90844	10.8041	3.09603e-07	5.23893e-06	0	1	1	1	1	DW544960	Intraflagellar transport protein 20 homolog	IFT20
Ssa_GRASP209155927	0.510087	0.600703	0.87311	0.935409	1.50302	10.876	14.7678	3.9944e-09	1.373e-07	1	1	1	1	1	209155927	Rho-related GTP-binding protein RhoB	RHOB
Ssa_KSS3531	-0.0699842	0.454737	0.530471	0.914113	0.706674	5.59788	3.03799	0.0172952	0.0412008	0	0	0	1	0	JT838291.1	Cystathionine beta-synthase	CBS
Ssa_S30242286	0.295623	0.37588	0.21296	0.176736	0.508807	7.09257	4.23149	0.00255605	0.00901718	0	0	0	0	1	DW538347	Probable cation-transporting ATPase 13A1	AT131
Ssa_GRASP223648341	-0.333423	-0.327471	-0.221468	-0.600441	-0.91831	12.1035	5.18349	0.000587401	0.00277052	0	0	0	1	1	223648341	Galectin-3-binding protein A	L3BPA
Ssa_S31963581	-0.257834	-0.283129	-0.375844	-0.543501	-0.345381	7.71785	4.18246	0.00276115	0.0095838	0	0	0	1	0	DY692371	Target of Myb protein 1	TOM1
Ssa_DW576163	0.269723	0.236785	0.127756	0.307735	0.548377	6.42195	7.51902	2.03081e-05	0.000175514	0	0	0	0	1	DW576163	Protein kinase C iota type	KPCI
Ssa_GRASP209732397	0.0640811	0.210582	0.29367	-0.703696	-0.45432	13.2984	4.40627	0.00194336	0.00720921	0	0	0	1	0	209732397	Apolipoprotein A-I	APOA1
Ssa_S18869826	0.190518	0.0531439	-0.2152	-0.520311	0.0813313	9.61617	5.25512	0.000527074	0.00254163	0	0	0	1	0	CB504484	Renin receptor	RENR
Ssa_S35517929	0.161789	0.151401	0.114821	0.425549	0.493957	9.93884	7.81495	1.35864e-05	0.000127664	0	0	0	1	1	EG804307	Adenylosuccinate lyase	PUR8
Ssa_TC104348	-0.208434	-0.243959	-0.214893	-0.323867	-0.417216	7.58273	3.37182	0.0100712	0.0270098	0	0	0	0	1	EG893992.1	Mitochondrial translocator assembly and maintenance protein 41 homolog	TAM41
Ssa_CB510256	0.138804	0.0409588	0.412245	0.289127	0.240932	6.96199	3.62907	0.00665712	0.0193958	0	0	1	0	0	CB510256	Synaptotagmin-like protein 3	SYTL3
Ssa_S35601359	-0.0736023	-0.250998	4.00036e-05	-0.170673	-0.574346	6.47892	4.0456	0.00342747	0.0113887	0	0	0	0	1	EG885777	P2Y purinoceptor 2	P2RY2
Ssa_GRASP221221983	0.406197	0.407314	0.404645	0.535741	0.653824	8.86355	8.49523	5.50051e-06	6.00033e-05	1	1	1	1	1	221221983	Replication protein A 14 kDa subunit	RFA3
Ssa_S50701895	-0.417245	-0.282042	-0.284288	-1.15671	-0.933189	6.97911	17.3957	3.11465e-10	1.64097e-08	0	0	0	1	1	BT060101	Tetraspanin-1	TSN1
Ssa_S35543868	0.807103	0.899936	0.7981	1.24156	1.46951	11.0587	13.9216	9.57169e-09	2.79619e-07	1	1	1	1	1	EG830246	Periplakin	PEPL
Omy_CA379247	0.301882	0.328709	0.174655	0.265945	0.641913	6.52063	4.52003	0.0016274	0.00626302	0	0	0	0	1	CA379247	XK-related protein 7	XKR7
Ssa_S35588034	-0.110056	-0.1584	-0.290159	-0.456896	-0.263319	11.867	5.36173	0.000448834	0.00222681	0	0	0	1	0	EG874412	Copper transport protein ATOX1	ATOX1
Ssa_GRASP223648531	-0.234969	-0.272043	0.0490343	-0.283403	-0.495012	10.1012	4.05515	0.00337601	0.0112679	0	0	0	0	1	223648531	Tyrosine-protein phosphatase non-receptor type 12	PTN12
Ssa_TC81894	0.192566	0.155627	-0.173742	-0.53576	0.223392	4.46409	5.1863	0.000584906	0.00276415	0	0	0	1	0	JT833265.1	WD repeat domain phosphoinositide-interacting protein 4	WIPI4
Ssa_S35559205	0.365844	0.165934	0.73192	0.440801	-0.158892	6.90536	4.84097	0.000990685	0.00421972	0	0	1	0	0	EG845583	Protein kinase C and casein kinase substrate in neurons protein 2	PACN2
Ssa_EG928102	-0.457724	-0.711546	-0.808685	-1.76871	-1.24364	6.01246	23.1278	2.41153e-12	3.30627e-10	0	1	1	1	1	EG928102	Gamma-glutamyltransferase 5	GGT5
Ssa_GRASP209151419	0.438128	0.404548	0.248446	0.165639	0.34604	4.93205	2.96819	0.0193731	0.0450445	1	0	0	0	0	209151419	Fibroblast growth factor 13	FGF13
Ssa_GRASP209151356	-0.280148	-0.369422	-0.547664	-1.10876	-1.02321	15.8728	18.4344	1.20823e-10	7.39963e-09	0	0	1	1	1	209151356	Disabled homolog 2	DAB2
Ssa_KSS4042	-0.11472	-0.796573	-1.40645	-2.0786	-1.59771	5.33365	20.2233	2.54332e-11	2.03213e-09	0	1	1	1	1	JT824371.1	Phospholipid hydroperoxide glutathione peroxidase, mitochondrial	GPX4
Ssa_S35663868	-0.577569	-1.1638	-0.729539	-1.18958	-1.05525	7.24357	13.1101	2.27214e-08	5.79563e-07	1	1	1	1	1	EG898586	UV excision repair protein RAD23 homolog B	RD23B
Ssa_GRASP209155341	0.0468247	-0.0564676	0.173044	0.343789	-0.413825	10.663	4.44762	0.0018218	0.00684736	0	0	0	0	1	209155341	Transcription factor 21	TCF21
Ssa_S19102814	-0.477321	-0.166545	0.276526	-0.270008	-1.10806	10.8348	4.35665	0.0021002	0.00766916	0	0	0	0	1	CK890206	Cytochrome P450 26A1	CP26A
Ssa_S50689380	0.25886	0.00672301	-1.39054	-1.03656	-0.169723	8.85811	18.5334	1.10583e-10	6.93804e-09	0	0	1	1	0	GO054859	Zinc transporter ZIP4	S39A4
Ssa_S31987073	0.458216	0.479603	0.595604	0.239361	0.445722	7.82313	5.95655	0.000185575	0.00108379	1	1	1	0	1	DY715670	Anoctamin-5	ANO5
Ssa_S30272003	0.536263	0.414965	0.572279	0.401135	0.731951	6.26042	3.72425	0.00571582	0.017152	1	0	1	0	1	DW558971	Homeobox and leucine zipper protein Homez	HOMEZ
Ssa_TC102532	-0.0271232	-0.124774	0.0595678	0.251762	0.550664	5.46428	3.85811	0.00461617	0.014395	0	0	0	0	1	ES325468.1	Vang-like protein 2	VANG2
Ssa_GRASP223672664	0.171609	0.192716	0.193609	0.424886	0.537686	12.8428	5.42828	0.000406141	0.00205369	0	0	0	1	1	223672664	Probable signal peptidase complex subunit 2	SPCS2
Ssa_GRASP209154555	0.169745	0.1737	0.234765	0.381401	0.423934	12.2497	13.7029	1.20517e-08	3.37363e-07	0	0	0	0	1	209154555	F-actin-capping protein subunit alpha-1	CAZA1
Ssa_GRASP209732069	0.271378	0.261474	0.188052	0.364223	0.406455	9.70165	6.35647	0.000103799	0.000674023	0	0	0	0	1	209732069	Ovarian cancer-associated gene 2 protein homolog	OVCA2
Ssa_S47729780	0.170589	0.352781	0.440811	0.111624	-0.235084	7.62172	3.61442	0.00681546	0.0197522	0	0	1	0	0	BT046647	Atrial natriuretic peptide receptor 3	ANPRC
Ssa_GRASP209737631	0.291421	0.379092	0.295105	0.508176	0.572014	10.5555	6.08428	0.000153973	0.000925164	0	0	0	1	1	209737631	28S ribosomal protein S6, mitochondrial	RT06
Ssa_S30284320	0.156487	0.206396	0.053533	0.165691	0.697333	6.51489	5.33427	0.000467768	0.00230729	0	0	0	0	1	DW571288	Actin-related protein 2-B	ARP2B
Ssa_GRASP209734939	-0.155431	-0.199966	-0.298936	-0.494515	-0.538697	12.4976	4.86681	0.000952143	0.00409676	0	0	0	1	1	209734939	Interferon regulatory factor 1	IRF1
Ssa_S35685643	-0.268425	-0.302653	-0.41699	-0.759055	-0.636865	13.3661	23.2629	2.17156e-12	3.01549e-10	0	0	1	1	1	EG920361	Alpha-N-acetylgalactosaminidase	NAGAB
Ssa_S31992285	-0.445324	-0.48166	-0.435193	-0.580267	-0.824664	6.73038	7.03125	3.98541e-05	0.000306267	1	1	1	1	1	DY720882	Lysine-specific demethylase 6B	KDM6B
Ssa_GRASP221220291	0.212985	0.354805	0.328238	0.550374	0.657929	9.68025	5.30893	0.000485971	0.00238343	0	0	0	1	1	221220291	Centromere protein H	CENPH
Ssa_S35554900	0.276465	0.200363	0.203506	0.299099	0.490092	6.1218	3.08623	0.0159921	0.038775	0	0	0	0	1	EG841278	Tetratricopeptide repeat protein 1	TTC1
Ssa_S32009678	0.040245	-0.323818	-0.638467	-1.15865	-0.919054	9.30552	10.5333	4.27697e-07	6.8166e-06	0	0	1	1	1	DY738275	Ubiquitin-associated protein 2	UBAP2
Ssa_S35547702	-0.316357	-0.668136	-0.759735	-1.05668	-1.02913	12.1333	12.8061	3.16319e-08	7.67886e-07	0	1	1	1	1	EG834080	Beta-galactosidase-1-like protein	GLB1L
Ssa_GRASP209150733	-0.00995427	-0.364816	-0.251755	-0.32321	-0.486005	8.00207	6.38087	0.000100217	0.000654641	0	0	0	0	1	209150733	Protein CREG2	CREG2
Ssa_S35689487	0.23674	0.301244	0.202541	0.676266	0.793691	10.2456	13.1305	2.22275e-08	5.73022e-07	0	0	0	1	1	EG924205	Cytosolic acyl coenzyme A thioester hydrolase	BACH
Ssa_S18888710	-0.515387	-0.584967	-0.590504	-0.897163	-0.820737	10.9865	11.3011	1.72719e-07	3.18633e-06	1	1	1	1	1	CB511686	Furin-1	FURI1
Ssa_S35474681	0.13592	0.294749	0.173452	-0.535974	-0.333222	12.1958	8.07767	9.55097e-06	9.43477e-05	0	0	0	1	0	EG761059	Transposable element Tcb1 transposase	TCB1
Ssa_GRASP209730859	0.544559	0.506096	0.635106	0.916491	0.37418	5.07228	2.92551	0.0207654	0.0476793	0	0	0	1	0	209730859	Neuroendocrine protein 7B2	7B2
Omy_S34425530	0.177132	0.225187	0.237188	0.39785	0.433848	9.8602	5.81082	0.000229921	0.00128664	0	0	0	0	1	CU072654	Caspase-8	CASP8
Ssa_S35537615	0.835009	0.663451	0.560069	0.911367	1.52426	5.62288	5.28674	0.000502506	0.00244268	0	0	0	1	1	EG823993	C-C motif chemokine 4	CCL4
Omy_S34425161	0.358898	-0.0196559	0.671222	0.703381	-0.0594068	7.55984	5.13622	0.000631062	0.00293514	0	0	1	1	0	CU072285	Filamin A-interacting protein 1-like	FIL1L
Ssa_S18846628	-0.376724	-0.391349	-0.142109	0.608803	0.883326	9.65204	3.52675	0.00784612	0.022137	0	0	0	1	1	CA038850	Chromosome transmission fidelity protein 8 homolog isoform 2	CTF8A
Ssa_DW544684	-0.222727	-0.14078	-0.118915	-0.540455	-0.641327	4.34633	4.6774	0.00127485	0.00514763	0	0	0	1	1	DW544684	PHD finger protein 20-like protein 1	P20L1
Ssa_DW473530	-0.367117	-0.589906	-0.693856	-0.957634	-1.01365	16.4843	25.3352	4.56715e-13	9.33944e-11	0	1	1	1	1	DW473530	Ferritin, middle subunit	FRIM
Ssa_S35582809	-2.51874	-2.71266	-2.69402	-2.90953	-3.62771	9.19438	15.9216	1.26581e-09	5.2662e-08	1	1	1	1	1	EG869187	Uncharacterized protein PF11_0207	NST1
Ssa_GRASP223672870	0.318311	0.463017	0.443746	0.611084	0.636855	12.0308	6.72264	6.15249e-05	0.000441057	0	1	1	1	1	223672870	Importin subunit alpha-2	IMA2
Ssa_GRASP209738473	-0.0218041	-0.260578	-0.0758444	-0.584496	-0.750841	14.2575	10.7597	3.26372e-07	5.45384e-06	0	0	0	1	1	209738473	Flavin reductase (NADPH)	BLVRB
Ssa_S30283613	-0.0878917	-0.112091	0.341765	-0.52916	-0.424874	6.19646	3.24913	0.0122805	0.0315792	0	0	0	1	0	DW570581	Receptor-type tyrosine-protein phosphatase H	PTPRH
Ssa_DY709449	0.285319	0.336162	0.22298	0.447115	0.716493	7.77574	8.94239	3.08039e-06	3.72021e-05	0	0	0	1	1	DY709449	General transcription factor 3C polypeptide 4	TF3C4
Ssa_GRASP209152661	0.214052	0.212303	0.253319	0.586438	0.577978	9.76602	11.5015	1.3696e-07	2.61046e-06	0	0	0	1	1	209152661	Poly(rC)-binding protein 2	PCBP2
Ssa_S48395283	-0.793957	-0.369144	-0.51285	-0.357602	-0.401865	4.25432	3.17422	0.0138648	0.0346476	1	0	0	0	0	GE769851	Histone-lysine N-methyltransferase MLL4	MLL4
Ssa_S30244104	-0.325858	-0.386773	-0.523061	-0.65433	-0.459962	6.92125	3.71367	0.00581337	0.0173997	0	0	0	1	0	DW540165	Eukaryotic initiation factor 4A-II	IF4A2
Ssa_TC101268	0.490468	0.260353	0.180967	0.223138	0.549545	6.97413	4.44077	0.00184138	0.00690161	1	0	0	0	1	DY721867.1	Protein VAC14 homolog	VAC14
Ssa_GRASP209737887	0.730533	1.10398	1.44277	1.82427	2.30817	11.3679	26.111	2.60465e-13	5.92927e-11	1	1	1	1	1	209737887	Pleckstrin homology-like domain family A member 2	PHLA2
Ssa_DW578787	-0.221597	-0.425307	-0.390681	-0.332977	-0.526965	7.26594	3.17454	0.0138576	0.0346367	0	0	0	0	1	DW578787	Histone-lysine N-methyltransferase SETD1B-A	SE1BA
Ssa_S35523399	-0.0806484	-0.289147	-0.000813653	0.471352	-0.0963135	8.40072	4.18313	0.00275826	0.00957652	0	0	0	1	0	EG809777	Cholesteryl ester transfer protein	CETP
Ssa_GRASP209155631	0.192592	0.128491	0.165489	0.295179	0.441114	11.6612	8.23191	7.78053e-06	8.02326e-05	0	0	0	0	1	209155631	COMM domain-containing protein 2	COMD2
Ssa_CK898026	0.293255	0.16868	0.312732	1.08625	1.63862	5.77272	8.39043	6.31151e-06	6.76274e-05	0	0	0	1	1	CK898026	Prostaglandin reductase 1	PTGR1
Ssa_S35493610	0.113495	0.18923	0.23278	0.484441	0.428687	13.4197	8.79574	3.72085e-06	4.36694e-05	0	0	0	1	1	EG779988	Nucleolar RNA helicase 2	DDX21
Ssa_GRASP209154275	-0.243807	-0.466562	-0.485577	-0.673896	-0.557171	7.22456	5.04293	0.000727288	0.0032779	0	1	1	1	1	209154275	Phospholipase A1 member A	PLA1A
Ssa_DY720001	0.272342	0.297149	0.347187	0.515175	0.490998	12.4904	5.68811	0.000275678	0.00149418	0	0	0	1	1	DY720001	Stromal cell-derived factor 2-like protein 1	SDF2L
Ssa_S30289808	-0.115591	-0.257101	-0.463834	-0.843308	-0.419114	5.95356	10.5647	4.11869e-07	6.64332e-06	0	0	1	1	1	DW576772	Spatacsin	SPTCS
Omy_S50389505	0.450252	0.314108	0.33712	0.484003	0.750822	11.1127	6.61386	7.18027e-05	0.000497873	1	0	0	1	1	FJ591154	Programmed cell death protein 6	PDCD6
Ssa_S32011671	0.209825	-0.279754	-0.802871	0.0365066	-0.351588	8.00178	3.26864	0.0118987	0.030833	0	0	1	0	0	DY740268	Sodium-dependent neutral amino acid transporter B(0)AT1	S6A19
Ssa_GRASP209155489	0.600988	0.805795	0.704085	1.41126	1.20374	12.5842	24.851	6.52257e-13	1.2365e-10	1	1	1	1	1	209155489	Heat shock cognate 71 kDa protein	HSP7C
Ssa_GRASP221219647	0.178717	0.239089	0.325514	0.382786	0.465048	12.2337	4.89981	0.000905139	0.00392259	0	0	0	0	1	221219647	Src kinase-associated phosphoprotein 2	SKAP2
Ssa_GRASP209734225	0.260242	0.560513	0.474075	0.75327	1.37977	5.33738	4.76959	0.00110571	0.00462497	0	0	0	0	1	209734225	Pituitary tumor-transforming gene 1 protein-interacting protein	PTTG
Ssa_S32011187	-0.337802	-0.152625	-0.487551	-0.487543	-0.177674	4.09902	3.43315	0.00912237	0.0249985	0	0	1	1	0	DY739784	DNA polymerase zeta catalytic subunit	DPOLZ
Omy_BX881353	0.0998611	0.0842154	0.347822	0.495582	0.525209	8.07735	4.41576	0.00191472	0.00712981	0	0	0	1	1	BX881353	Calsyntenin-1	CSTN1
Ssa_S46932330	0.136077	0.237536	0.221361	0.460103	0.374189	13.6554	5.19603	0.00057635	0.00273444	0	0	0	1	0	BT043702	Protein arginine N-methyltransferase 1	ANM1
Ssa_S32004877	-0.355638	-0.29594	-0.349683	-1.56384	-1.01121	12.1809	21.9087	6.32492e-12	6.80579e-10	0	0	0	1	1	DY733474	Xaa-Pro aminopeptidase 2	XPP2
Ssa_GRASP223648449	-0.268936	-0.51861	-0.561002	-1.01254	-0.987593	14.1406	24.2095	1.05358e-12	1.81593e-10	0	1	1	1	1	223648449	N-acetylglucosamine-6-sulfatase	GNS
Ssa_GRASP209732561	-0.29307	-0.452294	-0.493015	-1.00037	-0.928191	8.09806	16.8582	5.15117e-10	2.51615e-08	0	1	1	1	1	209732561	Ankyrin repeat and SOCS box protein 13	ASB13
Ssa_GRASP223648047	0.126132	0.205243	0.16078	0.543694	0.429695	11.5034	6.25547	0.000120087	0.000759354	0	0	0	1	1	223648047	Nucleolar complex protein 2 homolog	NOC2L
Ssa_DY732728	0.293564	-0.0304665	0.263068	0.298372	0.580888	7.74752	5.00358	0.000772274	0.00344327	0	0	0	0	1	DY732728	Tetraspanin-7	TSN7
Ssa_GRASP209155699	0.261718	0.279106	0.246826	0.572095	0.504235	10.1054	8.77698	3.81223e-06	4.44603e-05	0	0	0	1	1	209155699	Nucleolar GTP-binding protein 1	NOG1
Ssa_GRASP223649371	0.156135	0.134386	0.216587	0.363791	0.501468	11.1682	11.4687	1.42251e-07	2.68166e-06	0	0	0	0	1	223649371	Ras-related protein Rab-35	RAB35
Ssa_GRASP209734259	0.0775472	0.258772	0.0908767	0.342687	0.544889	11.514	6.83398	5.25674e-05	0.000386723	0	0	0	0	1	209734259	28S ribosomal protein S16, mitochondrial	RT16
Ssa_CK886161	-0.37268	-0.633011	-0.752176	-2.38888	-2.3849	14.1049	27.7251	8.39213e-14	2.59618e-11	0	0	0	1	1	CK886161	Angiotensin-converting enzyme	ACE
Ssa_S18847177	-0.181536	-0.176049	-0.809869	-0.611071	-0.237381	6.89931	3.06291	0.0166093	0.0399278	0	0	1	0	0	CA038571	Microsomal glutathione S-transferase 2	MGST2
Ssa_S48407229	0.399417	0.335609	0.239674	0.121435	0.489419	6.42564	3.01034	0.0180899	0.0427363	0	0	0	0	1	BT072160.1	Isocitrate dehydrogenase [NAD] subunit gamma 1, mitochondrial	IDHG1
Ssa_S50698120	-0.306185	-0.626045	-0.757886	-0.886103	-1.03382	11.0184	18.7562	9.06875e-11	5.9143e-09	0	1	1	1	1	GO063599	Multidrug and toxin extrusion protein 1	S47A1
Ssa_S47624868	0.150059	0.245517	0.275862	0.553123	0.480937	12.6095	14.4986	5.25895e-09	1.73359e-07	0	0	0	1	1	BT045950	Proteasomal ubiquitin receptor ADRM1	ADRM1
Ssa_DW572668	0.297629	0.0896844	0.55602	0.544568	-0.14981	7.05169	4.76162	0.00111938	0.00466183	0	0	1	1	0	DW572668	Frizzled-7-A	FZD7A
Ssa_S35688232	-0.265486	-0.523122	-0.468038	-1.48988	-1.49147	15.2891	22.7516	3.23555e-12	4.06635e-10	0	1	0	1	1	EG922950	Lysosomal protective protein	PPGB
Ssa_CA059170	-0.726988	-0.798177	-0.463247	-1.0496	-0.920625	7.6851	12.0143	7.62951e-08	1.5789e-06	1	1	1	1	1	CA059170	Matrix metalloproteinase-17	MMP17
Ssa_S35469882	-0.201053	-0.215606	-0.154528	-0.160739	-0.407589	10.041	3.93159	0.00410687	0.0131113	0	0	0	0	1	EG756260	Cytoplasmic FMR1-interacting protein 2	CYFP2
Ssa_S35476710	0.14962	0.273773	0.194801	0.483268	0.583473	9.7607	6.22514	0.000125476	0.000786018	0	0	0	1	1	EG763088	Exosome complex component RRP45	EXOS9
Ssa_DW577313	0.188137	0.098985	-0.154644	-0.427114	-0.0438901	4.79799	4.76412	0.00111507	0.00465192	0	0	0	1	0	DW577313	Probable proline racemase	PRCM
Ssa_S35676574	-0.295529	0.823663	0.651105	-1.17992	-0.36705	10.1435	4.42584	0.00188482	0.00703165	0	1	0	1	0	EG911292	GTPase IMAP family member 5	GIMA5
Ssa_S18888463	0.32384	0.0879465	0.428655	0.488709	0.155257	10.107	3.46177	0.00871122	0.0241153	0	0	1	1	0	CB514366	Complement C1s subcomponent	C1S
Ssa_GRASP209737865	0.321495	0.343783	0.249893	0.248101	0.413696	6.44017	3.05369	0.0168598	0.0403838	0	0	0	0	1	209737865	DNA-directed RNA polymerase III subunit RPC10	RPC10
Ssa_S48420355	0.000926618	0.125055	-0.0130031	-0.411822	-0.371204	5.25855	4.28146	0.00236299	0.00846482	0	0	0	1	0	GE794923	Tyrosine-protein phosphatase non-receptor type 7	PTN7
Ssa_S35659373	0.303265	0.289176	0.228709	0.576798	0.814626	7.79011	5.28517	0.000503694	0.00244729	0	0	0	1	1	EG894091	General transcription factor II-I repeat domain-containing protein 2A	GTD2A
Ssa_S30292869	0.0267458	-0.198868	-0.164386	-0.371934	-0.535002	9.51222	7.1135	3.55347e-05	0.000279868	0	0	0	0	1	DW579833	Prickle-like protein 2	PRIC2
Ssa_GRASP209733833	0.177936	0.450549	0.389307	0.912997	0.865716	11.5855	10.8949	2.78045e-07	4.79128e-06	0	1	0	1	1	209733833	Complement component 1 Q subcomponent-binding protein, mitochondrial	C1QBP
Ssa_S30262838	0.0292484	0.0302389	0.0187697	0.0907331	0.43196	10.1991	4.14798	0.0029154	0.0100269	0	0	0	0	1	DW549806	Glycerate kinase	GLCTK
Ssa_DT317734	-0.0505852	-0.0426515	-0.275014	-0.738069	-0.37383	8.17159	8.45675	5.78505e-06	6.28232e-05	0	0	0	1	0	DT317734	Alpha-enolase	ENOA
Ssa_GRASP209733501	0.189049	0.176009	0.486137	0.404338	0.608711	9.89943	6.5363	8.02011e-05	0.000543916	0	0	1	1	1	209733501	Protein MAL2	MAL2
Ssa_STIR38781	0.198175	0.342466	0.31885	0.773227	0.612169	5.01907	4.9339	0.000859084	0.0037581	0	0	0	1	1	EG850585.1	Transferrin receptor protein 1	TFR1
Ssa_S30286041	0.568603	0.511219	0.228094	-0.328301	0.327292	6.11151	5.12964	0.0006374	0.00295892	1	1	0	0	0	DW573009	7-dehydrocholesterol reductase	DHCR7
Ssa_GRASP209152240	-0.386199	-0.32755	-0.399358	-0.621335	-0.54977	9.67547	3.93135	0.00410845	0.0131113	0	0	0	1	1	209152240	Tripartite motif-containing 13	TRI13
Ssa_CK874570	0.897184	0.426863	0.778485	1.11356	0.415782	5.84934	4.73803	0.00116086	0.00478666	1	0	1	1	0	CK874570	Sarcolemmal membrane-associated protein	SLMAP
Ssa_GRASP209733681	0.351699	-0.0110516	0.237638	0.671605	0.272582	5.30009	5.54484	0.000341161	0.00177725	0	0	0	1	0	209733681	Coenzyme Q-binding protein COQ10 homolog, mitochondrial	CQ10X
Ssa_S50369742	0.159966	0.0989632	0.511818	-0.136304	0.307013	7.47398	3.02575	0.0176427	0.0418356	0	0	1	0	0	BT057409	Poliovirus receptor-related protein 1	PVRL1
Ssa_GRASP209155615	0.1745	-0.1356	0.565713	0.600999	0.161419	10.8767	5.53296	0.000347263	0.0018067	0	0	1	1	0	209155615	Transforming growth factor-beta-induced protein ig-h3	BGH3
Ssa_GRASP209733347	-0.507668	-0.566624	-0.607038	-0.769788	-0.568182	6.81806	7.20079	3.14756e-05	0.000253676	1	1	1	1	1	209733347	Probable 8-oxo-dGTP diphosphatase NUDT15	NUD15
Ssa_CA057984	0.432128	0.0764103	0.413185	0.670459	0.0276395	4.84867	5.2079	0.000566088	0.00269635	1	0	1	1	0	CA057984	Mitogen-activated protein kinase 10	MK10
Ssa_CX727500	0.299867	-0.0875047	-0.277469	-0.335247	-0.502817	5.0226	3.85288	0.00465479	0.0144892	0	0	0	0	1	CX727500	Extended synaptotagmin-1	ESYT1
Ssa_GRASP209155377	0.0349358	-0.343576	-0.193217	-0.604181	-0.538883	12.6895	6.91183	4.71126e-05	0.000353931	0	0	0	1	1	209155377	Bifunctional 3'-phosphoadenosine 5'-phosphosulfate synthase 2	PAPS2
Ssa_S43839056	0.275483	0.266811	0.370064	0.748553	0.656122	9.92349	9.86	9.70378e-07	1.3888e-05	0	0	0	1	1	Ssa#S48437928	Intercellular adhesion molecule 1	ICAM1
Ssa_S35604587	0.313475	0.455163	0.298434	0.310629	0.462775	7.98886	3.03948	0.0172535	0.041139	0	1	0	0	0	EG889005	Deoxynucleotidyltransferase terminal-interacting protein 1	TDIF1
Ssa_GRASP209155657	-0.208187	-0.128572	-0.211557	-0.500174	-0.383397	11.1893	9.71909	1.15532e-06	1.61311e-05	0	0	0	1	0	209155657	CD83 antigen	CD83
Ssa_TC111971	-0.25947	-0.163395	-0.0350082	-0.606697	-0.500627	7.42627	4.44279	0.00183558	0.00688843	0	0	0	1	1	JT813077.1	Fucose mutarotase	FUCM
Ssa_S30293855	0.46459	0.422078	0.232365	0.310734	0.856321	5.25266	4.19043	0.00272673	0.00948067	0	0	0	0	1	DW580819	tRNA (cytosine(38)-C(5))-methyltransferase	TRDMT
Ssa_TC92630	-0.142885	-0.0208634	-0.135493	-0.228652	-0.605521	8.10323	3.96673	0.00388393	0.0125831	0	0	0	0	1	EG834421.1	Carbonic anhydrase 2	CAH2
Ssa_GRASP209736785	-0.400464	-0.460409	-0.505735	-1.11207	-1.32275	15.1538	23.8362	1.39815e-12	2.31078e-10	1	1	1	1	1	209736785	Cytochrome c oxidase subunit 4 isoform 2, mitochondrial	COX42
Ssa_TC83067	-0.374491	-0.33555	-0.272769	-0.259864	-0.540485	13.3355	3.82629	0.00485633	0.0149813	0	0	0	0	1	BT057103.1	Troponin I, fast skeletal muscle	TNNI2
Ssa_S35541526	-0.179808	-0.083492	-0.170186	-0.607784	-0.591081	12.7609	22.5844	3.69092e-12	4.59081e-10	0	0	0	1	1	EG827904	Ral GTPase-activating protein subunit alpha-2	RGPA2
Ssa_TC111932	-0.120474	-0.614161	0.0513957	-0.0308382	-0.39459	6.21993	4.54094	0.00157533	0.00610352	0	1	0	0	0	EG935127.1	RNA-binding motif, single-stranded-interacting protein 3	RBMS3
Ssa_S35596683	0.457664	0.288557	0.361899	0.0282716	-0.0350273	8.04881	8.96646	2.9867e-06	3.62886e-05	1	0	0	0	0	EG883061	Vinexin	VINEX
Ssa_GRASP221221503	0.311325	0.364991	0.256724	0.613589	0.835499	9.90242	8.72247	4.09101e-06	4.72326e-05	0	0	0	1	1	221221503	DNA polymerase epsilon subunit 3	DPOE3
Ssa_S30294558	-0.428666	-0.738168	-0.77601	-0.753211	-0.780098	4.17125	5.51148	0.000358582	0.00185359	0	1	1	1	1	DW581522	Transient receptor potential cation channel subfamily M member 5	TRPM5
Ssa_CA036517	0.18705	0.0193765	0.0341118	0.249233	0.459532	4.96165	2.96073	0.0196095	0.0454629	0	0	0	0	1	CA036517	N-chimaerin	CHIN
Ssa_TC85752	0.228452	0.307094	0.221424	0.595703	0.586496	9.64755	6.64066	6.91163e-05	0.000483694	0	0	0	1	1	JT821857.1	Nucleophosmin	NPM
Ssa_S30269981	0.0840061	0.17968	0.115456	0.411232	0.616992	10.556	4.84087	0.000990838	0.00421972	0	0	0	1	1	DW556949	Nucleolin	NUCL
Ssa_GRASP223648285	0.575107	0.4854	0.784639	0.912859	0.586329	4.9201	4.67015	0.00128922	0.00519475	0	0	1	1	0	223648285	Gap junction alpha-1 protein	CXA1
Ssa_KSSb2250	0.717183	0.927706	0.920478	0.480168	0.494743	6.33486	4.27909	0.00237182	0.00848845	0	1	1	0	0	JT822464.1	Chemokine-like receptor 1	CML1
Omy_S15340650	-0.291268	-0.268567	-0.222529	-0.425679	-0.538462	7.25148	3.06917	0.0164413	0.0396267	0	0	0	0	1	AJ517953	Ig heavy chain V region 93G7	HVM02
Ssa_GRASP223647747	-0.116869	0.0560381	-0.0288729	-0.521155	-0.337216	9.75576	4.54692	0.00156074	0.00605671	0	0	0	1	0	223647747	G1/S-specific cyclin-D1	CCND1
Ssa_GRASP209152690	0.119498	0.299217	0.164825	0.469698	0.332715	10.3728	5.36871	0.000444142	0.00221063	0	0	0	1	0	209152690	U3 small nucleolar RNA-associated protein 18 homolog	UTP18
Ssa_S30258395	-0.151689	-0.110529	-0.337943	-0.886206	-0.892046	8.61864	12.3449	5.26517e-08	1.15289e-06	0	0	0	1	1	DW545363	Folylpolyglutamate synthase, mitochondrial	FOLC
Ssa_DY728515	-0.256745	-0.370641	-0.398794	-0.846785	-0.600421	7.50847	7.16453	3.31002e-05	0.000264656	0	0	0	1	1	DY728515	Probable phospholipid-transporting ATPase IM	AT8B4
Ssa_S47624945	0.175421	0.204273	0.205092	0.324584	0.472089	10.5283	7.71053	1.56473e-05	0.000142264	0	0	0	0	1	BT045873	Phospholipase A-2-activating protein	PLAP
Ssa_S18861124	0.0790915	0.120259	0.184062	-0.950072	-0.596113	12.7392	11.9552	8.15656e-08	1.66795e-06	0	0	0	1	1	CA042016	Natural resistance-associated macrophage protein 2	NRAM2
Ssa_S35663823	1.266	1.60068	1.95786	2.88554	2.8177	8.655	12.497	4.44609e-08	1.00453e-06	1	1	1	1	1	EG898541	Complement C1q-like protein 2	C1QL2
Ssa_S35595482	-0.0545711	0.0927142	0.0257381	0.463158	0.884941	6.74076	8.30589	7.0554e-06	7.40203e-05	0	0	0	1	1	EG881860	Protein kinase C delta type	KPCD
Ssa_GRASP223649219	-0.0163015	0.0363981	-0.277684	-0.866561	-0.533318	7.94875	12.7647	3.31007e-08	7.90912e-07	0	0	0	1	1	223649219	Neural proliferation differentiation and control protein 1	NPDC1
Omy_TC159894	0.0843965	0.168828	0.0924022	0.444191	0.465648	8.16564	5.69677	0.000272159	0.0014771	0	0	0	1	1	EZ852813.1	Ubiquitin carboxyl-terminal hydrolase 1	UBP1
Ssa_S47727221	0.179363	0.261102	0.151675	0.428686	0.404412	16.5669	4.5014	0.00167529	0.00639431	0	0	0	1	1	BT049206	Protein S100-A1	S10A1
Ssa_GRASP209737147	-0.703985	-0.518872	-0.574927	-0.412881	-0.597829	7.62259	2.9376	0.0203609	0.0469101	1	0	0	0	0	209737147	PHD finger protein 20-like protein 1	P20L1
Ssa_S48422637	0.0101419	0.0804294	-0.0132984	0.281726	0.446599	6.00394	2.98774	0.0187669	0.0439741	0	0	0	0	1	DY738490.1	Sentrin-specific protease 1	SENP1
Ssa_S32011855	0.222082	0.275384	0.183765	0.343648	0.434915	9.39994	3.47072	0.0085865	0.0238536	0	0	0	0	1	DY740452	Dihydrolipoyllysine-residue acetyltransferase component of pyruvate dehydrogenase complex, mitochondrial	ODP2
Ssa_GRASP209155213	0.226574	0.136743	0.295421	0.552874	0.532582	7.57931	4.00499	0.00365524	0.0119708	0	0	0	1	1	209155213	Gap junction beta-6 protein	CXB6
Ssa_GRASP223672794	-0.34052	-0.195427	-0.2662	-1.14285	-0.840271	11.5844	23.7163	1.53204e-12	2.40385e-10	0	0	0	1	1	223672794	Phenazine biosynthesis-like domain-containing protein 2	PBLD2
Ssa_GRASP209738143	0.255528	0.197199	0.181979	0.383223	0.639135	10.2366	12.776	3.26928e-08	7.85735e-07	0	0	0	0	1	209738143	Actin-related protein 2/3 complex subunit 4	ARPC4
Ssa_S31973974	-0.581904	-0.641349	-0.67596	-1.2613	-1.80052	10.3075	16.4908	7.30402e-10	3.36347e-08	1	1	1	1	1	DY702764	Sestrin-1	SESN1
Ssa_GRASP223648565	1.0124	1.36804	1.88693	1.07675	1.40519	10.3604	3.32299	0.0108977	0.0287451	0	0	1	0	0	223648565	Acyl-CoA desaturase	ACOD
Omy_CA353607	0.509475	0.529993	0.493277	0.528035	0.698908	8.15662	8.83093	3.55559e-06	4.19165e-05	1	1	1	1	1	CA353607	Adenosine monophosphate-protein transferase FICD	FICD
Ssa_TC65112	0.415161	0.134466	0.383581	0.409231	0.284526	5.19046	3.66225	0.0063123	0.0185842	1	0	0	1	0	JT830137.1	Adenosine deaminase CECR1-A	CEC1A
Ssa_GRASP209734581	0.395648	0.363943	0.371141	0.483967	0.58758	14.1131	6.7611	5.82653e-05	0.000421193	0	0	0	1	1	209734581	Nuclear protein 1	NUPR1
Ssa_CB502423	-0.134323	-0.364032	-0.515713	-1.22517	-0.970483	9.49612	22.1423	5.24393e-12	6.08347e-10	0	0	1	1	1	CB502423	N-acetylated-alpha-linked acidic dipeptidase-like protein	NALDL
Ssa_TC103532	-0.549055	-0.59611	-0.754929	-1.30833	-0.950979	9.54942	5.89627	0.000202741	0.00116314	0	0	0	1	1	TC103532	GrpE protein homolog 2, mitochondrial	GRPE2
Ssa_GRASP209736905	0.244299	0.297322	0.256378	0.370522	0.433423	9.04474	4.29915	0.00229829	0.00825757	0	0	0	0	1	209736905	Ribosome-recycling factor, mitochondrial	RRFM
Ssa_S18888482	-0.520643	-0.859561	-0.740358	-2.16474	-2.14986	15.2127	16.4673	7.47033e-10	3.414e-08	0	0	0	1	1	CB514404	Lysosomal alpha-mannosidase	MA2B1
Ssa_GRASP209154953	0.249292	0.215446	0.236294	0.3237	0.424991	10.7395	6.5677	7.66849e-05	0.000525901	0	0	0	0	1	209154953	Protein RER1	RER1
Ssa_S35694364	-0.408232	-0.686799	-0.763862	-1.1147	-1.17041	4.26316	9.91323	9.08737e-07	1.3162e-05	0	1	1	1	1	EG929082	Sodium- and chloride-dependent GABA transporter ine	INE
Ssa_S35559330	-0.16776	-0.331485	-0.370088	-0.541065	-0.386355	11.6606	3.69467	0.00599288	0.0178045	0	0	0	1	0	EG845708	N-acetylgalactosamine-6-sulfatase	GALNS
Ssa_GRASP223648421	0.379482	-0.0174215	0.591517	0.53699	0.0820317	6.87592	3.66304	0.0063043	0.0185697	0	0	1	1	0	223648421	6-phosphofructokinase type C	K6PP
Ssa_S48435867	0.208429	-0.0623231	0.287536	0.543618	0.0413882	7.11801	4.84331	0.000987137	0.00421139	0	0	0	1	0	JT840981.1	Cytoplasmic protein NCK1	NCK1
Ssa_S50370788	0.309713	0.27478	0.347487	0.848649	0.719779	13.2645	14.5946	4.76624e-09	1.59293e-07	0	0	0	1	1	BT056363	Protein tyrosine phosphatase type IVA 2	TP4A2
Ssa_TC83674	-0.0784979	-0.151854	-0.0598783	-0.574692	-0.501459	13.7401	3.31828	0.0109809	0.0289368	0	0	0	1	0	BT047083.2	Phytanoyl-CoA dioxygenase, peroxisomal	PAHX
Ssa_GRASP209155003	0.497522	0.266479	0.572681	0.71548	0.390885	7.16086	3.88543	0.00441972	0.0138838	0	0	1	1	0	209155003	Neuronal membrane glycoprotein M6-b	GPM6B
Ssa_DW543923	-0.485798	-0.388451	-0.360457	-0.0655362	-0.584224	14.4553	4.46463	0.00177412	0.00669316	1	0	0	0	1	DW543923	Zinc finger protein ZFPM1	FOG1
Ssa_S50693434	-0.53057	-0.516662	-0.477166	-0.544903	-0.945117	4.36617	4.48743	0.00171217	0.00650625	0	0	0	0	1	GO058913	Hydroxyacid-oxoacid transhydrogenase, mitochondrial	HOT
Ssa_TC113109	-0.346968	-0.375463	-0.320017	-0.291447	-0.544738	12.7613	4.58676	0.00146709	0.00575866	0	0	0	0	1	JT816278.1	Transcriptional regulator ATRX	ATRX
Ssa_DY726242	-2.21475	-0.531657	-1.64793	-0.0267536	-0.804985	12.0194	3.79732	0.00508603	0.0155585	1	0	0	0	0	DY726242	Dystonin	DYST
Ssa_GRASP209154083	0.386026	0.0345386	0.520475	0.307334	0.179705	6.42026	4.76341	0.0011163	0.00465245	0	0	1	0	0	209154083	LIM domain transcription factor LMO4.1	LMO41
Ssa_DY715142	0.255316	0.342012	0.187266	0.326509	0.403288	6.44452	3.56711	0.00735322	0.0210179	0	0	0	0	1	DY715142	ATP-dependent RNA helicase SUPV3L1, mitochondrial	SUV3
Ssa_S18846027	-0.23739	-0.415899	-0.347056	-0.680644	-0.650538	11.5768	12.4584	4.6407e-08	1.04459e-06	0	1	0	1	1	CA037887	Maleylacetoacetate isomerase	MAAI
Ssa_S48410672	0.580112	0.339237	0.252146	0.27805	-0.123575	6.12138	3.24057	0.0124518	0.0319096	1	0	0	0	0	GE785240	Complement C1q subcomponent subunit B	C1QB
Ssa_S48422130	0.111901	-0.295413	-0.368401	-0.624358	-0.334532	5.1449	4.225	0.00258226	0.0090831	0	0	0	1	0	GE796698	Sortilin-related receptor	SORL
Ssa_S31963685	-0.26478	-0.601476	-0.606499	-1.72522	-1.79485	10.1368	13.0932	2.31412e-08	5.87785e-07	0	0	0	1	1	DY722267.1	Maltase-glucoamylase, intestinal	MGA
Ssa_KSS216	0.22968	0.127353	0.276185	0.618031	0.458211	4.58162	3.44511	0.00894821	0.0246147	0	0	0	1	0	JT828909.1	Mitogen-activated protein kinase 9	MK09
Ssa_S35552172	0.465311	0.507211	0.480333	0.60658	0.585896	8.66816	8.23819	7.71615e-06	7.97733e-05	1	1	1	1	1	EG838550	Nucleoside diphosphate-linked moiety X motif 18	NUD18
Ssa_DY692942	0.244411	0.290698	0.238916	0.489488	0.576505	7.28927	6.94336	4.50727e-05	0.000339877	0	0	0	1	1	DY692942	Amyloid protein-binding protein 2	APBP2
Ssa_STIR14720	0.39149	0.387963	0.393876	0.62819	0.689407	11.6465	7.22376	3.04896e-05	0.00024705	0	0	0	1	1	JT817300.1	Coronin-1C	COR1C
Ssa_S18887184	-0.305073	0.0598249	-0.372736	-0.19651	-0.409671	8.8728	3.60426	0.00692744	0.020019	0	0	0	0	1	CB511972	Anosmin-1	KALM
Ssa_GRASP209735025	0.262075	0.305433	0.253334	0.421036	0.50573	9.79062	7.62368	1.76064e-05	0.000156653	0	0	0	1	1	209735025	39S ribosomal protein L15, mitochondrial	RM15
Ssa_S19102066	0.248177	0.211995	0.0922233	1.16541	1.26776	9.82748	8.65856	4.4449e-06	5.05289e-05	0	0	0	1	1	CK890962	Endothelial lipase	LIPE
Ssa_GRASP223649059	0.201387	-0.04666	0.300049	0.53464	-0.148919	9.46471	5.14849	0.000619422	0.00289215	0	0	0	1	0	223649059	Prolyl 4-hydroxylase subunit alpha-2	P4HA2
Ssa_TC109372	0.219336	0.110489	0.152697	-1.09238	-0.582837	8.71012	12.0941	6.97271e-08	1.45295e-06	0	0	0	1	1	BT043742.1	Choline-phosphate cytidylyltransferase B	PCY1B
Ssa_S48402780	-0.720067	-0.580019	-0.584	-0.354491	-0.644861	10.5367	3.96278	0.00390839	0.012642	1	1	1	0	1	GE777348	Tensin-like C1 domain-containing phosphatase	TENC1
Ssa_STIR00021	-0.199474	-0.364495	-0.180281	-0.27335	-1.04457	7.8523	6.04577	0.000162872	0.000968002	0	0	0	0	1	BT044733.1	Krueppel-like factor 11	KLF11
Ssa_GRASP209735111	-0.332927	-0.425633	-0.312538	-0.17932	-0.533328	8.93503	4.62254	0.00138788	0.00551179	0	1	0	0	1	209735111	G-protein-signaling modulator 1	GPSM1
Ssa_S31987473	0.0601732	0.0491244	-0.232742	-0.671017	0.0240533	5.50962	8.22786	7.82242e-06	8.05269e-05	0	0	0	1	0	DY716070	Sedoheptulokinase	SHPK
Ssa_S35585482	0.460861	0.209251	0.40094	0.589874	0.79851	5.45651	5.55496	0.000336048	0.00175744	1	0	0	1	1	EG871860	Glycosyltransferase-like domain-containing protein 1	GTDC1
Ssa_GRASP221220023	0.108176	0.204022	0.164234	0.540787	0.51369	11.2175	9.2576	2.06079e-06	2.64786e-05	0	0	0	1	1	221220023	Mitochondrial import receptor subunit TOM22 homolog	TOM22
Ssa_DW565855	-0.218599	-0.46143	-0.170541	-0.220285	-0.45085	5.807	3.4217	0.00929235	0.0253239	0	1	0	0	1	DW565855	Dedicator of cytokinesis protein 1	DOCK1
Ssa_DW557863	-0.11014	0.0568128	-0.240867	-0.482225	-0.237849	4.48013	2.95435	0.019814	0.0458665	0	0	0	1	0	DW557863	Probable G-protein coupled receptor 52	GPR52
Ssa_TC71931	-0.349772	-0.355834	-0.367975	-0.3541	-0.685942	10.5327	8.58736	4.87663e-06	5.47317e-05	0	0	0	0	1	BT050163.1	SLAM family member 5	SLAF5
Ssa_GRASP221220449	0.0196233	-0.0622136	0.121727	0.584167	-0.0564788	7.1906	6.33427	0.000107173	0.000691465	0	0	0	1	0	221220449	Transmembrane protein 100	TM100
Ssa_TC106938	-0.723977	-0.0876991	0.036476	-0.708202	-0.930675	10.6131	4.0782	0.00325515	0.0109488	1	0	0	1	1	TC106938	GTPase IMAP family member 4	GIMA4
Ssa_S48395291	0.437513	0.253889	0.501185	0.543124	0.158671	6.3277	4.40715	0.00194068	0.0072029	1	0	1	1	0	GE769859	SAM and SH3 domain-containing protein 1	SASH1
Ssa_GRASP209149544	0.505129	0.531962	0.393086	0.812727	0.655588	11.4594	2.89771	0.0217263	0.0493	0	0	0	1	0	209149544	Phenylalanine--tRNA ligase beta subunit	SYFB
Omy_BX076524	0.246676	0.330828	0.0840595	0.120479	0.617294	7.62257	4.91815	0.000880053	0.00382928	0	0	0	0	1	BX076524	Rhomboid-related protein 2	RHBL2
Ssa_GRASP223649287	0.244521	0.13884	0.338079	0.60141	0.548609	10.4121	11.9311	8.38281e-08	1.70267e-06	0	0	0	1	1	223649287	Septin-7	2013-09-07
Omy_S15241860	0.0961839	-0.254607	-0.352252	-1.12908	-0.611223	8.45269	12.865	2.96613e-08	7.25889e-07	0	0	0	1	1	CA345777	UDP-glucuronosyltransferase 1-2	UD12
Ssa_S30290877	-0.00351297	-0.199216	-0.231555	-0.484299	-0.601238	10.7574	11.4631	1.43166e-07	2.69469e-06	0	0	0	1	1	DW577841	Cation-independent mannose-6-phosphate receptor	MPRI
Ssa_S31963928	-0.116236	-0.055522	0.115762	-0.431757	-0.205649	11.5292	3.74327	0.00554459	0.0167281	0	0	0	1	0	DY692718	Lectin	LECA
Ssa_DY708003	-0.278566	-0.679344	-0.776346	-0.855258	-0.791506	4.2808	4.95492	0.000831888	0.0036577	0	1	1	1	1	DY708003	Integral membrane protein GPR137C	G137C
Ssa_EG873728	0.110329	0.0611082	-0.213703	-0.48776	-0.101084	11.606	8.17408	8.40081e-06	8.53882e-05	0	0	0	1	0	EG873728	UDP-glucose 4-epimerase	GALE
Ssa_GRASP209155465	0.274195	0.258026	0.332374	0.415502	0.408723	13.2365	8.33317	6.80597e-06	7.18687e-05	0	0	0	1	1	209155465	Coatomer subunit alpha	COPA
Ssa_S30274348	-0.753052	-0.684505	-0.877411	-0.498908	-0.386517	5.57859	4.54281	0.00157075	0.00608969	1	1	1	0	0	DW561316	Coiled-coil domain-containing protein 83	CCD83
Ssa_GRASP223647459	0.295262	-0.0269983	0.29868	0.456584	-0.0210096	4.80468	3.26639	0.0119422	0.0309223	0	0	0	1	0	223647459	Transcription factor AP-2-alpha	AP2A
Ssa_GRASP221221805	0.298422	0.251345	0.27455	0.52174	0.569397	12.927	11.26	1.81186e-07	3.30712e-06	0	0	0	1	1	221221805	S-phase kinase-associated protein 1	SKP1
Ssa_GRASP209156041	-0.0669189	-0.0427714	-0.00222606	0.583017	0.294698	12.7329	5.50451	0.000362337	0.0018714	0	0	0	1	0	209156041	T-complex protein 1 subunit theta	TCPQ
Ssa_GRASP223647433	-0.460285	-0.369583	-0.33734	-0.835712	-0.942533	13.1594	6.6226	7.09152e-05	0.000492666	0	0	0	1	1	223647433	P2Y purinoceptor 8	P2RY8
Ssa_GRASP209154533	0.281914	0.279269	0.263987	0.587774	0.60996	9.72394	6.89882	4.79819e-05	0.00035912	0	0	0	1	1	209154533	Target of EGR1 protein 1	TOE1
Ssa_GRASP221221207	0.398611	0.165345	0.309715	0.300353	0.724708	8.90102	7.70847	1.56911e-05	0.000142555	0	0	0	0	1	221221207	UDP-N-acetylglucosamine transferase subunit ALG14 homolog	ALG14
Ssa_GRASP223646963	0.401064	0.299525	0.35244	0.374487	0.531798	9.34748	4.18108	0.00276717	0.00959915	1	0	0	0	1	223646963	Splicing factor U2AF 35 kDa subunit	U2AF1
Ssa_CL476Contig1	0.96425	1.04339	0.93499	1.38119	1.59459	14.6357	26.9101	1.47807e-13	3.79423e-11	1	1	1	1	1	JT821960.1	Annexin A2	ANXA2
Ssa_TC110592	0.148546	0.245319	0.181286	0.339105	0.55908	7.89685	5.48778	0.000371518	0.00190801	0	0	0	0	1	JT822592.1	Peptidyl-prolyl cis-trans isomerase FKBP3	FKBP3
Ssa_S30278668	-0.213601	-0.740679	-0.208201	-1.58497	-1.40638	4.85298	16.9568	4.69365e-10	2.32588e-08	0	1	0	1	1	DW565636	Solute carrier family 15 member 4	S15A4
Ssa_S30259116	0.271455	0.266195	0.132366	0.236756	0.41473	10.2483	5.95651	0.000185587	0.00108379	0	0	0	0	1	DW546084	Vacuolar protein sorting-associated protein VTA1 homolog	VTA1
Ssa_GRASP209155883	0.054867	0.0974518	0.280553	0.506237	0.558921	11.4728	18.4945	1.14494e-10	7.08398e-09	0	0	0	1	1	209155883	Arginine--tRNA ligase, cytoplasmic	SYRC
Ssa_TC105415	-0.288979	-0.284603	-0.37743	-0.894299	-0.418949	8.23708	9.83543	1.00027e-06	1.4241e-05	0	0	0	1	0	BT059734.1	Transmembrane protein 236	TM236
Ssa_S31966065	-0.188928	-0.219383	-0.244067	-0.62926	-0.558659	7.79272	11.7454	1.03534e-07	2.03443e-06	0	0	0	1	1	DY694855	Sorting nexin-7	SNX7
Ssa_S35471896	-0.500114	-0.216858	-0.385831	-0.444271	-0.702849	9.91188	4.43504	0.00185793	0.00695282	1	0	0	0	1	EG758274	Sterile alpha motif domain-containing protein 9	SAMD9
Ssa_GRASP209154653	0.16947	0.303697	0.297431	0.64085	0.64968	15.4647	9.77096	1.08332e-06	1.5269e-05	0	0	0	1	1	209154653	T-complex protein 1 subunit beta	TCPB
Ssa_GRASP209156275	-0.463057	-0.557279	-0.709808	-1.46166	-1.52909	11.0572	34.4525	1.17222e-15	1.39599e-12	1	1	1	1	1	209156275	Phosphotriesterase-related protein	PTER
Ssa_S18835351	-0.20268	-0.0914939	-0.148984	-0.838135	-0.423858	6.00868	3.41962	0.00932365	0.025387	0	0	0	1	0	BG934854	Complement C4	CO4
Ssa_S18872251	0.491793	0.385943	0.476844	0.990958	0.977015	7.36858	13.5224	1.45967e-08	3.9575e-07	1	0	1	1	1	CA050901	Presequence protease, mitochondrial	PREP
Ssa_S37438478	1.47777	1.93115	1.68426	2.98154	3.59811	6.42247	18.6121	1.03088e-10	6.6157e-09	1	1	1	1	1	EL698545	Ependymin-1	EPD1
Ssa_S30281204	-0.491417	-0.727891	-0.973945	-1.93738	-1.84094	10.4521	19.1532	6.39157e-11	4.35674e-09	0	1	1	1	1	DW568172	Beta-galactosidase	BGAL
Ssa_S48397432	-0.23627	-0.0818156	0.0128617	0.597128	0.63696	10.0586	9.00592	2.83942e-06	3.485e-05	0	0	0	1	1	GE772000	Protein yippee-like 3	YPEL3
Omy_S32127810	-0.305781	-0.405444	-0.468661	-1.20981	-0.7597	8.74125	8.22968	7.80354e-06	8.04011e-05	0	0	0	1	1	CT572463	Cytochrome P450 4V2	CP4V2
Ssa_S31963958	-0.686132	-1.85154	-1.7679	-2.8405	-2.56744	10.488	12.2506	5.8498e-08	1.25807e-06	0	1	1	1	1	DY692748	C-type mannose receptor 2	MRC2
Ssa_S18866337	-0.114122	-0.312468	-0.459001	-1.0477	-1.14428	14.057	34.3127	1.27276e-15	1.39599e-12	0	0	1	1	1	CB502637	Glutamyl aminopeptidase	AMPE
Ssa_GRASP209736189	0.264802	-0.261367	-0.525839	-1.21949	-1.34659	7.02399	13.6867	1.22601e-08	3.41613e-07	0	0	1	1	1	209736189	Tetraspanin-1	TSN1
Ssa_S35694621	0.165845	0.240517	0.327894	0.721592	0.13155	6.57758	4.02307	0.00355197	0.0117054	0	0	0	1	0	EG929339	Sialoadhesin	SN
Ssa_S35679519	0.0261345	-0.0862917	-0.333697	-1.08809	-0.687661	11.0613	9.9371	8.82426e-07	1.28425e-05	0	0	0	1	1	EG914237	Ribonuclease T2	RNT2
Ssa_GRASP209733329	-0.413275	-0.50146	-0.465678	-0.776533	-0.85537	13.0815	21.4606	9.09443e-12	8.92068e-10	1	1	1	1	1	209733329	Peroxiredoxin-4	PRDX4
Ssa_GRASP223647841	0.608603	0.54118	1.0429	1.64906	1.29809	11.3532	17.9938	1.79845e-10	1.03325e-08	1	0	1	1	1	223647841	Complement component C6	CO6
Ssa_GRASP209737963	0.113432	0.126218	0.27211	0.408883	0.455779	9.24128	5.08725	0.000679826	0.00311157	0	0	0	1	1	209737963	GLIPR1-like protein 1	GPRL1
Ssa_S30293908	9.044e-05	-0.0845043	-0.321394	-0.911356	-0.89692	5.63262	6.96335	4.38271e-05	0.000332772	0	0	0	1	1	DW580872	Cysteine-rich hydrophobic domain 1 protein	CHIC1
Ssa_GRASP209737723	-0.438406	-0.39048	-0.287366	-0.681564	-0.721547	5.9682	3.21356	0.0130085	0.0329584	0	0	0	1	1	209737723	Copper-transporting ATPase 1	ATP7A
Ssa_GRASP209734649	0.689868	0.565829	0.98727	0.513096	0.731854	7.18981	3.23504	0.0125639	0.032115	0	0	1	0	0	209734649	Cyclin-dependent kinase inhibitor 3	CDKN3
Omy_BX863038	0.339992	0.316479	0.178169	0.0979347	0.43242	6.06206	3.15454	0.0143144	0.0354626	0	0	0	0	1	BX863038	Tetratricopeptide repeat protein 19, mitochondrial	TTC19
Ssa_S32007879	0.333393	0.365748	0.328841	0.606254	0.857874	6.88343	3.56452	0.00738389	0.0210956	0	0	0	0	1	DY736476	Ig kappa-b4 chain C region	KACB
Ssa_DW567022	0.3742	0.722781	0.345128	0.0517026	0.474978	5.45815	3.10816	0.0154329	0.0376658	0	1	0	0	0	DW567022	Leucine-rich repeat-containing protein 24	LRC24
Ssa_EL698000	0.434939	0.410257	0.34237	0.250147	0.616421	6.70546	3.95894	0.00393228	0.0126853	1	0	0	0	1	EL698000	Glycine cleavage system H protein, mitochondrial	GCSH
Ssa_TC109323	-0.210032	-0.232923	-0.352823	-0.619845	-0.437804	7.27037	4.03441	0.00348871	0.0115445	0	0	0	1	0	TC109323	Lysine-specific demethylase 3B	KDM3B
Ssa_STIR20638	-0.260412	-0.175415	-0.111324	-0.394846	-0.532996	10.7352	6.57792	7.55751e-05	0.000519256	0	0	0	0	1	JT823056.1	DEP domain-containing protein 5	DEPD5
Ssa_S30286840	0.0720661	0.109648	0.0154846	0.270683	0.402765	6.76665	3.34861	0.0104558	0.0277738	0	0	0	0	1	EF523422.1	Zinc finger CCHC domain-containing protein 9	ZCHC9
Ssa_S47727532	0.255078	0.286876	0.351494	0.467553	0.390733	11.7165	8.2935	7.17182e-06	7.50953e-05	0	0	0	1	0	BT048895	NF-kappa-B inhibitor alpha	IKBA
Ssa_GRASP209154551	-0.348189	-0.676125	-0.749308	-1.54259	-1.45348	15.2742	17.3602	3.21902e-10	1.68859e-08	0	1	1	1	1	209154551	Iron/zinc purple acid phosphatase-like protein	PAPL
Omy_S15253863	0.38073	0.185406	0.196868	0.104256	0.471839	7.04402	3.47025	0.00859306	0.0238663	0	0	0	0	1	CA347494	Protein GPR107	GP107
Ssa_GRASP209154133	0.394601	-0.0513827	0.448062	0.5031	-0.0221846	9.13531	6.40658	9.6581e-05	0.000637097	0	0	1	1	0	209154133	Tetraspanin-4	TSN4
Ssa_DW563873	0.150434	-0.118885	0.0718676	-0.70836	-0.168284	9.13087	4.02308	0.00355193	0.0117054	0	0	0	1	0	DW563873	Nucleoside diphosphate-linked moiety X motif 19, mitochondrial	NUD19
Ssa_S31976840	-0.13326	0.220658	-0.141699	-0.548302	-0.84541	5.77559	2.90343	0.0215248	0.0489514	0	0	0	0	1	DY705630	Protein FAM13A	FA13A
Ssa_STIR37920	0.288623	0.448511	0.252262	0.484556	0.650717	7.11064	3.86792	0.00454466	0.0142023	0	0	0	1	1	JT832669.1	tRNA (cytosine(34)-C(5))-methyltransferase	NSUN2
Ssa_DY734730	-0.20516	0.0379578	0.173464	-0.467534	-0.473285	4.19167	5.19294	0.00057905	0.00274401	0	0	0	1	1	DY734730	DNA polymerase zeta catalytic subunit	DPOLZ
Ssa_S35582647	0.675234	0.614035	0.693156	1.09979	1.15946	11.2943	12.7983	3.19054e-08	7.7142e-07	1	1	1	1	1	EG869025	Probable E3 ubiquitin-protein ligase DTX3	DTX3
Ssa_S35543249	0.24223	0.213591	0.304948	0.262166	0.549402	6.86054	3.92806	0.00412996	0.0131576	0	0	0	0	1	EG829627	Protein YIF1B-A	YF1BA
Ssa_S48436303	-0.249898	-0.268468	-0.3927	-1.05411	-0.819747	13.156	17.6305	2.50737e-10	1.38134e-08	0	0	0	1	1	JT828304.1	Trypsin inhibitor ClTI-1	ISK1L
Ssa_KSS2835	-0.131683	-0.4817	-0.423103	-1.15137	-0.972872	8.14096	14.2366	6.89123e-09	2.12099e-07	0	1	0	1	1	JT817107.1	Proactivator polypeptide	SAP
Ssa_S30281587	0.0876017	-0.0185591	-0.0512357	0.117215	0.440419	10.1285	7.4281	2.30021e-05	0.000195712	0	0	0	0	1	DW568555	E3 ubiquitin-protein ligase Mdm2	MDM2
Ssa_KSSb2476	0.113592	-0.0294784	0.358618	0.531928	0.296082	5.96303	3.50949	0.00806702	0.022682	0	0	0	1	0	BT058375.1	High affinity immunoglobulin epsilon receptor subunit gamma	FCERG
Ssa_GRASP223648953	0.0741383	0.100547	0.0936828	0.421373	0.361317	11.1853	8.58225	4.90925e-06	5.50466e-05	0	0	0	1	0	223648953	Dermal papilla-derived protein 6 homolog	DERP6
Ssa_S50369648	0.304096	0.216393	0.213432	0.509263	0.477687	4.31271	3.77338	0.00528418	0.0160669	0	0	0	1	1	BT057503	Probable palmitoyltransferase ZDHHC23	ZDH23
Ssa_GRASP221221991	-0.291023	-0.409941	-0.465658	-0.648457	-0.725997	11.9685	17.2285	3.63885e-10	1.88424e-08	0	1	1	1	1	221221991	DNA polymerase delta subunit 4	DPOD4
Ssa_GRASP221221999	0.472324	0.368498	0.464741	0.316053	0.23389	6.97675	4.493	0.00169736	0.00646216	1	0	1	0	0	221221999	Ran-binding protein 10	RBP10
Ssa_GRASP209155295	0.000855213	-0.260696	-0.250384	-0.743687	-0.494938	11.8323	16.7754	5.57088e-10	2.65663e-08	0	0	0	1	1	209155295	Peroxisomal bifunctional enzyme	ECHP
Ssa_S30241385	-0.716567	-0.529318	-0.0115403	-0.562115	-0.684108	11.2697	4.44462	0.00183036	0.00687309	1	1	0	1	1	DW537446	Acidic mammalian chitinase	CHIA
Ssa_GRASP223648657	0.105285	0.220797	0.144059	0.233773	0.451594	10.1763	6.1144	0.000147364	0.000897955	0	0	0	0	1	223648657	Charged multivesicular body protein 2a	CHM2A
Ssa_DY723052	-0.173769	-0.240538	-0.608605	-1.47696	-0.977316	8.34045	15.3462	2.23198e-09	8.52179e-08	0	0	1	1	1	DY723052	Disabled homolog 1	DAB1
Ssa_S30281436	0.260069	0.302094	0.250628	0.246508	0.499035	7.49913	3.05344	0.0168666	0.0403841	0	0	0	0	1	DW568404	Cyclin-dependent kinase 7	CDK7
Ssa_GRASP209735217	0.376615	0.609974	0.526461	0.929897	0.961203	10.5812	11.735	1.04777e-07	2.0555e-06	0	1	1	1	1	209735217	Sister chromatid cohesion protein DCC1	DCC1
Ssa_S31976995	0.216052	0.209936	0.705986	0.742824	0.516011	6.32269	6.6208	7.10972e-05	0.000493549	0	0	1	1	0	DY705785	Transmembrane protein 62	TMM62
Ssa_S47727879	-0.2992	-0.284283	-0.00819815	1.20511	1.19935	9.41921	7.83576	1.32104e-05	0.000124811	0	0	0	1	1	BT048548	DNA replication complex GINS protein PSF3	PSF3
Omy_S18164242	0.713117	0.357428	0.365284	0.123498	0.229575	5.12926	4.44187	0.00183825	0.00689414	1	0	0	0	0	BX889417	Microtubule-associated proteins 1A/1B light chain 3A	MLP3A
Ssa_STIR20441	-0.218839	-0.264409	-0.336166	-0.510711	-0.47945	13.1832	9.36684	1.79511e-06	2.34088e-05	0	0	0	1	1	JT817518.1	Glutathione S-transferase kappa 1	GSTK1
Ssa_S50837444	-0.149538	-0.0795688	-0.0791247	-0.45903	-0.317459	11.6724	5.58301	0.000322287	0.0017017	0	0	0	1	0	BT072132	Nicotinamide phosphoribosyltransferase	NAMPT
Ssa_S35545369	0.00312184	-0.300829	-0.356683	-0.801684	-0.501357	8.13946	7.49889	2.08752e-05	0.000179771	0	0	0	1	1	EG831747	Hermansky-Pudlak syndrome 3 protein	HPS3
Ssa_S48397252	0.392132	0.306955	0.251422	0.631427	0.814676	7.31762	8.3847	6.35934e-06	6.79261e-05	0	0	0	1	1	JT818439.1	Threonine--tRNA ligase, cytoplasmic	SYTC
Ssa_S47728610	-0.0742289	-0.295544	-0.33245	-0.579677	-0.281566	10.638	8.01954	1.03218e-05	0.000100836	0	0	0	1	0	BT047817	Ragulator complex protein LAMTOR2	LTOR2
Ssa_DW565150	-0.181553	-0.405655	-0.61302	-0.944624	-1.14719	4.35737	8.54837	5.13124e-06	5.70585e-05	0	0	1	1	1	DW565150	Transcription factor Maf	MAF
Ssa_DY733195	0.251772	0.35397	0.254234	0.425907	0.516094	6.39063	3.08934	0.0159115	0.0386418	0	0	0	0	1	DY733195	RNA-binding protein 28	RBM28
Ssa_GRASP221221997	-0.156074	-0.171809	-0.292955	-0.478538	-0.447349	15.0385	5.65009	0.000291678	0.00156127	0	0	0	1	1	221221997	Histone H1.0	H10
Ssa_S30272457	-0.0804389	-0.0043958	0.0413094	0.887624	0.953867	6.21581	6.34299	0.000105834	0.00068447	0	0	0	1	1	DW559425	Phosphatidylinositol glycan anchor biosynthesis class U protein	PIGU
Ssa_S18891260	0.280708	-0.17604	0.367658	0.458574	-0.0909001	15.8019	3.14969	0.0144274	0.0356767	0	0	0	1	0	CB515159	Collagen alpha-2(I) chain	CO1A2
Ssa_S48421049	0.719725	0.828345	0.607675	1.63961	2.47349	5.81406	24.5758	8.00436e-13	1.44138e-10	1	1	0	1	1	GE795617.1	Cyclin-dependent kinase inhibitor 1	CDN1A
Ssa_DY722755	0.665013	0.31503	0.619201	0.7984	0.482043	4.64988	4.24012	0.00252157	0.00891901	1	0	1	1	0	DY722755	SPARC-related modular calcium-binding protein 2	SMOC2
Ssa_S35702423	0.116231	0.2243	0.116907	0.573006	0.34839	9.52678	4.92032	0.000877134	0.00382044	0	0	0	1	0	EG937141	HEAT repeat-containing protein 1	HEAT1
Ssa_GRASP209731837	-0.260002	-0.310247	-0.329319	-1.67437	-1.6953	10.3797	14.0816	8.09662e-09	2.42087e-07	0	0	0	1	1	209731837	Heme oxygenase	HMOX
Ssa_S18892412	1.02348	0.532274	0.936427	1.33944	1.89446	6.28286	6.21476	0.000127379	0.000796112	1	0	0	1	1	AF141606	Ig heavy chain C region, membrane-bound form	HVCM
Ssa_CB508550	-0.42067	-0.644807	-0.57803	-0.513094	-0.575796	13.6068	8.21216	7.98689e-06	8.18707e-05	1	1	1	1	1	CB508550	Ferritin, middle subunit	FRIM
Ssa_GRASP223647913	0.539443	0.560257	0.685731	0.706091	0.876875	8.93873	8.65989	4.43723e-06	5.05049e-05	1	1	1	1	1	223647913	Transmembrane protein 179	T179A
Omy_S32814113	0.949162	1.29627	1.30361	2.16635	2.84916	7.23778	14.5689	4.89311e-09	1.62632e-07	0	1	1	1	1	CT962732	UDP-GlcNAc:betaGal beta-1,3-N-acetylglucosaminyltransferase 7	B3GN7
Ssa_TC102228	-0.0307548	-0.00323003	0.199662	0.476074	0.267578	6.58869	3.74409	0.00553737	0.0167124	0	0	0	1	0	EG757039.1	Nucleolar protein 8	NOL8
Ssa_GRASP223647979	0.280673	0.200401	0.421644	0.525187	0.496398	8.16476	5.88554	0.000205966	0.00117716	0	0	1	1	1	223647979	Serine/threonine-protein kinase 38	STK38
Ssa_S37959499	-0.501527	-0.661879	-0.734305	-1.0843	-0.926134	4.36043	3.33091	0.0107592	0.0284482	0	0	0	1	0	EF466574	T-cell receptor alpha chain V region RL-5	TVA1
Ssa_S35547550	0.412667	0.342567	0.388042	0.330536	0.283196	6.77815	2.97865	0.0190461	0.0444471	1	0	0	0	0	EG833928	Interleukin-1 receptor type 2	IL1R2
Ssa_GRASP209734115	-0.201589	-0.238967	-0.231098	-0.753685	-0.589821	14.3771	22.0577	5.61146e-12	6.38701e-10	0	0	0	1	1	209734115	Retinol dehydrogenase 3	RDH3
Ssa_TC104033	-0.252684	-0.751877	-0.542797	-0.9808	-0.61163	4.30612	3.3182	0.0109823	0.0289368	0	0	0	1	0	TC104033	Deleted in bladder cancer protein 1 homolog	DBC1
Ssa_TC70395	-0.381487	-0.332232	-0.260807	-0.0712638	-0.434987	11.4289	3.54055	0.00767389	0.0217388	0	0	0	0	1	JT835540.1	U2 snRNP-associated SURP motif-containing protein	SR140
Ssa_GRASP209155633	0.343343	0.36063	0.303774	0.687128	0.785518	10.8075	13.1683	2.13363e-08	5.51567e-07	0	0	0	1	1	209155633	tRNA (adenine(58)-N(1))-methyltransferase catalytic subunit TRMT61A	TRM61
Ssa_S18885719	-0.109303	-0.214688	-0.0852741	-0.483201	-0.467359	10.0965	4.81005	0.00103894	0.004392	0	0	0	1	1	CB514707	Proline-serine-threonine phosphatase-interacting protein 2	PPIP2
Ssa_DW555481	0.0905455	-0.0443929	0.26145	0.49984	0.265805	4.61836	3.23866	0.0124904	0.0319882	0	0	0	1	0	DW555481	Inositol hexakisphosphate and diphosphoinositol-pentakisphosphate kinase 2	VIP2
Ssa_S35498642	0.419306	0.0753105	0.718051	0.851508	-0.0286893	5.59491	6.76933	5.75912e-05	0.000416819	0	0	1	1	0	EG785020	LIM and senescent cell antigen-like-containing domain protein 1	LIMS1
Omy_CA345365	-0.102548	-0.30861	-0.501112	-1.17696	-0.712752	9.26008	12.3782	5.07304e-08	1.12169e-06	0	0	1	1	1	CA345365	N-acetylated-alpha-linked acidic dipeptidase-like protein	NALDL
Ssa_GRASP209155667	0.0594056	0.15812	0.0971834	0.235527	0.41013	12.2613	5.51717	0.000355546	0.00184422	0	0	0	0	1	209155667	Dipeptidyl peptidase 3	DPP3
Ssa_S35585369	-0.130498	-0.324466	-0.516007	-0.969225	-0.681736	11.5887	6.01911	0.000169338	0.0010015	0	0	0	1	1	EG871747	Forkhead box protein Q1	FOXQ1
Ssa_S35696266	0.574968	0.105001	0.975093	0.862539	0.573626	6.38945	4.59952	0.00143833	0.00566735	0	0	1	1	0	EG930984	Lysine-specific demethylase 5A	KDM5A
Ssa_S31997202	0.440804	0.429441	0.145141	0.482835	0.81501	8.18618	7.2708	2.8568e-05	0.00023336	1	1	0	1	1	DY725799	Ras-related protein Rab-19	RAB19
Ssa_DY709627	0.168601	0.35447	0.161699	0.68614	0.705598	6.52783	7.4424	2.25549e-05	0.00019245	0	0	0	1	1	DY709627	RRP12-like protein	RRP12
Ssa_CA040320	-0.574886	-0.435921	1.03525	-1.66842	-1.6134	5.72052	5.64338	0.000294602	0.00157552	0	0	1	1	1	CA040320	Peroxisomal sarcosine oxidase	SOX
Ssa_S35694023	0.493599	0.125077	0.709572	0.761024	0.193279	6.76679	5.70799	0.000267671	0.00145667	0	0	1	1	0	EG928741	Myoferlin	MYOF
Ssa_GRASP209154393	-0.046229	-0.0884674	0.0354853	-0.306867	-0.465926	7.8741	5.89295	0.000203734	0.00116716	0	0	0	0	1	209154393	Cytohesin-interacting protein	CYTIP
Ssa_GRASP209156281	0.217082	0.154809	0.336359	0.49196	0.652167	10.1302	13.867	1.01359e-08	2.93967e-07	0	0	0	1	1	209156281	Eukaryotic translation initiation factor 2-alpha kinase 1	E2AK1
Ssa_S35582004	0.26058	0.0454911	-0.0149833	-0.472642	-0.279274	6.85149	3.20931	0.0130984	0.0331484	0	0	0	1	0	EG868382	Nuclear factor 7, ovary	NF7O
Ssa_GRASP209155741	0.167486	0.235991	0.565693	0.201645	0.362593	6.46912	6.69594	6.38982e-05	0.000455634	0	0	1	0	0	209155741	4-hydroxyphenylpyruvate dioxygenase	HPPD
Ssa_DW550917	-0.176512	-0.33776	-0.285637	-1.28369	-0.632037	9.24548	11.1065	2.16775e-07	3.8575e-06	0	0	0	1	0	DW550917	Sodium/glucose cotransporter 1	SC5A1
Ssa_GRASP209736675	0.172884	0.156264	0.207524	0.350053	0.539873	12.0554	4.57788	0.00148744	0.0058266	0	0	0	0	1	209736675	Transcription initiation factor TFIID subunit 11	TAF11
Ssa_S47729435	0.294475	0.177957	0.246129	0.284641	0.520821	9.12606	6.73679	6.03039e-05	0.000433591	0	0	0	0	1	BT046992	Transforming protein RhoA	RHOA
Ssa_S35505374	0.223883	0.16033	0.194825	0.461868	0.332057	12.7535	7.32813	2.63939e-05	0.000218861	0	0	0	1	0	EG791752	Acyl-CoA dehydrogenase family member 9, mitochondrial	ACAD9
Ssa_S18860575	-0.262533	-0.25997	-0.291119	-0.282213	-0.492354	9.4506	3.83318	0.0048033	0.0148516	0	0	0	0	1	CB499836	Phosphatidylinositol 3,4,5-trisphosphate 3-phosphatase and dual-specificity protein phosphatase PTEN	PTEN
Ssa_DY729745	0.145581	-0.0152086	0.00888677	-0.564295	-0.160334	4.78622	3.83124	0.00481816	0.0148901	0	0	0	1	0	DY729745	Protein transport protein Sec16A	SC16A
Ssa_GRASP221221283	0.0996312	0.00404534	0.53088	0.522381	0.0312141	7.51665	3.62254	0.00672725	0.0195577	0	0	1	1	0	221221283	Glycophorin-C	GLPC
Ssa_EG938590	0.142106	-0.00685478	0.3574	0.620296	0.416061	7.55466	6.46263	8.9116e-05	0.000593042	0	0	0	1	1	EG938590	Microtubule-actin cross-linking factor 1, isoforms 1/2/3/5	MACF1
Ssa_AM083899	-0.0682319	-0.170412	-0.194467	-0.462367	-0.155694	6.1025	3.80606	0.00501557	0.0153781	0	0	0	1	0	AM083899	Phosphoglucomutase-1	PGM1
Ssa_GRASP223648239	-0.0544359	0.182041	0.0516754	0.418493	0.198502	10.269	4.25119	0.00247808	0.00879612	0	0	0	1	0	223648239	Putative ribosomal RNA methyltransferase NOP2	NOP2
Ssa_GRASP221219529	1.73986	1.76725	1.42734	2.05983	3.26924	6.57016	14.3479	6.14174e-09	1.94272e-07	1	1	1	1	1	221219529	Serine protease 27	PRS27
Ssa_S19110617	-0.698189	-0.76687	-0.66683	-1.49153	-2.07464	6.55263	29.3824	2.74936e-14	1.11587e-11	1	1	1	1	1	CK898304	Transcription factor Maf	MAF
Ssa_GRASP209156071	-0.407935	-0.605358	-0.564029	-1.49157	-1.38667	10.0776	3.30547	0.0112107	0.0294219	0	0	0	1	0	209156071	Mitochondrial enolase superfamily member 1	ENOF1
Ssa_GRASP209736647	-0.110207	-0.306972	-0.365409	-0.961437	-0.846291	13.4251	18.0565	1.69886e-10	9.9018e-09	0	0	0	1	1	209736647	Transmembrane protein 106B	T106B
Ssa_S19096002	-0.182824	-0.273006	-0.289902	-0.358907	-0.416998	9.52344	7.09476	3.64742e-05	0.000285568	0	0	0	0	1	CK884334	Phospholemman	PLM
Ssa_TC97108	0.208755	0.0804038	0.353472	0.53732	0.57138	6.06921	3.47338	0.00854988	0.0237683	0	0	0	1	1	JT824276.1	SOSS complex subunit B1	SOSB1
Omy_CA345885	0.383437	-0.0514548	-0.163747	0.358565	0.425413	9.75087	3.42508	0.00924183	0.0252314	0	0	0	0	1	CA345885	Glutathione peroxidase 2	GPX2
Ssa_AM402774	0.192607	0.392303	0.935507	1.09512	1.31452	4.73147	7.26534	2.87842e-05	0.000234967	0	0	1	1	1	AM402774	Cytochrome P450 2J6	CP2J6
Ssa_CA038824	0.705885	-0.284688	0.996624	0.492081	0.116119	6.75255	3.62775	0.00667127	0.019423	0	0	1	0	0	CA038824	Fibroblast growth factor receptor 3	FGFR3
Ssa_S48801930	0.402977	-0.112444	-0.553896	-0.803017	-0.787594	5.4194	3.64067	0.00653438	0.019117	0	0	0	1	1	NM_001141619.1	Homeobox protein Hox-C12a	HXCCA
Ssa_GRASP209154357	-0.145443	-0.186633	-0.0483911	-0.248762	-0.503479	10.3657	5.10655	0.000660155	0.00304358	0	0	0	0	1	209154357	Dual specificity protein kinase CLK4	CLK4
Ssa_S48408682	-0.676792	-0.373385	0.0699561	1.56258	1.89673	7.95818	6.08358	0.00015413	0.000925164	0	0	0	1	1	GE783250	C-terminal-binding protein 2	CTBP2
Ssa_DY724000	-0.211888	-0.110041	-0.282983	-0.401073	-0.412342	9.32794	3.79698	0.00508882	0.0155631	0	0	0	1	1	DY724000	Collagen alpha-2(I) chain	CO1A2
Ssa_DW533792	-0.18472	-0.187935	-0.400822	-0.5793	-0.448451	11.3538	7.13898	3.42969e-05	0.000272411	0	0	1	1	1	DW533792	5'-3' exoribonuclease 1	XRN1
Ssa_GRASP209155921	0.245036	0.248351	0.26656	0.439231	0.473527	10.7108	10.1386	6.89413e-07	1.03455e-05	0	0	0	1	1	209155921	Small glutamine-rich tetratricopeptide repeat-containing protein alpha	SGTA
Ssa_S30295762	-0.169555	-0.269291	-0.350415	-0.851258	-0.771389	9.08028	21.2075	1.11887e-11	1.05462e-09	0	0	0	1	1	DW582726	Fatty-acid amide hydrolase 2-A	FAH2A
Ssa_S47624969	-0.343293	-0.475703	-0.470681	-1.38776	-1.18716	11.3338	28.851	3.91265e-14	1.42819e-11	0	1	1	1	1	BT045849	Two pore calcium channel protein 1	TPC1
Ssa_S18886120	-0.12279	0.234551	-0.337218	-0.528005	-0.406754	4.21969	3.61193	0.00684272	0.0198217	0	0	0	1	0	CB515601	Beta-arrestin-1	ARRB1
Ssa_GRASP209731929	0.587452	0.353963	0.510779	0.735914	0.884787	7.3806	7.44012	2.26257e-05	0.000192918	1	0	1	1	1	209731929	Rab11 family-interacting protein 2	RFIP2
Ssa_S35659798	0.0411661	-0.429562	-0.417588	-0.570628	-0.434013	11.4802	5.29204	0.000498501	0.00242782	0	1	1	1	1	EG894516	Probable low affinity copper uptake protein 2	COPT2
Ssa_GRASP223673102	0.226827	0.390243	0.2514	0.441709	0.546657	10.5584	4.76083	0.00112075	0.00466581	0	0	0	1	1	223673102	Single-stranded DNA-binding protein, mitochondrial	SSBP
Ssa_GRASP209736251	0.656219	0.150584	0.609101	0.732487	1.30246	6.37548	3.61094	0.00685361	0.019839	0	0	0	0	1	209736251	T-cell receptor beta chain T17T-22	TCB
Ssa_S32005556	0.187574	-0.247049	-0.329238	-0.69428	-0.236378	9.2757	4.49183	0.00170047	0.00646993	0	0	0	1	0	DY734153	NAD(P)H dehydrogenase [quinone] 1	NQO1
Ssa_CK873572	0.362554	0.530994	0.386426	0.799629	0.690187	4.40905	5.58474	0.000321455	0.0016988	0	1	0	1	1	CK873572	Protein flightless-1 homolog	FLII
Ssa_S18845903	-0.0280224	-0.0435412	-0.478772	-0.396121	-0.32216	9.54935	4.1852	0.00274927	0.00954804	0	0	1	0	0	CA037594	Hepatocyte nuclear factor 3-beta	FOXA2
Ssa_S31964202	0.192034	0.201038	0.13611	0.293895	0.540845	11.1831	3.59424	0.0070398	0.0202758	0	0	0	0	1	DY692992	Keratin, type I cytoskeletal 18	K1C18
Ssa_DN140424	0.659374	0.632139	1.03453	1.70157	1.87852	8.42644	14.1933	7.20823e-09	2.2017e-07	0	0	1	1	1	DN140424	Heparanase	HPSE
Ssa_TC107862	-0.316319	-0.468552	-0.564242	-0.588886	-0.793264	10.6345	8.27143	7.38403e-06	7.70943e-05	0	1	1	1	1	DY725569.1	Cytochrome P450 2F1	CP2F1
Ssa_S35544786	-0.738198	-0.644975	-0.0202862	0.509792	-1.12738	14.8219	6.55527	7.80576e-05	0.000532672	1	1	0	1	1	EG831164	Zinc finger protein 180	ZN180
Ssa_GRASP209735501	-0.188713	-0.407892	-0.250582	-0.361226	-0.37413	10.0096	5.04094	0.000729488	0.00328406	0	1	0	0	0	209735501	E3 ubiquitin-protein ligase NRDP1	RNF41
Ssa_S35705141	0.255379	0.291953	0.297801	0.303792	0.476462	10.7003	7.65287	1.69212e-05	0.000151675	0	0	0	0	1	EG939859	Cullin-9	CUL9
Ssa_S30268702	0.433363	0.438766	0.512956	1.35705	0.832106	7.06794	13.2128	2.0338e-08	5.29009e-07	0	0	0	1	1	DW555670	Heat shock protein HSP 90-beta	HS90B
Ssa_S35690168	0.124476	0.181062	0.15015	0.434706	0.31168	10.2894	6.2141	0.0001275	0.000796213	0	0	0	1	0	EG924886	Chromosome-associated kinesin KIF4	KIF4
Ssa_GRASP209155549	0.455258	0.286846	0.601838	0.581325	0.379749	7.23843	3.3682	0.0101302	0.0271241	0	0	1	1	0	209155549	Prostaglandin G/H synthase 1	PGH1
Ssa_S30240494	0.135995	0.233383	0.169019	0.446464	0.370533	9.47273	4.09308	0.00317943	0.010745	0	0	0	1	0	DW536555	Ribosome biogenesis protein BMS1 homolog	BMS1
Ssa_S48395184	0.223176	0.287264	0.402591	0.497269	0.4111	6.00878	3.24795	0.0123041	0.0316251	0	0	0	1	0	GE769752.1	Fanconi anemia group B protein	FANCB
Ssa_GRASP221219553	0.0859689	0.146416	0.0240422	-0.52266	-0.233653	12.554	7.60261	1.81187e-05	0.0001605	0	0	0	1	0	221219553	Relaxin-3	REL3
Ssa_KSS3734	0.40405	0.417615	0.304168	0.432621	0.694352	7.59657	7.2176	3.07509e-05	0.000248999	1	1	0	1	1	Ssa#KSS3734	Elongation factor 2	EF2
Ssa_S30276210	0.455375	0.406952	0.367052	0.559632	0.70925	8.36264	6.33264	0.000107425	0.000692099	1	1	0	1	1	DW563178	39S ribosomal protein L48, mitochondrial	RM48
Ssa_CK884807	-0.465868	-0.597151	-0.54323	-2.05044	-1.91986	5.86459	29.3433	2.82117e-14	1.11587e-11	0	0	0	1	1	CK884807	Meprin A subunit beta	MEP1B
Ssa_S35520251	0.930682	0.355943	1.27537	1.47599	0.666613	6.52609	8.11655	9.06868e-06	9.07654e-05	1	0	1	1	0	EG806629	Blood vessel epicardial substance	POPD1
Ssa_GRASP209155849	-0.126567	-0.331896	-0.167672	-0.423171	-0.237314	10.2449	8.82365	3.58913e-06	4.22055e-05	0	0	0	1	0	209155849	Sorting nexin-14	SNX14
Ssa_S30284157	-0.574182	-0.590835	-0.682143	-1.41019	-1.16671	11.7472	12.363	5.15996e-08	1.13397e-06	1	1	1	1	1	DW571125	Solute carrier family 22 member 5	S22A5
Ssa_KSS3037	0.491817	0.513257	0.400463	0.398732	0.715763	6.58524	3.69859	0.0059554	0.0177062	0	1	0	0	1	JT814591.1	Proteolipid protein 2	PLP2
Ssa_GRASP209731873	0.179309	0.160797	0.193634	0.319355	0.457887	12.971	8.09278	9.36048e-06	9.31032e-05	0	0	0	0	1	209731873	28S ribosomal protein S21, mitochondrial	RT21
Ssa_S35523377	0.493171	0.278278	0.570628	0.794641	0.990646	11.0824	16.0309	1.13804e-09	4.83468e-08	1	0	1	1	1	EG809755	Nucleoprotein TPR	TPR
Ssa_GRASP209155761	0.650294	0.051827	0.0678983	-0.449288	-0.343295	14.3651	10.2162	6.27221e-07	9.56691e-06	1	0	0	1	0	209155761	Thioredoxin-interacting protein	TXNIP
Ssa_TC108781	0.0381333	0.0659789	0.135937	0.452808	0.574218	8.49116	5.00369	0.000772147	0.00344327	0	0	0	1	1	BT045204.1	Probable rRNA-processing protein EBP2	EBP2
Ssa_S48393505	-0.286568	-0.171181	-0.140535	-1.25624	-1.10211	7.59739	18.221	1.46393e-10	8.87553e-09	0	0	0	1	1	GE768073	Agmatinase, mitochondrial	SPEB
Ssa_TC105890	0.0440543	-0.0969145	-0.0942642	-0.503234	-0.388904	5.16359	5.28495	0.00050386	0.00244729	0	0	0	1	0	89871427	Chromodomain-helicase-DNA-binding protein 1	CHD1
Ssa_GRASP223648693	-0.67431	-1.21303	-1.514	-1.71106	-1.81059	8.08107	11.4165	1.51101e-07	2.8308e-06	0	1	1	1	1	223648693	Transmembrane glycoprotein NMB	GPNMB
Ssa_TC104534	0.0394317	0.140787	0.431045	0.597324	0.397285	5.13932	3.25731	0.012119	0.0312695	0	0	0	1	0	JT840223.1	C-type lectin domain family 4 member M	CLC4M
Ssa_TC101233	-0.409159	-0.355282	-0.255573	-0.239273	-0.564755	13.8599	4.27532	0.0023859	0.00852914	1	0	0	0	1	JT827171.1	LMBR1 domain-containing protein 2-B	LMD2B
Ssa_GRASP223647521	-0.322111	-0.268487	-0.454915	-0.907217	-0.765442	10.9367	14.675	4.39036e-09	1.48791e-07	0	0	1	1	1	223647521	General transcription factor IIE subunit 1	T2EA
Ssa_GRASP209738405	0.296286	-0.109064	0.153387	0.554515	0.827497	8.72513	3.56463	0.00738263	0.0210956	0	0	0	0	1	209738405	Ig kappa chain V-IV region JI	KV403
Omy_S15276959	0.0836594	0.047628	0.40251	0.424026	0.867535	4.36135	5.3692	0.000443818	0.00220993	0	0	0	0	1	CA381932	Delta(24)-sterol reductase	DHC24
Ssa_GRASP209736451	-0.056589	-0.237766	-0.160168	-0.575885	-0.37654	7.56612	5.14235	0.000625217	0.00291133	0	0	0	1	0	209736451	NAD-dependent protein deacetylase sirtuin-3, mitochondrial	SIR3
Ssa_DW583594	0.358693	0.561076	0.698148	0.479924	0.975713	5.73763	4.74261	0.00115269	0.00476273	0	0	1	0	1	DW583594	Putative hexokinase HKDC1	HKDC1
Ssa_GRASP221219635	-0.134282	-0.158872	-0.207765	-1.00558	-0.84648	11.7436	20.4008	2.18924e-11	1.78467e-09	0	0	0	1	1	221219635	Lysozyme g	LYG
Ssa_S30295536	0.395488	0.292428	0.354727	0.243525	0.439278	6.63238	4.00408	0.00366049	0.0119783	0	0	0	0	1	DW582500	Kinesin heavy chain isoform 5A	KIF5A
Ssa_GRASP223673028	0.0768242	0.156361	0.128713	0.412126	0.494928	15.4457	8.02971	1.01825e-05	9.95562e-05	0	0	0	1	1	223673028	Phosphate carrier protein, mitochondrial	MPCP
Ssa_GRASP221221051	0.254583	0.214117	0.258381	0.41553	0.543707	9.68598	5.57064	0.00032828	0.00172354	0	0	0	1	1	221221051	TP53RK-binding protein	TPRKB
Ssa_GRASP221222023	0.34269	0.273215	0.216802	0.33799	0.555314	9.49174	4.97291	0.000809318	0.00357671	0	0	0	0	1	221222023	Chromatin accessibility complex protein 1	CHRC1
Ssa_S18883930	0.250622	0.247924	0.343354	0.897509	0.648903	15.1331	9.49355	1.53077e-06	2.04526e-05	0	0	0	1	1	CA063795	T-complex protein 1 subunit epsilon	TCPE
Ssa_GRASP223649037	0.170607	0.161064	0.164057	0.569242	0.521693	7.86821	6.02362	0.000168226	0.000995902	0	0	0	1	1	223649037	tRNA (guanine(26)-N(2))-dimethyltransferase	TRM1
Ssa_CL303Contig1	0.187793	0.103197	0.0609192	0.358287	0.403068	8.00985	4.55715	0.00153613	0.0059766	0	0	0	0	1	JT815069.1	Adenylosuccinate lyase	PUR8
Ssa_S48396060	-0.158714	-0.319635	-0.0739287	-0.112862	-0.577548	7.8259	3.25888	0.0120882	0.0312032	0	0	0	0	1	GE770628	RNA-binding protein 5	RBM5
Ssa_GRASP209737451	0.105725	-0.0211225	0.32309	0.471378	0.0729901	7.93548	4.36123	0.00208518	0.00762354	0	0	0	1	0	209737451	Stathmin	STMN1
Ssa_S30236618	0.0744364	-0.135423	-0.103091	-0.592134	-0.514144	14.2261	13.1282	2.22825e-08	5.73217e-07	0	0	0	1	1	DW532679	UDP-glucuronosyltransferase 2B17	UDB17
Ssa_S18892272	0.462463	0.381575	0.461976	0.533185	0.610237	7.60308	4.3655	0.00207132	0.00758665	1	0	1	1	1	AF542965	Hepcidin-1	HEPC1
Ssa_S30295410	0.234462	0.366929	0.236431	0.578663	0.506232	10.0026	6.50444	8.39383e-05	0.000565132	0	0	0	1	1	DW582374	WD repeat-containing protein 46	WDR46
Ssa_GRASP209735589	0.0885991	0.168048	0.123509	0.348992	0.439788	12.253	8.3235	6.89328e-06	7.25504e-05	0	0	0	0	1	209735589	U1 small nuclear ribonucleoprotein A	SNRPA
Ssa_GRASP209154655	0.0971278	0.222895	0.14158	0.349869	0.437631	12.8247	7.178	3.24869e-05	0.000260608	0	0	0	0	1	209154655	Cell division control protein 42 homolog	CDC42
Ssa_GRASP223646947	-0.3345	-0.513099	-0.600009	-1.48479	-1.53365	12.2339	29.6329	2.33171e-14	1.06225e-11	0	1	1	1	1	223646947	D-amino-acid oxidase	OXDA
Ssa_GRASP209147644	0.16228	0.276605	0.271246	0.335641	0.452238	11.4392	10.2588	5.95652e-07	9.13109e-06	0	0	0	0	1	209147644	Phosphoglycerate mutase 1	PGAM1
Ssa_GRASP209155629	0.33689	0.447736	0.396083	0.589571	0.749815	12.0797	10.7056	3.48089e-07	5.77675e-06	0	1	0	1	1	209155629	Lipolysis-stimulated lipoprotein receptor	LSR
Ssa_GRASP209735091	-0.0732214	-0.152253	-0.183416	-0.570214	-0.456262	12.5994	10.7924	3.13958e-07	5.29777e-06	0	0	0	1	1	209735091	Methionine-R-sulfoxide reductase B2, mitochondrial	MSRB2
Ssa_S47726096	-0.227279	-0.536274	-0.594915	-0.756661	-0.902466	12.359	13.8342	1.04919e-08	3.01572e-07	0	1	1	1	1	BT050331	Putative methyltransferase DDB_G0268948	Y8948
Omy_S15316432	0.398134	0.397579	0.559509	0.836795	0.837295	7.64325	8.58793	4.87306e-06	5.47317e-05	0	0	1	1	1	BX298693	Bcl-2-like protein 12	B2L12
Ssa_S18833575	0.451619	0.0777927	-0.0641433	0.608715	0.814367	5.31784	3.61466	0.0068128	0.0197493	0	0	0	1	1	BM414022	Claudin-like protein ZF-A89	CLDY
Omy_S21947960	0.135696	-0.193601	0.0998229	0.658903	-0.012249	4.35663	3.55331	0.00751813	0.021398	0	0	0	1	0	AY606042	Vascular cell adhesion protein 1	VCAM1
Omy_S50900478	0.102686	0.154641	0.155722	0.352059	0.435934	12.727	8.01445	1.03924e-05	0.000101444	0	0	0	0	1	BT074382	Proteasome subunit alpha type-6	PSA6
Ssa_S30240250	-0.567577	-0.484713	-0.391455	-0.545665	-0.732413	8.99975	4.66796	0.00129361	0.00520766	1	1	0	1	1	DW536311	Macrophage mannose receptor 1	MRC1
Ssa_S50699876	-0.282497	-0.319914	-0.313687	-0.402808	-0.335412	10.194	4.51632	0.00163682	0.00628526	0	0	0	1	0	BT059709	Angio-associated migratory cell protein	AAMP
Ssa_S35555128	0.197047	0.343685	0.347619	0.474491	0.518124	12.5532	9.19467	2.23203e-06	2.83767e-05	0	0	0	1	1	EG841506	Translocon-associated protein subunit delta	SSRD
Ssa_TC95490	0.247069	0.164905	0.397531	0.485834	0.323993	8.04498	4.10491	0.00312054	0.0105756	0	0	0	1	0	AM041577.1	Kalirin	KALRN
Ssa_GRASP209155913	-0.810578	-0.533504	-0.506492	0.0561059	-0.043557	5.95818	4.71092	0.00121047	0.00494561	1	1	1	0	0	209155913	Negative elongation factor D	NELFD
Ssa_EG762540	-0.450645	-0.572654	-0.672034	-1.20016	-1.26362	8.07575	18.7483	9.13246e-11	5.92382e-09	1	1	1	1	1	EG762540	Pantothenate kinase 1	PANK1
Ssa_TC107655	0.342394	-0.0800387	0.453858	0.625008	-0.0673815	12.6233	3.16801	0.0140051	0.0348898	0	0	0	1	0	JT821878.1	Fructose-bisphosphate aldolase A	ALDOA
Omy_S18094967	0.190753	0.465013	-0.288929	0.290613	0.374733	12.7487	3.06606	0.0165245	0.0397703	0	1	0	0	0	BX863838	Guanylin	GUC2A
Ssa_GRASP209152840	0.256705	0.150803	0.288559	0.960415	0.80249	9.93927	18.0998	1.63338e-10	9.61306e-09	0	0	0	1	1	209152840	CCAAT/enhancer-binding protein beta	CEBPB
Ssa_GRASP223647761	0.239444	0.374877	0.379188	0.622241	0.692508	12.845	13.7553	1.14024e-08	3.24458e-07	0	0	0	1	1	223647761	Tropomyosin alpha-3 chain	TPM3
Ssa_GRASP223648881	0.135116	0.207301	0.247094	0.580459	0.55569	14.8551	8.24641	7.63256e-06	7.91125e-05	0	0	0	1	1	223648881	40S ribosomal protein S12	RS12
Ssa_STIR26419	0.124915	0.208407	0.168025	0.494658	0.459575	10.3833	8.43575	5.94663e-06	6.4404e-05	0	0	0	1	1	JT827625.1	Probable ATP-dependent RNA helicase DDX49	DDX49
Ssa_GRASP223648595	-0.0401038	-0.328623	-0.244286	-0.546957	-0.486333	12.1621	6.10464	0.000149474	0.000904095	0	0	0	1	1	223648595	Glutamate--cysteine ligase regulatory subunit	GSH0
Omy_S48432679	0.204932	0.252166	0.117531	0.567539	0.551215	15.5409	7.99529	1.06623e-05	0.000103742	0	0	0	1	1	GE830915	Protein S100-A1	S10A1
Ssa_S18890403	-0.0699421	-0.395741	-0.167626	-0.164374	-0.466756	8.02745	3.78964	0.00514877	0.0157067	0	0	0	0	1	CB516597	Cartilage acidic protein 1	CRAC1
Ssa_DV644157	0.553309	0.330114	0.217546	0.29728	0.563791	5.77308	3.10673	0.0154688	0.037726	1	0	0	0	0	DV644157	Fructose-bisphosphate aldolase C	ALDOC
Ssa_S47727363	-0.0519575	0.0443299	0.117824	0.568032	0.580188	6.81188	7.85097	1.29424e-05	0.00012276	0	0	0	1	1	BT049064	Vam6/Vps39-like protein	VPS39
Ssa_CA041520	-0.477718	-0.383319	-0.512095	-0.73771	-0.575752	10.7079	8.12783	8.93353e-06	8.99164e-05	1	0	1	1	1	CA041520	Integrin alpha-6	ITA6
Ssa_GRASP209154291	-0.126703	-0.136238	-0.0807026	-0.626381	-0.0345023	9.95578	5.9274	0.000193682	0.00112453	0	0	0	1	0	209154291	Y+L amino acid transporter 1	YLAT1
Ssa_GRASP221220109	0.147479	0.242125	0.262055	0.495338	0.41332	12.429	8.78541	3.77086e-06	4.40847e-05	0	0	0	1	1	221220109	Thioredoxin-like protein 1	TXNL1
Ssa_S19536635	-0.0942863	0.152002	0.0648569	0.582519	0.361174	7.90307	4.21112	0.0026393	0.00923526	0	0	0	1	0	CN181429	CCAAT/enhancer-binding protein zeta	CEBPZ
Ssa_S35551710	0.464325	0.039867	0.566331	0.845738	0.108586	7.84569	6.1756	0.000134822	0.000834171	0	0	1	1	0	EG838088	Prostaglandin E2 receptor EP1 subtype	PE2R1
Ssa_GRASP209734285	0.235652	0.243838	0.116584	0.105716	0.462052	9.93689	7.30695	2.71763e-05	0.000224116	0	0	0	0	1	209734285	Ras-related protein Rab-35	RAB35
Ssa_TC111863	0.472275	0.14331	0.844983	0.870534	0.215836	6.6563	7.80606	1.37505e-05	0.000128605	0	0	1	1	0	TC111863	Myosin-11	MYH11
Ssa_GRASP223648099	-0.315303	-0.259224	-0.270257	-0.0864495	-0.504284	11.2265	4.80191	0.00105203	0.00444356	0	0	0	0	1	223648099	Prolyl 4-hydroxylase subunit alpha-1	P4HA1
Ssa_TC105279	-0.0354035	-0.325764	-0.399069	-1.11934	-0.70554	9.8475	16.2238	9.44093e-10	4.12699e-08	0	0	0	1	1	DY724229.1	UDP-glucuronosyltransferase 1-2	UD12
Ssa_GRASP209154207	-0.284309	-0.310923	-0.294307	-0.750535	-0.331865	10.5425	6.54005	7.97725e-05	0.000541618	0	0	0	1	0	209154207	Aspartate aminotransferase, cytoplasmic	AATC
Ssa_S35563089	0.324248	-0.12886	0.402635	0.54684	0.0188296	9.7271	4.00093	0.00367881	0.0120219	0	0	1	1	0	EG849467	Collagen alpha-1(V) chain	CO5A1
Ssa_STIR27595	0.305222	0.229544	0.361889	0.778967	1.0874	9.28465	14.3273	6.27377e-09	1.96605e-07	0	0	0	1	1	EG854006.1	Sodium/myo-inositol cotransporter	SC5A3
Ssa_S31992124	-0.169793	-0.318309	-0.258984	-0.797987	-0.61136	12.9678	13.0771	2.35499e-08	5.96911e-07	0	0	0	1	1	DY720721	11-cis retinol dehydrogenase	RDH1
Ssa_CB513963	0.309347	0.217813	0.369678	0.72262	0.64262	5.10122	4.55729	0.00153579	0.0059766	0	0	0	1	1	CB513963	SH3 domain-binding protein 2	3BP2
Ssa_DV644302	0.182131	0.393785	0.0900063	0.231982	0.701757	9.35439	3.64039	0.00653734	0.019117	0	0	0	0	1	DV644302	Glyceraldehyde-3-phosphate dehydrogenase	G3P
Ssa_S31992519	0.44188	0.330163	0.128893	0.339568	0.613238	5.58385	2.90313	0.0215356	0.0489514	0	0	0	0	1	DY721116	Serine/threonine-protein phosphatase 2A 55 kDa regulatory subunit B alpha isoform	2ABA
Ssa_TC113038	-0.671837	-0.580014	-0.973159	-0.802373	-1.072	8.91559	3.61762	0.00678054	0.0196841	0	0	1	0	1	BT059724.1	Sialin	S17A5
Ssa_STIR43849	0.234741	0.227471	0.359781	0.386764	0.524686	5.20016	2.94634	0.0200737	0.0463608	0	0	0	0	1	EG893374.1	Dimethyladenosine transferase 1, mitochondrial	TFB1M
Ssa_EG842506	-0.222555	-0.388873	-0.772238	-1.23457	-0.858875	8.21665	8.01317	1.04101e-05	0.000101453	0	0	1	1	1	EG842506	Forkhead box protein Q1	FOXQ1
Ssa_DW540656	0.30429	0.470189	0.375776	0.643056	0.86897	9.01191	12.7994	3.18654e-08	7.7142e-07	0	1	0	1	1	DW540656	Chromodomain-helicase-DNA-binding protein 4	CHD4
Ssa_GRASP221220981	0.095113	0.255062	0.201662	0.550674	0.451294	10.0323	7.8013	1.38392e-05	0.000129254	0	0	0	1	1	221220981	Coiled-coil domain-containing protein 43	CCD43
Ssa_GRASP209734233	0.292225	0.155738	0.414124	0.413205	0.330312	10.4952	3.55826	0.00745856	0.0212535	0	0	1	1	0	209734233	NF-kappa-B inhibitor alpha	IKBA
Omy_S15317207	0.843453	0.722938	0.354247	0.679628	1.27356	7.83869	9.36785	1.79281e-06	2.34088e-05	1	1	0	1	1	BX300146	Ras-related protein Rab-25	RAB25
Ssa_S31983700	0.178308	0.465035	0.34693	0.444232	0.320261	9.41265	3.90582	0.00427864	0.0135171	0	1	0	1	0	DY712490	Ras-related protein Rab-20	RAB20
Ssa_S31977019	0.249928	0.251723	0.388788	0.729841	0.811982	9.56836	6.33184	0.000107549	0.000692099	0	0	0	1	1	DY705809	G2/mitotic-specific cyclin-B1	CCNB1
Ssa_S35692291	0.270333	0.304341	0.187614	0.326269	0.516548	9.54037	5.64019	0.000296002	0.0015823	0	0	0	0	1	EG927009	Coiled-coil domain-containing protein 25	CCD25
Ssa_S31995196	-0.294995	-0.408736	-0.381215	-0.557311	-0.440885	7.60184	5.28914	0.000500687	0.00243482	0	1	0	1	1	DY723793	Kinesin-like protein kif7	KIF7
Ssa_S31981323	0.407575	0.368757	0.250609	0.414798	0.625516	7.53605	5.19528	0.000577004	0.00273646	1	0	0	1	1	DY710113	FGFR1 oncogene partner	FR1OP
Omy_BX867355	-0.198334	-0.256365	-0.0513444	-0.463891	-0.48927	9.01	4.6469	0.00133648	0.00535525	0	0	0	1	1	BX867355	Tripartite motif-containing protein 5	TRIM5
Ssa_DY693701	0.436428	-0.124648	0.0170992	-0.208735	0.122619	6.8375	3.46737	0.00863306	0.0239609	1	0	0	0	0	DY693701	Mitotic-spindle organizing protein 2	MZT2
Ssa_GRASP223648085	0.575716	0.0788886	0.894395	1.05253	0.539247	6.31042	4.96545	0.000818591	0.00361108	0	0	1	1	0	223648085	Microtubule-associated protein 6 homolog	MAP6
Ssa_EG789101	0.108346	0.0865268	0.0627944	0.214131	0.460171	10.0453	3.9919	0.00373187	0.0121722	0	0	0	0	1	EG789101	NSFL1 cofactor p47	NSF1C
Ssa_S35603211	0.306858	0.391577	0.275177	0.653243	0.779372	10.5019	9.93726	8.82256e-07	1.28425e-05	0	0	0	1	1	EG887629	Proliferation-associated protein 2G4	PA2G4
Ssa_CA039881	0.204272	0.231837	0.40996	0.508117	0.562803	5.00345	3.23681	0.0125279	0.0320494	0	0	0	1	1	CA039881	Dystroglycan	DAG1
Ssa_GRASP209731971	-0.362397	-0.514803	-0.435589	-1.31025	-1.47462	15.611	18.5094	1.12981e-10	7.02634e-09	0	0	0	1	1	209731971	Pro-cathepsin H	CATH
Ssa_S35563513	0.636354	0.557529	0.588061	0.592701	0.775774	9.94944	14.89	3.52847e-09	1.25209e-07	1	1	1	1	1	EG849891	UPF0723 protein C11orf83 homolog	CK083
Ssa_GRASP209155917	0.209966	0.481444	0.595246	1.20317	1.16229	5.79574	16.7005	5.98071e-10	2.83389e-08	0	1	1	1	1	209155917	Receptor-interacting serine/threonine-protein kinase 3	RIPK3
Ssa_S31999877	0.113766	-0.0704705	-0.203271	-0.844367	-0.592442	14.5862	18.8614	8.26262e-11	5.44746e-09	0	0	0	1	1	DY728474	Membrane-spanning 4-domains subfamily A member 12	M4A12
Ssa_S31993983	-0.0144522	-0.0609541	-0.170973	-0.777589	-0.441657	6.03917	12.059	7.25428e-08	1.50642e-06	0	0	0	1	1	DY722580	Xylulose kinase	XYLB
Ssa_GRASP223647867	-0.220622	-0.437398	0.0114883	0.649646	0.541835	8.17139	4.50771	0.00165891	0.00634382	0	1	0	1	1	223647867	Ecto-NOX disulfide-thiol exchanger 1	ENOX1
Ssa_KSSb2460	0.467721	0.374278	0.299575	0.394024	0.619005	6.39199	5.01358	0.000760572	0.00340115	1	0	0	0	1	JT837972.1	PR domain zinc finger protein 2	PRDM2
Ssa_S35705277	-0.100779	-0.294971	-0.158753	-0.644212	-0.511815	11.8146	11.6052	1.21561e-07	2.34286e-06	0	0	0	1	1	EG939995	Pleckstrin homology domain-containing family A member 7	PKHA7
Ssa_TC109813	-0.149604	-0.0588169	0.0470928	0.637967	0.387845	4.29983	3.95813	0.00393734	0.0126948	0	0	0	1	0	BT059272.1	Heat shock protein HSP 90-alpha	HS90A
Omy_S15253152	0.027483	-0.348263	0.624542	0.419263	-0.256231	10.3506	8.82973	3.56108e-06	4.19165e-05	0	0	1	1	0	CA344226	Retina-specific copper amine oxidase	AOC2
Ssa_GRASP209155503	0.25705	-0.105898	0.49766	0.499459	0.0811321	8.53263	4.07368	0.00327847	0.0110088	0	0	1	1	0	209155503	ATP-sensitive inward rectifier potassium channel 8	IRK8
Ssa_DY695953	-0.0842324	-0.230651	-0.494461	-0.920132	-0.457203	8.60457	11.4856	1.39498e-07	2.6463e-06	0	0	1	1	1	DY695953	Alpha-N-acetylgalactosaminidase	NAGAB
Ssa_GRASP223647223	0.298283	0.231349	0.320714	0.410085	0.643595	12.1971	5.72676	0.000260334	0.00142702	0	0	0	1	1	223647223	Deoxyribonuclease gamma	DNSL3
Ssa_S48441717	0.234269	0.0216118	0.32439	0.50922	0.298682	6.81753	3.664	0.00629463	0.0185457	0	0	0	1	0	BT058510.1	Leukocyte surface antigen CD53	CD53
Ssa_KSS3753	0.214961	0.128973	0.340325	0.663113	0.654497	6.43966	5.7033	0.000269537	0.00146485	0	0	0	1	1	BT045061.1	T-complex protein 1 subunit delta	TCPD
Ssa_S32004815	0.0307257	-0.153444	-0.0590216	-0.501918	-0.251688	5.01014	5.22437	0.000552153	0.00263831	0	0	0	1	0	DY733412	Integrin-alpha FG-GAP repeat-containing protein 2	ITFG2
Ssa_S47726263	0.122676	-0.122205	0.348665	0.44198	-0.242905	5.18139	3.71413	0.00580913	0.0173913	0	0	0	1	0	BT050164	N-chimaerin	CHIN
Ssa_GRASP209154137	-0.133401	-0.31463	-0.206418	-0.448586	-0.378291	13.7591	5.24378	0.000536179	0.00257421	0	0	0	1	0	209154137	Integral membrane protein 2B	ITM2B
Ssa_GRASP209732331	0.948934	0.992472	0.977593	1.49555	1.73133	13.5524	30.8363	1.07104e-14	5.79014e-12	1	1	1	1	1	209732331	Annexin A2-A	ANX2A
Ssa_S31965562	-0.0688594	-0.159359	-0.177743	-0.492523	-0.338903	8.05552	4.51875	0.00163066	0.00626946	0	0	0	1	0	DY694352	Protein sprouty homolog 2	SPY2
Ssa_S47729762	-0.330021	-0.527113	-0.188814	-0.513611	-0.620696	5.97737	3.34983	0.0104351	0.0277374	0	1	0	1	1	BT046665	Ig kappa chain V-I region Walker	KV123
Ssa_S35522976	0.164629	-0.181425	0.0558839	-0.56009	-0.477107	15.6918	4.68835	0.00125345	0.0050877	0	0	0	1	1	EG809354	Acid ceramidase	ASAH1
Ssa_STIR42318	0.48874	0.410996	0.223294	0.237395	0.561265	7.26098	3.42606	0.00922727	0.0252099	1	0	0	0	1	JT822443.1	Transcription elongation factor 1 homolog	ELOF1
Ssa_S30275649	-0.000915636	-0.198915	-0.482938	-0.816723	-0.258905	4.62948	4.8741	0.000941542	0.00405994	0	0	0	1	0	DW562617	Meteorin-like protein	METRL
Ssa_S35479132	0.505791	0.554324	0.681294	0.843042	0.913107	8.97121	12.2514	5.84423e-08	1.25807e-06	1	1	1	1	1	EG765510	NF-kappa-B inhibitor epsilon	IKBE
Ssa_DW532089	-0.788012	-0.445223	-0.385858	-0.463276	-1.00151	8.87498	6.33178	0.000107558	0.000692099	1	0	0	0	1	DW532089	Tripartite motif-containing protein 58	TRI58
Ssa_TC65444	0.311068	0.253214	0.416037	0.492356	0.661939	9.51131	6.77176	5.73931e-05	0.000416087	0	0	1	1	1	JT824650.1	DnaJ homolog subfamily B member 9	DNJB9
Ssa_S30280814	0.257535	0.28309	0.570053	0.939722	1.07287	7.8824	7.07972	3.7247e-05	0.000289926	0	0	0	1	1	DW567782	Apolipoprotein Eb	APOEB
Ssa_S35474599	0.238026	0.107087	0.556596	0.751308	0.187898	6.6435	5.12422	0.000642673	0.00297767	0	0	1	1	0	EG760977	Microtubule-associated protein 1A	MAP1A
Ssa_TC108267	0.310427	0.152618	0.615854	0.624981	0.0837783	8.61001	3.44433	0.00895953	0.0246317	0	0	1	1	0	JT838402.1	Sodium/potassium-transporting ATPase subunit beta-3	AT1B3
Ssa_GRASP209155491	0.22017	0.220398	0.175732	0.389317	0.556133	10.7661	8.102	9.24619e-06	9.21184e-05	0	0	0	0	1	209155491	Fucose-1-phosphate guanylyltransferase	FPGT
Ssa_CA051349	0.394301	0.0301237	0.454032	0.510185	0.111854	7.54292	6.70677	6.29245e-05	0.000449487	0	0	1	1	0	CA051349	Complement C1q tumor necrosis factor-related protein 2	C1QT2
Omy_TC171771	0.174187	0.134422	0.37794	0.559382	0.657529	4.03493	6.70996	6.26406e-05	0.000448255	0	0	0	1	1	CX254968.1	Complement C1q-like protein 4	C1QL4
Omy_S50900835	-0.348154	-0.396886	-0.133536	0.571854	0.732869	6.10277	8.76744	3.85952e-06	4.48604e-05	0	0	0	1	1	BT074025	Serine palmitoyltransferase 2	SPTC2
Ssa_GRASP209147332	-0.170908	-0.161409	-0.18378	-0.553209	-0.286441	10.0066	6.56221	7.7288e-05	0.000528617	0	0	0	1	0	209147332	Cyclin-dependent kinase 2-associated protein 2	CDKA2
Ssa_S19100148	-1.2435	-1.42399	-2.12452	-2.93642	-2.78268	9.34046	27.7528	8.23422e-14	2.59618e-11	1	1	1	1	1	CK888699	Vitamin K-dependent protein C	PROC
Ssa_GRASP223647771	-0.214111	-0.354497	-0.262492	-0.854447	-0.797212	17.3738	15.2566	2.44064e-09	9.11652e-08	0	0	0	1	1	223647771	Legumain	LGMN
Ssa_GRASP209735597	0.163291	0.00787694	0.205834	0.711892	0.90399	14.3176	12.326	5.37683e-08	1.17096e-06	0	0	0	1	1	209735597	Annexin A1	ANXA1
Ssa_GRASP223649079	-0.0966141	-0.629622	-0.055951	-0.344709	-0.658896	8.75721	6.11224	0.00014783	0.000900335	0	1	0	0	1	223649079	Rho-related GTP-binding protein RhoE	RND3
Ssa_DY735824	0.436558	0.169303	0.282058	0.270365	0.506487	4.81659	3.28405	0.0116059	0.0302413	1	0	0	0	1	DY735824	Phosphatidylinositol N-acetylglucosaminyltransferase subunit A	PIGA
Ssa_S18875770	0.0409017	-0.174305	-0.00824291	-1.00075	-0.631321	9.54717	12.272	5.71159e-08	1.23274e-06	0	0	0	1	1	CA054354	Solute carrier family 22 member 13	S22AD
Ssa_S35501531	0.0387695	0.0808248	0.143662	0.513611	0.554482	14.2329	9.72791	1.14272e-06	1.59756e-05	0	0	0	1	1	EG787909	Transcription factor BTF3	BTF3
Ssa_EG832089	-0.441014	-0.221568	-0.312909	-0.0978556	-0.301342	10.6577	5.05158	0.00071776	0.00324944	1	0	0	0	0	EG832089	Transposable element Tcb1 transposase	TCB1
Ssa_S35582042	0.54519	-0.12418	0.497994	0.568747	0.310336	6.01864	3.07333	0.0163305	0.0394213	1	0	0	1	0	EG868420	Secreted frizzled-related protein 1	SFRP1
Ssa_S48415596	0.347185	0.0610696	0.352583	0.611226	0.628991	5.37293	4.07563	0.0032684	0.0109832	0	0	0	1	1	GE790164	Myocyte-specific enhancer factor 2C	MEF2C
Omy_S34425223	-1.69667	-0.35192	-1.41322	0.03677	-0.62558	8.15294	3.6289	0.00665891	0.0193964	1	0	1	0	0	CU072347	E3 ubiquitin-protein ligase MARCH4	MARH4
Ssa_S30269483	-0.0538608	-0.0541212	-0.178539	-0.733852	-0.510252	6.39603	7.90433	1.20457e-05	0.000115251	0	0	0	1	1	DW556451	Succinyl-CoA ligase [GDP-forming] subunit beta, mitochondrial	SUCB2
Ssa_S30288869	0.245104	0.145619	0.226751	0.229415	0.81011	5.27306	5.20503	0.000568553	0.00270702	0	0	0	0	1	DW575837	Mediator of RNA polymerase II transcription subunit 22	MED22
Ssa_KSS4102	0.361602	0.457214	0.244212	0.282672	0.609852	8.92454	4.60207	0.00143263	0.0056486	0	1	0	0	1	JT822618.1	Isocitrate dehydrogenase [NAD] subunit alpha, mitochondrial	IDH3A
Ssa_KSS3245	-0.290339	0.0242312	-0.0661521	-0.610368	-1.09745	10.6335	3.35231	0.0103934	0.0276387	0	0	0	0	1	BT049116.1	Ubiquitin-like protein	UBIL
Ssa_KSS132	-0.297901	-0.293901	-0.234354	-0.322534	-0.612932	12.0127	4.37608	0.00203728	0.00748016	0	0	0	0	1	BT072411.1	Transmembrane and ubiquitin-like domain-containing protein 1	TMUB1
Ssa_S18869033	0.0434344	-0.0215224	-0.241468	-0.973069	-0.509157	8.36047	19.5376	4.57393e-11	3.25635e-09	0	0	0	1	1	CB505064	Protein prune homolog 2	PRUN2
Ssa_DY693380	0.0393719	-0.265611	-0.11614	-0.440258	-0.168362	6.00924	3.33795	0.0106373	0.0281754	0	0	0	1	0	DY693380	Putative glycerol kinase 5	GLPK5
Ssa_S30246615	0.233195	0.271675	0.2122	0.409094	0.563363	10.2844	6.35379	0.000104201	0.000676267	0	0	0	1	1	DW542676	Peptidyl-prolyl cis-trans isomerase NIMA-interacting 4	PIN4
Ssa_CA041572	-0.572536	-0.348836	-0.229256	-1.64711	-1.39547	10.4053	12.13	6.69699e-08	1.4052e-06	0	0	0	1	1	CA041572	Cocaine esterase	EST2
Ssa_GRASP209735729	0.41099	0.322008	0.463076	1.00908	0.909118	13.8978	14.8233	3.77528e-09	1.32025e-07	1	0	1	1	1	209735729	Stromal cell-derived factor 2-like protein 1	SDF2L
Ssa_S48395574	-0.178655	-0.311347	-0.157286	-0.506824	-0.335486	5.5522	4.10765	0.00310708	0.0105448	0	0	0	1	0	GE770142	MIF4G domain-containing protein B	M4GDB
Ssa_TC112180	0.113473	-0.228584	-0.159601	-1.22425	-0.630027	7.39749	8.91139	3.20558e-06	3.84829e-05	0	0	0	1	1	EG901476.1	Solute carrier family 2, facilitated glucose transporter member 8	GTR8
Ssa_TC100609	-0.46422	-0.564214	-0.341862	-0.617778	-0.64666	9.02353	5.68311	0.000277727	0.00150394	1	1	0	1	1	BT047070.1	U4/U6.U5 small nuclear ribonucleoprotein 27 kDa protein	SNR27
Ssa_S48407805	0.959964	0.321811	0.220334	-0.441309	-0.273253	7.97986	10.6938	3.52993e-07	5.83405e-06	1	0	0	1	0	GE782373	Thioredoxin-interacting protein	TXNIP
Ssa_CK898783	0.131751	-0.123762	0.0836113	0.134473	0.564449	4.4106	3.47384	0.00854353	0.0237561	0	0	0	0	1	CK898783	Nucleoporin p58/p45	NUPL1
Ssa_GRASP209735041	0.293013	0.281359	0.312209	0.455561	0.238668	7.22204	3.46551	0.00865888	0.0240068	0	0	0	1	0	209735041	Gamma-aminobutyric acid receptor-associated protein-like 2	GBRL2
Ssa_S35515759	0.187181	0.309399	0.203192	0.31966	0.484564	10.0891	4.34774	0.00212972	0.00774881	0	0	0	0	1	EG802137	DNA-directed RNA polymerase II subunit RPB9	RPB9
Ssa_GRASP223649345	0.53317	0.503877	0.415653	0.938379	1.08028	7.69223	10.7941	3.13325e-07	5.29449e-06	1	1	0	1	1	223649345	Retinol dehydrogenase 12	RDH12
Ssa_CN181078	0.151719	0.221299	0.210443	0.342272	0.443741	12.7441	11.5598	1.28079e-07	2.45672e-06	0	0	0	0	1	CN181078	Rho guanine nucleotide exchange factor 16	ARHGG
Ssa_DW573472	-0.380576	-0.527085	-0.297746	-0.624151	-0.657635	10.0101	8.00847	1.04759e-05	0.000102011	0	1	0	1	1	DW573472	Zinc finger protein 704	ZN704
Ssa_GRASP209731659	-0.148783	-0.358624	-0.525169	-0.947334	-0.979772	12.7774	19.634	4.20844e-11	3.04466e-09	0	0	1	1	1	209731659	Glutathione S-transferase alpha-4	GSTA4
Ssa_S18849636	0.642915	0.125968	0.85952	1.79475	0.846983	8.59013	16.3217	8.5904e-10	3.81041e-08	1	0	1	1	1	CB511089	Complement C4-B	CO4B
Ssa_S35588603	0.529206	0.373007	0.873736	0.854946	0.665919	4.74783	3.59771	0.00700066	0.020192	0	0	1	1	0	EG874981	Growth arrest-specific protein 1	GAS1
Ssa_TC92967	-0.0523	0.0428049	0.145245	0.437746	0.592181	4.24782	3.83432	0.00479458	0.0148363	0	0	0	1	1	EG859071.1	AF4/FMR2 family member 4	AFF4
Ssa_S31987111	0.176154	0.056788	0.350792	0.423533	-0.0627308	4.69828	3.03577	0.0173576	0.0413057	0	0	0	1	0	DY715708	Steroidogenic acute regulatory protein, mitochondrial	STAR
Ssa_DY703751	0.530128	0.41365	0.37282	0.422184	0.445767	5.88958	3.14993	0.0144217	0.0356699	1	0	0	0	0	DY703751	Transforming acidic coiled-coil-containing protein 3	TACC3
Omy_CX041367	0.381248	0.464677	0.402958	0.616715	0.706939	11.6728	5.72406	0.000261376	0.00143081	0	1	0	1	1	CX041367	Zinc finger protein basonuclin-2	BNC2
Ssa_S35592814	-0.414214	-0.412585	-0.269389	-0.833416	-0.644123	10.8012	4.85226	0.00097365	0.00416416	0	0	0	1	1	EG879192	C-C motif chemokine 20	CCL20
Ssa_S50837895	0.112587	0.110524	0.147058	0.607386	0.448596	10.7678	7.40511	2.374e-05	0.000200998	0	0	0	1	1	BT072402	Glioma tumor suppressor candidate region gene 2 protein	GSCR2
Ssa_DW576990	0.234515	0.108605	0.205707	0.556344	0.436776	8.88287	9.40289	1.71541e-06	2.25943e-05	0	0	0	1	1	DW576990	ADNP homeobox protein 2	ADNP2
Ssa_S31996755	0.159723	0.0708156	-0.0331931	0.217902	0.446048	6.10688	3.134	0.0147993	0.03638	0	0	0	0	1	DY725352	Integrator complex subunit 12	INT12
Ssa_S30283255	-0.03178	-0.172635	-0.510439	-1.13694	-0.762344	6.93549	10.3702	5.20465e-07	8.12344e-06	0	0	1	1	1	DW570223	Kynurenine 3-monooxygenase	KMO
Ssa_S35661538	-0.222135	-0.471012	-0.525125	-1.2096	-1.13417	14.9185	21.5107	8.73042e-12	8.63381e-10	0	1	1	1	1	EG896256	Xaa-Pro dipeptidase	PEPD
Ssa_GRASP209155937	-0.12816	-0.568726	-0.346937	-0.725567	-0.915085	7.50588	13.7885	1.10095e-08	3.14764e-07	0	1	0	1	1	209155937	Microfibrillar-associated protein 3-like	MFA3L
Omy_S15340593	0.373947	0.262367	0.521331	0.661653	0.561154	4.74057	5.31916	0.000478531	0.0023546	0	0	1	1	1	AJ517803	TNF receptor-associated factor 3	TRAF3
Ssa_S48395154	-0.190037	-0.473991	-0.449609	-1.14231	-0.970931	8.16141	12.426	4.8106e-08	1.07681e-06	0	0	0	1	1	GE769722	Proactivator polypeptide	SAP
Omy_S24636600	-0.422793	-1.66824	-1.55091	-2.5429	-2.19761	6.61773	8.70108	4.2061e-06	4.83018e-05	0	1	1	1	1	CR943082	Type-2 ice-structuring protein	ISP2
Ssa_GRASP223648871	0.340886	0.193852	0.642785	0.781649	0.265863	8.62305	4.42393	0.00189046	0.00704834	0	0	1	1	0	223648871	Cyclic AMP-responsive element-binding protein 3-like protein 2	CR3L2
Ssa_GRASP209155701	-0.145134	-0.243044	-0.114268	-0.386873	-0.487396	8.80293	5.43615	0.000401382	0.00203566	0	0	0	0	1	209155701	Sushi domain-containing protein 3	SUSD3
Omy_S48430502	0.220404	0.115193	0.348736	0.345427	0.648816	8.92787	3.6428	0.00651211	0.01907	0	0	0	0	1	GE828738	C-Myc-binding protein	MYCBP
Ssa_GRASP209731809	0.5305	0.0573874	0.532528	0.661998	0.0303279	10.2984	5.93441	0.0001917	0.00111517	1	0	1	1	0	209731809	Heme-binding protein 2	HEBP2
Ssa_S30273968	-0.155224	-0.404401	-0.174117	-0.536312	-0.404962	6.35979	6.01702	0.000169857	0.00100408	0	1	0	1	1	DW560936	Mediator of RNA polymerase II transcription subunit 24	MED24
Ssa_S30277916	0.444309	0.0417774	0.606052	0.734749	0.0380348	12.5623	2.91127	0.0212522	0.0484703	0	0	0	1	0	DW564884	Desmin	DESM
Ssa_S18877730	0.189291	0.0659313	0.212287	0.3078	0.4141	9.92561	4.56185	0.00152495	0.00594268	0	0	0	0	1	CA058523	Dehydrodolichyl diphosphate synthase	DHDDS
Ssa_TC103364	0.103264	-0.126028	0.0860771	0.409622	0.347239	9.33074	5.87845	0.000208123	0.00118724	0	0	0	1	0	JT840571.1	Lipoma HMGIC fusion partner-like 2 protein	LHPL2
Ssa_GRASP223648549	0.427752	0.463423	0.531502	0.888614	1.10389	10.5727	20.1214	2.77294e-11	2.15842e-09	1	1	1	1	1	223648549	Wee1-like protein kinase 1-B	WEE1B
Ssa_S48402755	-0.234653	-0.285289	-0.426662	-0.759392	-0.696222	8.26892	14.5476	5.00117e-09	1.65767e-07	0	0	1	1	1	GE777323	Enoyl-CoA delta isomerase 2, mitochondrial	ECI2
Ssa_S35472563	0.169203	0.265705	0.219719	0.476314	0.68344	9.97752	9.52851	1.46517e-06	1.97071e-05	0	0	0	1	1	EG758941	Ubiquitin-related modifier 1 homolog	URM1
Ssa_GRASP209733731	-0.410972	-0.562912	-0.126124	-0.557109	-0.867078	10.8716	6.15447	0.000139024	0.000854906	0	1	0	1	1	209733731	Lysozyme C II	LYSC2
Ssa_S35706877	-0.17945	-0.339005	0.0513369	-1.35082	-1.2588	7.50915	4.48485	0.00171907	0.00652219	0	0	0	1	1	EG941595	Solute carrier family 22 member 6	S22A6
Ssa_TC86888	0.628999	0.234737	0.737759	1.25799	0.479714	8.06599	9.9303	8.89842e-07	1.29193e-05	1	0	1	1	0	TC86888	Regulating synaptic membrane exocytosis protein 2	RIMS2
Ssa_S32012266	0.521827	0.602876	0.340384	0.286172	0.816545	5.977	8.44147	5.90216e-06	6.40373e-05	1	1	0	0	1	DY740863	BSD domain-containing protein 1	BSDC1
Ssa_GRASP223647877	0.256557	0.207748	0.456665	0.468168	0.401862	10.006	4.34708	0.00213193	0.00775087	0	0	1	1	0	223647877	Nuclear factor NF-kappa-B p100 subunit	NFKB2
Omy_S23927015	-0.407965	-0.310904	-0.118261	0.271677	0.382036	4.4148	6.65546	6.76779e-05	0.000476113	1	0	0	0	0	CX721323	Homogentisate 1,2-dioxygenase	HGD
Omy_BX886497	-0.680712	-1.00768	-1.37056	-2.11017	-1.6527	6.75565	10.5522	4.18088e-07	6.71563e-06	0	1	1	1	1	BX886497	Protein Shroom3	SHRM3
Ssa_GRASP223646879	-0.070789	-0.249658	-0.255914	-0.458284	-0.416995	11.8596	11.1689	2.01506e-07	3.62321e-06	0	0	0	1	1	223646879	Cell growth regulator with RING finger domain protein 1	CGRF1
Ssa_S32006755	0.445619	0.523135	0.474245	0.693917	0.81208	10.3977	10.4018	5.01012e-07	7.85027e-06	1	1	1	1	1	DY735352	Kinesin-like protein KIF2C	KIF2C
Ssa_S35688787	0.104787	0.181653	0.561716	0.627996	0.354028	9.83838	4.34699	0.00213221	0.00775087	0	0	1	1	0	EG923505	Alpha-parvin	PARVA
Ssa_S18888579	0.0812965	-0.141079	-0.319905	-0.386622	-0.42893	11.0343	6.67666	6.56701e-05	0.000466065	0	0	0	0	1	CB514591	Krueppel-like factor 11	KLF11
Ssa_GRASP209156219	0.169092	0.252818	0.413864	0.399454	0.327379	9.89734	4.29875	0.00229973	0.00826027	0	0	1	0	0	209156219	Protein regulator of cytokinesis 1	PRC1
Ssa_GRASP209154301	0.297296	0.231175	0.376293	0.339745	0.622135	10.3838	11.7588	1.01966e-07	2.01238e-06	0	0	0	0	1	209154301	Deoxyhypusine synthase	DHYS
Ssa_GRASP209154661	0.328739	0.113288	0.439461	0.36743	0.499654	6.85777	7.31983	2.66976e-05	0.000220924	0	0	1	0	1	209154661	DnaJ homolog subfamily B member 6	DNJB6
Ssa_GI223646919	-0.383764	-0.292106	-0.159848	-0.588303	-0.815102	15.5133	5.78718	0.000238087	0.00132618	0	0	0	1	1	BT058505.1	HLA class II histocompatibility antigen, DP alpha 1 chain	DPA1
Omy_CX260998	-0.240641	-0.589715	-0.153286	0.0994625	-0.136294	5.02043	4.93578	0.000856616	0.00374976	0	1	0	0	0	CX260998	Ubiquitin domain-containing protein 2	UBTD2
Ssa_STIR43591	0.181077	0.0584223	-0.0757728	0.353328	0.411561	12.9762	3.56071	0.00742928	0.0212004	0	0	0	0	1	BT125252.1	Cytochrome c	CYC
Ssa_GRASP221219297	0.399881	0.312731	0.404377	0.694557	0.58541	11.789	11.6348	1.1751e-07	2.27935e-06	0	0	1	1	1	221219297	Zinc finger CCCH domain-containing protein 15	ZC3HF
Ssa_GRASP209733205	0.480615	0.526809	0.471093	0.59515	0.815241	9.48687	6.45006	9.07366e-05	0.000602497	1	1	1	1	1	209733205	Protein canopy homolog 2	CNPY2
Ssa_GRASP221219439	0.272134	-0.00372465	0.495654	0.854087	0.262535	10.632	4.39141	0.00198902	0.00733557	0	0	0	1	0	221219439	Ubiquitin carboxyl-terminal hydrolase isozyme L1	UCHL1
Ssa_GRASP223648159	-0.23243	-0.378327	-0.39772	-0.793035	-0.649435	15.9218	8.15338	8.63508e-06	8.72548e-05	0	0	0	1	1	223648159	Cathepsin D	CATD
Ssa_S18869353	0.458335	0.17524	0.599906	0.97594	0.556822	7.25262	7.83039	1.33065e-05	0.000125424	0	0	1	1	1	CB502090	Small nuclear ribonucleoprotein Sm D1	SMD1
Ssa_GRASP209735493	0.299701	0.322409	0.352715	0.842081	0.580656	11.8101	21.8937	6.4017e-12	6.80579e-10	0	0	0	1	1	209735493	Tyrosine--tRNA ligase, cytoplasmic	SYYC
Ssa_CA039873	0.017249	-0.0578773	0.139864	0.688569	0.897537	5.32918	4.81287	0.00103443	0.00437601	0	0	0	1	1	CA039873	UDP-GlcNAc:betaGal beta-1,3-N-acetylglucosaminyltransferase 2	B3GN2
Ssa_S48394102	0.139117	0.226304	0.443825	0.597795	0.412189	4.53814	3.5464	0.00760208	0.0215911	0	0	0	1	0	JT838561.1	Rac GTPase-activating protein 1	RGAP1
Ssa_KSS165	0.0360427	-0.124354	-0.279211	-0.869846	-0.467256	11.4818	13.3268	1.79901e-08	4.72876e-07	0	0	0	1	1	JT822683.1	N-acetyl-D-glucosamine kinase	NAGK
Ssa_S30241303	0.296089	0.351005	0.1897	0.349667	0.603841	6.59732	4.56855	0.00150917	0.0058915	0	0	0	0	1	DW537364	Reticulon-4-interacting protein 1 homolog, mitochondrial	RT4I1
Ssa_S50837513	0.491061	0.0406857	0.228898	0.555531	0.280443	4.41622	3.09968	0.0156466	0.0381002	0	0	0	1	0	BT072684	Transcription factor Sox-9-A	SOX9A
Ssa_EG819142	0.22028	0.115602	0.314472	0.755781	0.647862	8.27565	5.88381	0.000206488	0.00117902	0	0	0	1	1	EG819142	Glutaminyl-peptide cyclotransferase	QPCT
Ssa_GRASP223647803	0.320566	0.273708	0.326551	0.477953	0.510442	11.081	16.3928	8.02305e-10	3.59844e-08	0	0	0	1	1	223647803	Beta-centractin	ACTY
Ssa_STIR26108	0.254165	0.303519	0.0109961	0.0997069	0.821962	5.22094	4.1321	0.00298942	0.0102406	0	0	0	0	1	Ssa#STIR26108	CAD protein	PYR1
Ssa_S47730142	0.52704	0.32177	0.325611	0.900888	0.881201	13.7185	17.4203	3.04452e-10	1.61106e-08	1	0	0	1	1	BT046285	6-phosphogluconate dehydrogenase, decarboxylating	6PGD
Ssa_S30293823	-0.207513	-0.337981	-0.477459	-0.762081	-0.599543	12.5388	25.8542	3.13287e-13	6.87238e-11	0	0	1	1	1	DW580787	INO80 complex subunit C	IN80C
Ssa_GRASP223649129	0.320989	0.177312	0.489867	0.492069	0.647325	7.83487	9.67435	1.22137e-06	1.68989e-05	0	0	1	1	1	223649129	BRI3-binding protein	BRI3B
Ssa_CK873406	-0.105272	-0.606895	-0.632374	-1.25342	-1.66691	6.07106	13.1131	2.26485e-08	5.78928e-07	0	1	1	1	1	CK873406	Sphingosine 1-phosphate receptor 1	S1PR1
Ssa_S47625782	0.280909	-0.244112	0.415323	0.614291	0.0227491	8.79774	4.92806	0.000866802	0.00378363	0	0	1	1	0	BT045036	Transcriptional regulator Erg	ERG
Ssa_GRASP209155641	0.0665632	-0.233779	-0.422819	-0.641349	-0.634491	12.9156	9.40121	1.71904e-06	2.26174e-05	0	0	1	1	1	209155641	Pyridoxine-5'-phosphate oxidase	PNPO
Ssa_S35577848	-0.569004	-0.742812	-0.383478	-0.833257	-0.502104	11.0318	16.9545	4.70382e-10	2.32588e-08	1	1	0	1	1	EG864226	Selenoprotein H	SELH
Ssa_TC111339	-0.0345072	-0.226593	-0.26597	-1.21261	-0.808999	9.82958	7.64943	1.70004e-05	0.000152158	0	0	0	1	1	TC111339	Sushi domain-containing protein 2	SUSD2
Ssa_GRASP209735205	0.549895	0.29594	0.381488	0.81032	1.02949	13.3178	8.61644	4.69529e-06	5.30418e-05	1	0	0	1	1	209735205	Cell death activator CIDE-3	CIDEC
Ssa_GRASP209732017	0.074416	0.13476	0.100401	0.267631	0.409059	11.5543	6.08841	0.00015305	0.000921385	0	0	0	0	1	209732017	28S ribosomal protein S18b, mitochondrial	RT18B
Ssa_GRASP209737133	0.103688	0.248104	0.14993	0.497685	0.539024	10.1556	6.74668	5.94661e-05	0.000429102	0	0	0	1	1	209737133	39S ribosomal protein L41, mitochondrial	RM41
Ssa_S35558354	0.216946	0.238136	0.299348	0.837802	0.704946	11.0909	11.1495	2.06129e-07	3.68983e-06	0	0	0	1	1	EG844732	Asparagine--tRNA ligase, cytoplasmic	SYNC
Ssa_S35494934	0.229214	0.275693	0.238041	0.40307	0.475463	11.9776	8.51052	5.39158e-06	5.922e-05	0	0	0	1	1	EG781312	F-actin-capping protein subunit alpha-2	CAZA2
Ssa_S35680984	-0.10608	-0.254359	-0.00367326	-0.225159	-0.63949	11.0344	5.42554	0.000407815	0.00206128	0	0	0	0	1	EG915702	C4b-binding protein alpha chain	C4BPA
Ssa_S31997076	-0.0297904	-0.00259304	-0.186761	-0.569003	-0.265782	7.82004	5.622	0.000304113	0.0016192	0	0	0	1	0	DY725673	Sphingosine 1-phosphate receptor 1	S1PR1
Ssa_S50837493	-0.0131154	0.209987	0.135375	0.457194	0.306697	11.4013	6.08364	0.000154117	0.000925164	0	0	0	1	0	BT071849	ATP-dependent RNA helicase DDX18	DDX18
Ssa_S35691302	-0.225221	-0.366817	-0.350544	-0.700779	-0.64264	11.6601	9.91906	9.02239e-07	1.30835e-05	0	0	0	1	1	EG926020	Acyl-CoA synthetase family member 2, mitochondrial	ACSF2
Ssa_GRASP209156211	-0.117695	-0.0593789	-0.0233996	0.408968	0.184111	12.9997	2.95581	0.0197669	0.0457663	0	0	0	1	0	209156211	Nucleolar protein 56	NOP56
Ssa_TC103949	-0.76351	-0.79072	-0.525908	-1.03564	-1.48375	9.13609	7.83515	1.32213e-05	0.000124816	1	1	0	1	1	EG761209.1	O-acetyl-ADP-ribose deacetylase MACROD2	MACD2
Ssa_GRASP209155085	-0.0449962	-0.0818792	-0.0881423	-0.402019	-0.180036	10.5152	4.02514	0.00354035	0.0116801	0	0	0	1	0	209155085	Quinone oxidoreductase-like protein 1	QORL1
Ssa_S35666309	1.4057	0.858676	0.594861	1.51892	2.67244	5.4783	8.78768	3.75984e-06	4.39986e-05	1	0	0	1	1	EG901027	Forkhead box protein A1	FOXA1
Ssa_S18875535	0.414468	-0.212106	0.184104	0.566959	0.0986467	4.91531	3.94273	0.00403483	0.0129297	1	0	0	1	0	CA057392	Multiple C2 and transmembrane domain-containing protein 1	MCTP1
Ssa_GRASP221222129	0.293876	0.189302	0.23842	0.176238	0.499975	12.3033	6.12149	0.000145853	0.000891448	0	0	0	0	1	221222129	Vesicle transport protein GOT1A	GOT1A
Ssa_TC100181	-0.200851	-0.695217	-0.487822	-0.752546	-0.769279	6.57645	8.12368	8.98301e-06	9.02415e-05	0	1	1	1	1	TC100181	DnaJ homolog subfamily C member 13	DJC13
Ssa_TC99647	0.209858	-0.0636637	-0.168739	-0.893651	-0.627924	10.8264	12.5001	4.43089e-08	1.00386e-06	0	0	0	1	1	TC99647	UDP-glucuronosyltransferase 2A1	UD2A1
Ssa_S35552198	0.181668	-0.100456	-0.130913	-0.443598	-0.212806	6.94715	3.2376	0.0125118	0.032017	0	0	0	1	0	EG838576	Secernin-2	SCRN2
Ssa_GRASP209156209	0.13851	0.299262	0.182268	0.416476	0.524032	9.2045	4.48655	0.0017145	0.00651099	0	0	0	1	1	209156209	DNA repair protein RAD51 homolog A	RA51A
Ssa_S35569156	0.462206	0.312433	0.469283	0.605876	0.787926	8.31611	11.3752	1.58488e-07	2.95086e-06	1	0	1	1	1	EG855534	T-complex protein 11-like protein 1	T11L1
Ssa_DY727358	0.104524	-0.0904888	-0.159831	-0.494558	-0.0805092	6.80986	2.97719	0.0190915	0.0445186	0	0	0	1	0	DY727358	Cytochrome b ascorbate-dependent protein 3	CYAC3
Ssa_STIR43167	-0.569136	-0.38837	-0.45665	-0.0751819	-0.920563	7.0619	3.36131	0.0102435	0.0273304	0	0	0	0	1	GE785607.1	Suppressor of cytokine signaling 2	SOCS2
Omy_S15287240	-0.816585	-0.42185	-0.552537	-0.0817779	-1.04243	11.0962	2.94617	0.0200791	0.0463646	0	0	0	0	1	BX073372	Serine/threonine-protein kinase D1	KPCD1
Ssa_GRASP209733763	0.383444	0.0261962	0.545923	0.731143	0.180774	5.03323	5.15189	0.000616236	0.00288285	0	0	1	1	0	209733763	Syntaxin-1B	STX1B
Ssa_S48413623	-0.334997	-0.449752	-0.134097	-0.127353	-0.615827	6.38636	4.26785	0.00241404	0.00860935	0	1	0	0	1	GE788191	Ribosomal L1 domain-containing protein 1	RL1D1
Ssa_GRASP209155441	0.130563	0.263771	0.232808	0.618353	0.578007	10.9785	8.03831	1.00662e-05	9.85784e-05	0	0	0	1	1	209155441	RuvB-like 1	RUVB1
Ssa_GRASP209155421	-0.676194	0.20017	-0.425823	0.517977	0.237737	11.154	5.38583	0.000432866	0.00216974	1	0	1	1	0	209155421	Dynactin subunit 2	DCTN2
Ssa_S48406409	0.196768	0.0635746	0.10713	-0.425592	-0.0942631	4.97717	6.73854	6.01551e-05	0.000432856	0	0	0	1	0	BT072254.1	Lymphocyte antigen 75	LY75
Ssa_S47727650	0.253465	0.279166	0.167402	0.490725	0.658145	10.1563	8.55727	5.07194e-06	5.65032e-05	0	0	0	1	1	BT048777	Prostaglandin E synthase 3	TEBP
Ssa_GRASP209154025	0.280403	0.0860616	0.516234	0.593713	0.0765188	10.6271	4.21298	0.0026316	0.00921484	0	0	1	1	0	209154025	Transforming growth factor beta-1-induced transcript 1 protein	TGFI1
Ssa_CK886108	-2.30174	-2.02543	-2.38834	-3.06649	-2.68143	11.0125	16.0178	1.15261e-09	4.8794e-08	1	1	1	1	1	CK886108	Olfactomedin-4	OLFM4
Ssa_S45783689	-1.92504	-1.13704	-1.60933	-0.127291	-0.723886	7.08515	3.4181	0.00934646	0.0254376	1	0	0	0	0	EF695272	Homeobox protein Hox-C8a	HXC8A
Ssa_S30289790	-0.000284813	-0.363588	0.58109	0.488012	-0.124324	8.1428	7.39706	2.40039e-05	0.000202381	0	0	1	1	0	DW576754	Membrane primary amine oxidase	AOC3
Ssa_GRASP209154383	0.230994	-0.220326	0.315598	0.60504	-0.174745	13.6609	3.04863	0.0169988	0.0406441	0	0	0	1	0	209154383	Lumican	LUM
Ssa_S35516324	-1.05062	-0.222602	-0.932355	0.00850402	-0.325557	5.1526	3.42737	0.00920778	0.0251852	1	0	1	0	0	EG802702	Cysteinyl leukotriene receptor 2	CLTR2
Ssa_DY704922	-0.404593	-0.222548	0.0127221	-0.647593	-0.894915	8.5298	11.2264	1.88431e-07	3.42382e-06	1	0	0	1	1	DY704922	Mucin-1	MUC1
Ssa_S18866519	0.448185	0.00827597	0.488361	0.515708	0.156063	7.23648	4.62711	0.00137809	0.00548371	1	0	1	1	0	CB502991	BTB/POZ domain-containing protein 6-B	BTB6B
Ssa_GRASP209731841	0.375887	0.269409	0.348018	0.70025	1.09088	8.13356	6.03921	0.000164437	0.000976344	0	0	0	1	1	209731841	Sperm flagellar protein 1	SPEF1
Ssa_DW570651	0.259879	0.197232	0.1491	0.68146	0.762873	9.29158	8.83926	3.51759e-06	4.15668e-05	0	0	0	1	1	DW570651	CD99 antigen-like protein 2	C99L2
Ssa_S35688094	0.405765	0.398899	0.210125	0.389012	0.527004	8.1591	5.12678	0.000640174	0.00297065	1	0	0	0	1	EG922812	Ubiquitin carboxyl-terminal hydrolase 14	UBP14
Ssa_GRASP221220965	0.138493	0.209231	0.195974	0.455307	0.572252	11.0094	13.7398	1.15903e-08	3.28255e-07	0	0	0	1	1	221220965	N-alpha-acetyltransferase 10	NAA10
Ssa_DW536317	-0.0981235	-0.0141413	-0.214869	-0.0155577	0.63914	6.83809	4.70514	0.00122134	0.00498327	0	0	0	0	1	DW536317	Protein tweety homolog 3	TTYH3
Ssa_DW564434	-0.274638	-0.339375	-0.269508	-0.689874	-0.735603	4.95704	6.41593	9.52919e-05	0.00062912	0	0	0	1	1	DW564434	Peroxisomal carnitine O-octanoyltransferase	OCTC
Ssa_CO470179	-0.319118	-0.37487	-0.56049	-1.04385	-0.874256	7.30832	4.53076	0.00160046	0.00617115	0	0	0	1	1	CO470179	Sortilin	SORT
Ssa_TC103971	-0.341338	-0.312954	-0.296736	-0.628004	-0.502586	9.88328	6.60699	7.25084e-05	0.000501144	0	0	0	1	1	BT058690.1	Extensin-1	EXTN1
Ssa_S31990031	0.214879	0.233212	0.14761	0.231822	0.434159	10.1311	4.08494	0.00322062	0.0108629	0	0	0	0	1	DY718628	Sorting and assembly machinery component 50 homolog B	SAM5B
Ssa_GRASP221219963	-0.185171	-0.558776	-0.593438	-0.634581	-0.82325	13.8183	12.6416	3.78944e-08	8.79222e-07	0	1	1	1	1	221219963	Glutathione S-transferase A	GSTA
Ssa_STIR09077	-0.264494	-0.139436	-0.673007	-1.12203	-0.477386	7.18984	8.2619	7.47772e-06	7.78419e-05	0	0	1	1	0	JT833297.1	Annexin A2	ANXA2
Ssa_S31963885	0.168478	-0.657737	-0.0543684	-2.69998	-2.09238	9.27224	10.4444	4.75917e-07	7.52548e-06	0	0	0	1	1	DY692675	Solute carrier family 13 member 2	S13A2
Ssa_CX356757	0.769792	0.0959312	0.617301	0.804308	0.282506	5.02669	4.72325	0.00118765	0.00487216	1	0	1	1	0	CX356757	Extended synaptotagmin-2-A	EST2A
Ssa_GRASP221222181	-0.232405	-0.490366	-0.235892	-0.721785	-0.492564	9.18354	7.32122	2.66465e-05	0.000220652	0	1	0	1	1	221222181	Ubiquitin-conjugating enzyme E2 A	UBE2A
Ssa_DW538608	-0.415841	-0.445384	-0.294826	-0.116746	-0.505518	10.4336	4.3095	0.00226126	0.0081512	1	1	0	0	1	DW538608	Syntaxin-binding protein 5	STXB5
Ssa_EG869850	-0.20009	-0.292144	-0.340787	-0.579696	-0.41434	6.76441	5.75435	0.000249919	0.00138062	0	0	0	1	1	EG869850	1-phosphatidylinositol 4,5-bisphosphate phosphodiesterase gamma-2	PLCG2
Ssa_GRASP209147571	0.683036	0.536151	0.580059	0.868865	1.15626	9.9383	19.1571	6.36951e-11	4.35674e-09	1	1	1	1	1	209147571	Cysteine protease ATG4B	ATG4B
Ssa_GRASP223649489	0.133206	0.0436843	0.139102	0.390165	0.507594	12.1447	7.08069	3.71969e-05	0.000289723	0	0	0	0	1	223649489	EF-hand domain-containing protein D2	EFHD2
Ssa_DY702041	0.443172	0.354275	0.262996	0.246281	0.660135	5.23066	2.9566	0.0197416	0.0457165	0	0	0	0	1	DY702041	SERTA domain-containing protein 2	SRTD2
Ssa_DY731118	0.551998	0.274187	0.202861	0.137717	0.659148	8.39539	4.91472	0.000884695	0.00384643	1	0	0	0	1	DY731118	Lanosterol 14-alpha demethylase	CP51A
Ssa_TC107065	0.960084	0.708947	0.563648	0.108138	0.746399	5.26868	6.00706	0.000172347	0.00101631	1	1	1	0	1	JT813198.1	Gelsolin	GELS
Ssa_GRASP223672626	0.271401	0.00592417	0.504569	0.439229	0.0436573	6.984	4.05123	0.00339702	0.0113187	0	0	1	1	0	223672626	Homeobox protein Hox-B7a	HXB7A
Ssa_KSS4918	0.304612	0.147126	0.403187	0.271029	0.407353	8.81739	2.90957	0.021311	0.0485953	0	0	1	0	0	JT830049.1	Poly [ADP-ribose] polymerase 4	PARP4
Ssa_S50683339	-0.03888	0.150744	0.225804	0.42956	0.461747	14.2097	9.94845	8.70198e-07	1.2726e-05	0	0	0	1	1	GO048818	Tubulin beta chain	TBB
Ssa_GRASP223648771	0.351288	0.0709648	0.148368	0.165114	0.532165	8.78155	4.26681	0.00241799	0.00861694	0	0	0	0	1	223648771	Abhydrolase domain-containing protein FAM108B1	F108B
Ssa_S47729160	-0.502083	-0.442815	-0.429172	-2.18149	-2.33351	15.8641	8.74747	3.9606e-06	4.59027e-05	0	0	0	1	1	BT047267	Apolipoprotein A-IV	APOA4
Ssa_S35571140	0.560734	0.817829	0.469743	0.949572	1.11919	9.1239	9.88707	9.38513e-07	1.35283e-05	1	1	0	1	1	EG857518	Guanine nucleotide-binding protein subunit alpha-14	GNA14
Ssa_GRASP223647531	0.26998	0.240229	0.250577	0.308621	0.54908	5.93243	3.39737	0.00966427	0.0261492	0	0	0	0	1	223647531	Ran-specific GTPase-activating protein	RANG
Ssa_S35469852	-0.149694	-0.244708	-0.17993	-0.513557	-0.34738	9.51852	3.86788	0.00454496	0.0142023	0	0	0	1	0	EG756230	NADH-ubiquinone oxidoreductase chain 6	NU6M
Ssa_S30279733	0.141714	0.150516	0.196485	0.554573	0.693233	10.613	6.24041	0.000122732	0.000772008	0	0	0	1	1	DW566701	T-complex protein 1 subunit alpha	TCPA
Ssa_GRASP209153131	0.118295	0.099983	0.150904	0.899952	0.554059	11.1811	13.5909	1.357e-08	3.73795e-07	0	0	0	1	1	209153131	Cysteine--tRNA ligase, cytoplasmic	SYCC
Ssa_S31985629	-0.0536221	-0.133422	-0.207638	-0.512286	-0.163375	7.99131	4.84635	0.00098253	0.00419619	0	0	0	1	0	DY714419	Serine dehydratase-like	SDSL
Ssa_GRASP209154349	0.27135	0.113029	0.203457	0.443002	0.578186	10.3683	9.63638	1.28049e-06	1.75161e-05	0	0	0	1	1	209154349	DnaJ homolog subfamily B member 1	DNJB1
Ssa_GRASP209152450	0.241379	0.345062	0.370005	0.583103	0.44963	10.1109	3.24979	0.0122674	0.0315646	0	0	0	1	0	209152450	Serine/threonine-protein phosphatase 2A catalytic subunit beta isoform	PP2AB
Ssa_DW543756	-0.314444	-0.589282	-0.385223	-0.518325	-0.788168	5.50607	6.66173	6.7078e-05	0.000473826	0	1	0	1	1	DW543756	EF-hand domain-containing family member A2	EFHA2
Ssa_TC108294	0.165024	0.091644	-0.0203248	0.510961	0.841162	5.02442	3.91647	0.00420674	0.0133564	0	0	0	0	1	TC108294	Tudor domain-containing protein 7A	TRD7A
Ssa_DY716381	0.23395	0.085781	0.132955	0.325852	0.485876	8.26728	3.98314	0.00378409	0.0123192	0	0	0	0	1	DY716381	Polycomb protein eed	EED
Omy_S34425392	-0.920099	0.313369	-0.568307	0.18335	-0.190339	4.86845	2.89151	0.0219465	0.049641	1	0	0	0	0	CU072516	Doublesex- and mab-3-related transcription factor 1	DMRT1
Ssa_S47727022	-0.169206	-0.2997	-0.214383	-0.552865	-0.506632	12.4486	5.62505	0.00030274	0.00161475	0	0	0	1	1	BT049405	Integral membrane protein 2B	ITM2B
Ssa_GRASP209731083	-0.3304	-0.374634	-0.331988	-0.58598	-0.645753	13.0335	9.36616	1.79665e-06	2.34088e-05	0	0	0	1	1	209731083	Proteasome activator complex subunit 2	PSME2
Ssa_S35549782	0.434093	0.610748	0.451525	0.92276	1.37483	14.6228	5.90368	0.000200547	0.00115274	0	0	0	1	1	EG836160	Polyubiquitin	UBIQP
Ssa_S18892485	-0.035535	-0.0396284	0.0581266	-0.423419	-0.374184	11.0382	5.29837	0.000493765	0.00241283	0	0	0	1	0	Z83327.1	Antigen peptide transporter 1	TAP1
Ssa_S35596838	0.445181	0.149372	0.0112625	0.539213	1.06502	4.98816	3.49067	0.00831513	0.0232119	0	0	0	0	1	EG883216	Cytochrome P450 2K1	CP2K1
Ssa_DY704526	0.0655424	-0.0704792	-0.0321935	-0.45716	-0.216381	6.33229	5.48824	0.000371263	0.00190771	0	0	0	1	0	DY704526	Matrix metalloproteinase-16	MMP16
Omy_TC162702	0.306712	0.356167	0.304956	0.785434	0.744495	6.45093	5.03915	0.000731489	0.00329184	0	0	0	1	1	EZ789180.1	Glutenin, high molecular weight subunit DX5	GLT5
Omy_S15301970	-0.0698173	0.157473	-0.0595483	-0.457144	0.425726	6.11085	3.90639	0.00427472	0.0135153	0	0	0	1	1	BX073850	Nuclear receptor coactivator 5	NCOA5
Omy_S19709583	0.090908	0.139418	0.28724	0.439755	0.158297	5.6015	2.91717	0.021049	0.0481242	0	0	0	1	0	CR362804	PDZ domain-containing protein 8	PDZD8
Ssa_S48441015	0.0838725	0.0069726	0.0584794	0.40923	0.316643	4.4504	3.14715	0.0144869	0.0357798	0	0	0	1	0	DY726666.1	Actin-binding protein anillin	ANLN
Omy_S34426050	0.108508	-0.140394	0.0380761	-0.629558	-0.867858	11.9425	11.2613	1.80911e-07	3.3071e-06	0	0	0	1	1	CU073172	ATP-binding cassette sub-family G member 5	ABCG5
Ssa_GRASP221219407	0.0040785	-0.0902825	0.0121368	-0.405878	-0.314806	5.40933	3.24213	0.0124204	0.0318562	0	0	0	1	0	221219407	Myosin-binding protein C, slow-type	MYPC1
Ssa_S46933933	1.02072	0.695796	-0.489825	0.362499	0.654911	6.95629	3.70291	0.00591434	0.0176146	1	0	0	0	0	BT043974	Uncharacterized protein C12orf56	CL056
Ssa_S30297156	-0.854815	-0.803833	-0.080166	1.12606	1.62642	13.039	5.17041	0.000599168	0.00281721	1	0	0	1	1	DW584120	Envelope glycoprotein	ENV
Ssa_S35591096	0.0887466	0.0769903	0.152393	0.456216	0.450429	6.38361	3.93053	0.00411377	0.0131199	0	0	0	1	1	EG877474	Large subunit GTPase 1 homolog	LSG1
Ssa_S35546958	0.340684	0.0643606	0.492445	0.634012	0.158186	4.76324	4.46361	0.00177694	0.00670144	0	0	1	1	0	EG833336	Junctional adhesion molecule C	JAM3
Ssa_S35665613	-0.0131125	0.0791074	0.0301699	0.444632	0.409027	12.203	5.96095	0.000184384	0.00107885	0	0	0	1	1	EG900331	PCNA-associated factor	PAF
Ssa_GRASP223647609	0.265732	0.236375	0.376261	0.74091	0.703416	12.389	18.0135	1.76646e-10	1.02463e-08	0	0	0	1	1	223647609	Obg-like ATPase 1	OLA1
Ssa_GRASP209154541	0.758291	0.755909	0.61745	1.07294	1.15191	13.2249	15.3848	2.14769e-09	8.22601e-08	1	1	1	1	1	209154541	5-aminolevulinate synthase, nonspecific, mitochondrial	HEM1
Ssa_GRASP209732623	0.212627	0.218019	0.234461	0.505686	0.553119	9.6996	7.38928	2.42623e-05	0.000204132	0	0	0	1	1	209732623	Deoxycytidylate deaminase	DCTD
Ssa_GRASP209730343	-0.0673997	-0.281013	-0.197853	-0.58591	-0.306964	10.1065	5.71832	0.000263605	0.00143974	0	0	0	1	0	209730343	Di-N-acetylchitobiase	DIAC
Omy_S18148613	-0.290758	-0.319595	-0.293608	-0.326423	-0.593008	7.36537	5.00852	0.000766475	0.00342374	0	0	0	0	1	BX873692	Meiotic recombination protein DMC1/LIM15 homolog	DMC1
Ssa_GRASP223648271	1.3067	0.401421	0.245926	-1.09674	-1.01844	9.72358	14.3505	6.12541e-09	1.94272e-07	1	0	0	1	1	223648271	6-phosphofructo-2-kinase/fructose-2,6-bisphosphatase 4	F264
Ssa_GRASP209734971	0.372182	0.481194	0.300232	0.589705	0.612958	8.07256	4.92137	0.000875726	0.00381706	0	1	0	1	1	209734971	28S ribosomal protein S23, mitochondrial	RT23
Ssa_S48441045	0.178806	0.0324129	0.280327	0.522519	0.293023	5.67268	7.36791	2.49861e-05	0.000209055	0	0	0	1	0	JT842157.1	Sialic acid-binding Ig-like lectin 14	SIG14
Omy_S32130645	-0.0586073	-0.211611	-0.00980091	-0.484936	-0.7165	8.48175	3.82537	0.00486349	0.0149956	0	0	0	0	1	AY523659	Saoe class I histocompatibility antigen, A alpha chain	1A01
Ssa_DY739427	0.243402	0.0109325	0.0757145	-0.546737	-0.189873	5.86063	8.27045	7.39366e-06	7.70998e-05	0	0	0	1	0	DY739427	MARVEL domain-containing protein 2	MALD2
Ssa_S35677047	0.176397	0.20265	0.179454	0.513998	0.550189	8.12711	5.05753	0.000711282	0.00322755	0	0	0	1	1	EG911765	RuvB-like 2	RUVB2
Ssa_CK886329	0.403202	-0.0120762	0.561771	0.575654	0.0337294	5.32021	6.04909	0.000162084	0.000963953	1	0	1	1	0	CK886329	Leiomodin-1	LMOD1
Omy_S15314762	-0.347875	-0.561911	-0.14259	0.0265357	-0.284088	8.11706	2.98461	0.0188624	0.0441442	0	1	0	0	0	CB498174	Mitogen-activated protein kinase 6	MK06
Omy_S34314498	0.401519	-0.0252371	0.482696	0.680209	0.142774	8.26985	6.28728	0.000114691	0.000731367	1	0	1	1	0	CU063451	Complement C1q tumor necrosis factor-related protein 2	C1QT2
Ssa_S50700645	0.514917	0.208996	0.440386	0.727094	0.702336	8.28719	9.0113	2.81993e-06	3.4646e-05	1	0	1	1	1	BT058940	Thioredoxin-related transmembrane protein 1	TMX1
Omy_BX880138	0.23885	0.261093	0.111959	0.204571	0.593567	9.89408	4.11071	0.00309209	0.0105091	0	0	0	0	1	BX880138	Plakophilin-1	PKP1
Ssa_S30289615	0.443082	0.104857	-0.325556	-0.383948	-0.136084	5.14805	4.08257	0.00323273	0.0108947	1	0	0	0	0	DW576579	Spermine oxidase	SMOX
Ssa_GRASP221222319	0.148162	0.218073	0.270148	0.601727	0.536367	14.5162	11.7588	1.01965e-07	2.01238e-06	0	0	0	1	1	221222319	Heat shock protein HSP 90-beta	HS90B
Ssa_GRASP223648217	-0.337329	-0.374363	-0.339009	-0.355594	-0.587709	10.1376	5.48728	0.000371797	0.00190801	0	0	0	0	1	223648217	Transcription factor SOX-4	SOX4
Omy_CX149685	-0.317127	-0.278199	-0.278286	-0.265012	-0.493369	11.6423	4.35168	0.0021166	0.00771273	0	0	0	0	1	CX149685	Probable 2-oxoglutarate dehydrogenase E1 component DHKTD1, mitochondrial	DHTK1
Ssa_S48397312	-0.189004	-0.176689	-0.0793817	-0.28395	-0.441104	9.03833	5.1498	0.000618193	0.00288847	0	0	0	0	1	GE771880	Macrosialin	CD68
Ssa_S35550254	0.559331	0.452412	0.292671	0.187445	0.50231	6.18138	5.88791	0.000205248	0.00117417	1	1	0	0	1	EG836632	Sodium/hydrogen exchanger 8	SL9A8
Ssa_S30240738	0.187447	0.307667	0.423129	0.810145	0.620251	4.45572	4.57389	0.0014967	0.00584959	0	0	0	1	0	DW536799	Complement C1q-like protein 2	C1QL2
Ssa_GRASP209154635	0.309324	0.324428	0.268248	0.386646	0.41861	9.83628	4.76935	0.00110613	0.00462497	0	0	0	0	1	209154635	Probable UDP-sugar transporter protein SLC35A4	S35A4
Ssa_GRASP209151243	0.359194	0.175868	0.51629	0.502525	0.216774	8.39661	3.65065	0.00643075	0.0188639	0	0	1	1	0	209151243	Calumenin-A	CALUA
Ssa_S48392099	0.499048	0.498047	0.595599	1.34593	1.12353	7.06902	14.3011	6.44581e-09	1.99919e-07	0	0	1	1	1	GE766667	Sodium-coupled neutral amino acid transporter 2	S38A2
Ssa_S30283925	0.285443	0.175802	0.235872	0.636111	0.367022	10.2279	6.59783	7.34612e-05	0.000507042	0	0	0	1	0	DW570893	Aminoacyl tRNA synthase complex-interacting multifunctional protein 2	AIMP2
Ssa_GRASP209155565	0.429233	0.0891956	0.281497	0.36214	0.606087	13.2915	5.26062	0.000522711	0.00252462	1	0	0	0	1	209155565	Farnesyl pyrophosphate synthase	FPPS
Ssa_DY735952	-0.409623	-0.356529	-0.344543	0.164462	0.0133782	7.93785	4.5867	0.00146723	0.00575866	1	0	0	0	0	DY735952	Ras-related protein Rab-15	RAB15
Ssa_DW533708	-0.173623	-0.402396	-0.418755	-1.0011	-0.637929	14.2355	7.14089	3.42059e-05	0.000271867	0	0	0	1	1	DW533708	Pulmonary surfactant-associated protein D	SFTPD
Ssa_TC100107	0.143456	0.0487338	0.277036	0.642625	0.56467	13.26	12.5918	4.00376e-08	9.18353e-07	0	0	0	1	1	BT059620.1	T-complex protein 1 subunit epsilon	TCPE
Omy_S15320733	0.227758	-0.0960929	0.55118	0.407685	0.250028	8.45187	3.15694	0.0142586	0.0353536	0	0	1	0	0	BX306460	SCO-spondin	SSPO
Ssa_S47624974	0.246118	0.299583	0.245391	0.221508	1.20455	9.8047	4.83089	0.00100615	0.00428192	0	0	0	0	1	BT045844	Fatty aldehyde dehydrogenase	AL3A2
Ssa_GRASP209730585	-0.790392	-0.412362	-0.336071	-0.750289	-0.872357	12.2261	4.5067	0.00166152	0.00634978	1	0	0	1	1	209730585	Tyrosine-protein kinase SRK2	SRK2
Ssa_STIR24151	0.128592	0.279155	0.146363	0.592663	0.553045	11.4162	7.98948	1.07455e-05	0.0001043	0	0	0	1	1	JT823859.1	Probable ATP-dependent RNA helicase DDX56	DDX56
Ssa_S35536130	0.313629	0.298544	0.0417811	-0.415881	0.0900892	10.7268	4.88726	0.00092272	0.00398876	0	0	0	1	0	EG822508	Unconventional myosin-VIIa	MYO7A
Ssa_GRASP209155747	0.304733	0.470637	0.312143	0.288321	1.32433	9.36141	6.14522	0.000140904	0.000864706	0	0	0	0	1	209155747	Fatty aldehyde dehydrogenase	AL3A2
Ssa_S31991446	0.346368	0.404398	0.347806	0.381416	0.597176	10.1398	6.40318	9.70537e-05	0.000639166	0	1	0	0	1	DY720043	AP-1 complex subunit sigma-2	AP1S2
Ssa_S35482018	0.462389	0.640895	0.888829	0.665355	0.783373	6.03822	3.38147	0.00991551	0.0266685	0	0	1	0	0	EG768396	6-phosphofructo-2-kinase/fructose-2,6-bisphosphatase	F26
Ssa_S32011663	0.753018	0.705231	-0.0694422	0.74977	0.832436	12.7796	6.13621	0.000142764	0.000873893	1	1	0	1	1	DY740260	Cysteine-rich protein 1	CRIP1
Ssa_GRASP223648621	0.53407	0.208907	0.726189	0.891034	0.173352	11.1112	4.75766	0.00112625	0.00468178	0	0	1	1	0	223648621	RNA-binding protein with multiple splicing	RBPMS
Ssa_S18866043	-0.23867	-0.197835	-0.491567	-0.782994	-0.320985	10.9691	12.2219	6.04065e-08	1.28764e-06	0	0	1	1	0	CB503992	Claudin-15	CLD15
Ssa_S30270374	0.480451	0.0949706	0.621803	0.779396	0.700371	5.39572	6.94982	4.46663e-05	0.000337444	1	0	1	1	1	DW557342	Serum amyloid P-component	SAMP
Ssa_DY737619	-0.381994	-0.407564	-0.344471	-0.371866	-0.622253	6.48956	4.07551	0.00326902	0.0109832	0	1	0	0	1	DY737619	Male-specific lethal 1 homolog	MSL1
Ssa_DW563936	0.287598	0.28006	0.0539018	0.0235911	0.430413	6.74993	3.4089	0.00948618	0.025754	0	0	0	0	1	DW563936	GPI-anchor transamidase	GPI8
Ssa_KSS3919	0.498191	0.0584528	0.638214	0.857364	0.247341	5.45064	7.27588	2.83679e-05	0.00023204	1	0	1	1	0	Ssa#KSS3919	UPF0524 protein C3orf70 homolog A	CC70A
Ssa_S35673304	-0.27231	-0.462074	-0.663429	-0.850786	-0.723405	12.7855	4.21546	0.00262133	0.00918836	0	0	1	1	1	EG908022	Glutathione S-transferase Mu 3	GSTM3
Ssa_CX727503	-0.0362369	-0.0834532	-0.513069	-0.817967	-0.617274	8.89086	6.09217	0.000152213	0.000917308	0	0	1	1	1	CX727503	Amyloid-like protein 2	APLP2
Ssa_S32008863	-0.0886963	-0.305666	0.0627258	-0.0177962	-0.43689	9.08764	3.61335	0.00682716	0.0197814	0	0	0	0	1	DY737460	Atrial natriuretic peptide receptor 2	ANPRB
Ssa_S30266093	-0.0161342	-0.479741	0.139521	0.105807	-0.326135	6.97126	3.17625	0.0138192	0.0345838	0	1	0	0	0	DW553061	Latent-transforming growth factor beta-binding protein 1	LTBP1
Ssa_GRASP209154853	0.499894	0.428317	0.431279	0.970825	1.1605	12.6443	11.0373	2.35101e-07	4.14087e-06	0	0	0	1	1	209154853	Calcium-binding mitochondrial carrier protein SCaMC-1	SCMC1
Ssa_KSS4811	0.0812961	-0.125787	0.168273	0.491378	0.18832	4.58744	5.8482	0.000217598	0.00122908	0	0	0	1	0	Ssa#KSS4811	ETS-related transcription factor Elf-4	ELF4
Ssa_GRASP221221561	0.0711539	0.145889	0.127991	0.192847	0.457191	11.2075	3.92253	0.00416645	0.0132507	0	0	0	0	1	221221561	39S ribosomal protein L18, mitochondrial	RM18
Ssa_S35532866	0.820403	0.663314	0.230297	-0.120565	0.589666	5.72326	5.22107	0.000554919	0.00265047	1	1	0	0	1	EG819244	Inactive hydroxysteroid dehydrogenase-like protein 1	HSDL1
Ssa_S48400416	-2.022	-0.509821	-1.59926	0.0186555	-0.691426	9.39716	3.54475	0.00762228	0.0216332	1	0	0	0	0	GE774984	Tripartite motif-containing protein 29	TRI29
Ssa_GRASP223647381	-0.219195	-0.363407	-0.226348	-0.623534	-0.582469	10.5139	9.94875	8.69878e-07	1.2726e-05	0	0	0	1	1	223647381	Ankyrin repeat domain-containing protein 13D	AN13D
Ssa_S48428855	0.222485	0.214044	0.206405	0.604844	0.566848	8.41227	7.03408	3.96967e-05	0.000305376	0	0	0	1	1	JT823883.1	Heat shock protein 75 kDa, mitochondrial	TRAP1
Ssa_DY726999	0.204818	0.228895	0.425538	0.593091	0.766357	9.05866	9.69173	1.19525e-06	1.65565e-05	0	0	1	1	1	DY726999	Transcription factor GATA-6	GATA6
Ssa_DY728834	0.349554	0.375973	0.39142	0.459717	0.49897	8.22916	3.54115	0.00766654	0.0217333	0	0	0	1	1	DY728834	Protein regulator of cytokinesis 1	PRC1
Ssa_CK892148	0.454554	0.230875	0.308515	0.355515	0.540176	5.90569	3.28395	0.0116078	0.0302413	1	0	0	0	1	CK892148	Growth factor receptor-bound protein 7	GRB7
Ssa_S47728192	-0.182485	-0.3907	-0.284731	-0.427158	-0.527429	11.7792	8.36741	6.5057e-06	6.93385e-05	0	0	0	1	1	BT048235	Death-associated protein-like 1-A	DAL1A
Ssa_S31975021	0.0994993	-0.0174653	0.179162	0.218078	0.461754	4.23453	3.2302	0.0126627	0.0322855	0	0	0	0	1	DY703811	TBC1 domain family member 20	TBC20
Ssa_GRASP209154937	0.304132	0.209036	0.260119	0.692438	0.719041	16.3333	12.44	4.73647e-08	1.06218e-06	0	0	0	1	1	209154937	Keratin, type II cytoskeletal 8	K2C8
Ssa_GRASP209733661	-0.161181	-0.353115	-0.180036	-0.455106	-0.341039	11.0271	7.01912	4.05355e-05	0.000310909	0	0	0	1	0	209733661	Apoptosis-related protein 3	2013-04-03
Ssa_EG879312	0.256872	0.414054	0.211206	0.61391	0.549843	8.12948	2.99926	0.0184186	0.0433855	0	0	0	1	0	EG879312	Signal recognition particle receptor subunit beta	SRPRB
Ssa_GRASP209733297	0.341259	-0.122495	0.542502	0.552701	0.0571646	8.75248	7.04552	3.90674e-05	0.000301566	0	0	1	1	0	209733297	Epithelial membrane protein 3	EMP3
Ssa_GRASP209736973	0.0611816	-0.138042	0.201845	0.496298	0.0451467	8.13245	5.10298	0.000663751	0.00305655	0	0	0	1	0	209736973	CD81 antigen	CD81
Ssa_S35518172	0.245601	0.171441	0.205074	0.356801	0.466248	9.57565	5.08029	0.000687054	0.00313637	0	0	0	0	1	EG804550	39S ribosomal protein L17, mitochondrial	RM17
Ssa_S30295174	-0.293553	-0.458469	-0.503273	-1.14482	-0.884937	11.0396	20.681	1.73067e-11	1.46224e-09	0	1	1	1	1	DW582138	2-amino-3-carboxymuconate-6-semialdehyde decarboxylase	ACMSD
Ssa_S35681805	0.321495	0.180676	0.097011	0.276368	0.457288	5.30235	2.99757	0.0184694	0.0434796	0	0	0	0	1	EG916523	Putative tRNA pseudouridine synthase Pus10	PUS10
Ssa_TC97182	-0.584318	-0.575259	-0.467857	-0.658974	-0.975668	7.83549	7.30892	2.71024e-05	0.00022366	1	1	1	1	1	DY732697.1	REST corepressor 3	RCOR3
Ssa_GRASP209155149	0.0259563	-0.151729	-0.146559	-0.544934	-0.3133	9.60496	7.74608	1.49118e-05	0.000136814	0	0	0	1	0	209155149	Acyl-CoA dehydrogenase family member 10	ACD10
Omy_S34422151	0.330729	0.300216	0.442718	1.514	1.43439	7.17117	29.6034	2.37718e-14	1.06225e-11	0	0	0	1	1	CU073953	Hexokinase-2	HXK2
Ssa_GRASP209154385	-0.0182091	-0.146987	-0.179237	-0.264157	-0.453667	6.87622	4.18144	0.00276561	0.00959653	0	0	0	0	1	209154385	PQ-loop repeat-containing protein 2	PQLC2
Ssa_TC105924	-1.10478	-1.17692	-0.0282469	1.83183	2.38067	8.88854	7.40393	2.37786e-05	0.000201043	1	1	0	1	1	117569592	Latrophilin Cirl	LPHN
Omy_S34426202	-0.483505	-0.595109	-0.322762	-0.453994	-0.821477	10.6879	7.3778	2.46484e-05	0.000206803	1	1	0	1	1	CU073324	Histone deacetylase 4	HDAC4
Ssa_S35589588	0.417768	0.200812	0.217273	0.252328	0.438829	9.37695	3.95988	0.00392637	0.0126798	1	0	0	0	1	EG875966	Coiled-coil domain-containing protein 56	CCD56
Ssa_S50369348	0.253767	0.105607	0.140193	0.313659	0.464392	12.961	7.93695	1.15294e-05	0.000111015	0	0	0	0	1	BT057803	Programmed cell death protein 6	PDCD6
Ssa_DW588698	-0.063656	0.109564	-0.400877	-0.458306	-0.105627	4.15568	4.60377	0.00142886	0.00563557	0	0	1	1	0	DW588698	Cell growth regulator with EF hand domain protein 1	CGRE1
Ssa_S18887152	0.444985	0.230219	0.935627	1.19544	0.731912	6.34001	5.53031	0.000348639	0.00181307	0	0	1	1	0	CB511922	Vasoactive intestinal polypeptide receptor 2	VIPR2
Ssa_S31984322	-0.075255	-0.223409	-0.254136	-0.574848	-0.527506	10.1151	6.21011	0.00012824	0.000800007	0	0	0	1	1	DY713112	TBC1 domain family member 10A	TB10A
Ssa_S30239818	0.659373	0.594283	0.620855	0.134579	0.588817	11.5826	4.58349	0.00147454	0.00578548	1	1	1	0	1	DW535879	Epidermal retinol dehydrogenase 2	RDHE2
Ssa_GRASP209737045	0.238701	0.137919	0.225725	0.381402	0.55078	7.34249	3.75334	0.00545611	0.0165065	0	0	0	0	1	209737045	DNA-directed RNA polymerase II subunit RPB11-a	RPB11
Ssa_S30290748	0.321689	0.227171	0.846201	0.364444	0.405224	4.73656	4.61723	0.00139935	0.00555	0	0	1	0	0	DW577712	Poliovirus receptor-related protein 1	PVRL1
Ssa_GRASP209154519	0.0709722	0.186956	0.112849	0.365472	0.531159	12.8266	5.56257	0.000332255	0.00174045	0	0	0	0	1	209154519	Sialic acid synthase	SIAS
Ssa_GI197632126	0.175058	0.25599	0.220729	0.562056	0.520422	12.797	5.33505	0.000467217	0.00230593	0	0	0	1	1	BT043672.1	10 kDa heat shock protein, mitochondrial	CH10
Ssa_S46933898	0.0760547	-0.032497	-0.174785	-0.491338	-0.425379	7.76621	5.90483	0.000200208	0.00115163	0	0	0	1	1	BT044009	Tumor protein p53-inducible nuclear protein 2	T53I2
Ssa_EG931127	0.275639	0.262856	0.198412	0.209727	0.440997	8.45026	4.06467	0.00332556	0.011136	0	0	0	0	1	EG931127	SAP30-binding protein	S30BP
Omy_S23936235	-0.249116	-0.117711	-0.149303	-0.307035	-0.52808	7.97333	6.10765	0.00014882	0.000903176	0	0	0	0	1	CX252511	NT-3 growth factor receptor	NTRK3
Ssa_DW574694	-0.130068	0.107821	-0.266486	-0.607301	-0.518238	5.05914	4.34021	0.00215497	0.00782889	0	0	0	1	1	DW574694	Aryl hydrocarbon receptor nuclear translocator 2	ARNT2
Ssa_GRASP209156079	0.0517409	-0.202684	0.190419	0.573077	0.142676	7.51304	7.59556	1.82935e-05	0.000161757	0	0	0	1	0	209156079	Secreted frizzled-related protein 1	SFRP1
Ssa_DY741108	0.518718	0.389302	0.499653	1.43274	1.40599	6.77262	12.7867	3.23132e-08	7.79023e-07	0	0	0	1	1	DY741108	Filamin A-interacting protein 1-like	FIL1L
Omy_S18150033	0.0579773	-0.160008	0.103397	0.371494	0.511154	6.75748	6.5367	8.01552e-05	0.00054391	0	0	0	0	1	BX875801	Sushi, von Willebrand factor type A, EGF and pentraxin domain-containing protein 1	SVEP1
Ssa_TC112878	0.325739	0.132579	0.240155	0.289044	0.4288	7.56556	6.17489	0.000134962	0.000834604	0	0	0	0	1	JT814695.1	Cadherin-23	CAD23
Ssa_GRASP209147493	0.405641	-0.141925	0.615882	0.820302	0.300017	10.6506	6.99359	4.20095e-05	0.000320788	1	0	1	1	0	209147493	Complement component C7	CO7
Ssa_GRASP209737009	0.306586	0.24635	0.209121	0.521833	0.642287	11.7088	8.57639	4.94692e-06	5.53148e-05	0	0	0	1	1	209737009	Dual specificity protein phosphatase 23	DUS23
Ssa_DW549807	-0.645104	-0.666993	-0.558167	-0.449265	-0.864856	9.4698	4.10288	0.00313061	0.0106038	1	1	0	0	1	DW549807	Glycerate kinase	GLCTK
Ssa_S34822050	0.0456497	-0.316171	0.157759	0.419872	-0.266925	8.80599	4.35021	0.00212149	0.00772818	0	0	0	1	0	AM397497	Coagulation factor X	FA10
Ssa_CA054602	-0.426591	-0.392747	0.0293591	0.705327	1.12031	6.92397	3.53306	0.0077669	0.0219456	0	0	0	0	1	CA054602	Leucine-rich repeat-containing protein 16B	LR16B
Ssa_GRASP209148615	0.472752	0.207208	0.800773	1.00088	0.493241	8.25804	5.10894	0.00065776	0.00303824	0	0	1	1	0	209148615	Neuromodulin	NEUM
Ssa_GRASP209731679	0.419071	0.374287	0.392107	0.205036	0.338177	9.24243	3.27588	0.0117603	0.0305397	1	0	0	0	0	209731679	DnaJ homolog subfamily C member 12	DJC12
Ssa_S35660152	0.436041	0.273704	0.284158	0.0738944	0.383563	8.69648	4.53101	0.00159985	0.00617079	1	0	0	0	0	EG894870	T-cell immunomodulatory protein	TIP
Ssa_TC112439	0.382308	0.458167	0.398026	0.75472	0.74452	8.00769	8.53657	5.21096e-06	5.76791e-05	0	1	0	1	1	JT824325.1	Sideroflexin-1	SFXN1
Ssa_EG766407	0.103717	0.0629758	-0.0886334	-0.493322	-0.165292	8.86749	5.23129	0.000546403	0.0026146	0	0	0	1	0	EG766407	Putative N-acetyltransferase 16	NAT16
Ssa_S30281305	0.132711	-0.2039	0.313938	0.548056	0.0346228	6.18545	4.96305	0.000821605	0.0036204	0	0	0	1	0	DW568273	Lysyl oxidase homolog 3	LOXL3
Ssa_S30289381	0.338934	0.421732	0.205887	0.30456	0.638249	7.05372	4.6226	0.00138775	0.00551179	0	1	0	0	1	DW576347	Prefoldin subunit 4	PFD4
Ssa_GRASP209736181	-0.296513	-0.212319	-0.514337	-0.667446	-0.762735	9.77149	10.7207	3.41887e-07	5.68164e-06	0	0	1	1	1	209736181	Lysosomal thioesterase PPT2-A	PPT2A
Ssa_TC86153	-0.167228	-0.163108	-0.163616	-0.577063	-0.521471	7.81506	3.12576	0.0149983	0.0367494	0	0	0	1	0	EG908155.1	Interferon-induced protein 44-like	IF44L
Ssa_S50697238	-0.4546	-0.622288	-1.01939	-2.40368	-2.57885	7.36567	40.2776	4.66635e-17	5.62995e-13	0	0	1	1	1	GO062717	Solute carrier family 26 member 6	S26A6
Ssa_GRASP223648225	0.0838749	0.0946498	0.317025	0.385536	0.617157	8.78476	6.36168	0.000103024	0.000670432	0	0	0	0	1	223648225	Tropomyosin alpha-3 chain	TPM3
Ssa_GRASP209730469	0.33611	0.356792	0.410455	0.462778	0.507977	13.5503	9.36435	1.80076e-06	2.3437e-05	0	0	1	1	1	209730469	Malate dehydrogenase, mitochondrial	MDHM
Ssa_S35552756	-0.0612462	-0.210894	-0.238162	-0.489032	-0.394223	10.46	8.20994	8.01041e-06	8.19725e-05	0	0	0	1	0	EG839134	Laminin subunit beta-2	LAMB2
Ssa_TC98269	-0.418431	-0.438181	-0.0920595	1.05009	1.12205	8.71279	6.78653	5.6208e-05	0.000408524	0	0	0	1	1	JT818727.1	Zinc finger BED domain-containing protein 4	ZBED4
Ssa_GRASP223648825	0.699131	0.166001	0.378838	0.545352	0.365199	4.83608	3.14872	0.01445	0.0357105	1	0	0	0	0	223648825	P2Y purinoceptor 11	P2Y11
Ssa_EG860899	0.123909	-0.0386174	0.0757982	0.524489	0.260937	7.25889	5.19878	0.000573956	0.00272951	0	0	0	1	0	EG860899	Nucleotide exchange factor SIL1	SIL1
Ssa_DY700148	0.804526	0.597021	0.703712	0.824782	1.03625	4.89781	6.35297	0.000104324	0.000676703	1	1	1	1	1	DY700148	PI-PLC X domain-containing protein 1	PLCX1
Ssa_DY694469	0.511306	0.156388	0.325184	0.133978	0.428291	8.17177	4.22205	0.00259427	0.00911735	1	0	0	0	1	DY694469	Delta(14)-sterol reductase	ERG24
Ssa_GRASP209732049	0.131214	0.10976	0.108744	0.431194	0.448504	13.4811	10.1584	6.72939e-07	1.01189e-05	0	0	0	1	1	209732049	Transcription factor BTF3 homolog 4	BT3L4
Ssa_S30290359	0.473427	0.36594	0.438417	0.614041	1.00224	7.61668	7.8488	1.29803e-05	0.000122926	1	0	0	1	1	DW577323	UPF0249 protein ydjC homolog	YDJC
Ssa_S35559283	0.429202	0.278221	0.223518	0.0464928	0.437585	8.36926	4.39242	0.00198588	0.0073271	1	0	0	0	1	EG845661	Protein-arginine deiminase type-2	PADI2
Ssa_DW535555	-0.0604852	-0.402955	-0.462069	-2.0586	-1.56167	8.30367	34.8766	9.14712e-16	1.22622e-12	0	0	0	1	1	DW535555	Hepatic lectin	LECH
Ssa_GRASP209730743	-0.047505	0.116847	0.219847	0.481863	0.588915	9.9668	7.73265	1.51852e-05	0.000138795	0	0	0	1	1	209730743	Probable tRNA(His) guanylyltransferase	THG1
Ssa_DW570155	-0.101149	0.0283733	-0.0633025	-0.438593	-0.211318	4.6625	2.99278	0.0186136	0.0436913	0	0	0	1	0	DW570155	Tyrosine-protein kinase ITK/TSK	ITK
Omy_CX150636	-0.0736239	-0.0264183	-0.406949	-0.531802	-0.791361	10.2717	5.7478	0.000252354	0.00139152	0	0	0	1	1	CX150636	Amyloid-like protein 1	APLP1
Ssa_GRASP209155391	-0.265372	-0.303301	-0.274517	-0.301282	-1.151	10.2354	4.25957	0.00244564	0.00869633	0	0	0	0	1	209155391	Cytochrome P450 1A1	CP1A1
Ssa_GRASP209154839	-0.212823	-0.211697	-0.0880203	-0.497326	-0.419764	11.221	8.84452	3.49382e-06	4.1367e-05	0	0	0	1	1	209154839	FGGY carbohydrate kinase domain-containing protein	FGGY
Omy_TC146689	0.44134	0.471959	0.541004	0.642159	0.807289	6.75092	9.87753	9.49617e-07	1.36557e-05	1	1	1	1	1	EZ792549.1	NF-kappa-B inhibitor epsilon	IKBE
Ssa_S30292267	0.39132	0.0294994	0.482831	0.68293	0.0623815	5.79464	4.11725	0.00306034	0.0104243	0	0	0	1	0	DW579231	NAC-alpha domain-containing protein 1	NACAD
Ssa_GRASP221221323	-0.403937	-0.39497	-0.419562	-0.339356	-0.208517	5.91681	4.69715	0.00123651	0.00503153	1	0	1	0	0	221221323	Acidic leucine-rich nuclear phosphoprotein 32 family member E	AN32E
Ssa_S35694839	0.0477476	-0.0639653	-0.313381	-0.461151	-0.360199	7.4255	4.68465	0.00126064	0.00510451	0	0	0	1	0	EG929557	Alcohol dehydrogenase 1	ADH1
Ssa_DW550176	0.322037	-0.231964	0.32979	0.518866	-0.244206	7.78493	5.17942	0.000591039	0.00278441	0	0	0	1	0	DW550176	Serine protease HTRA3	HTRA3
Ssa_GRASP209732303	-0.286692	-0.45699	-0.154153	-0.199056	0.0355174	8.51108	3.06259	0.0166178	0.0399278	0	1	0	0	0	209732303	Histone H2A	H2A
Ssa_GRASP209154127	0.444415	0.299997	0.424696	0.632664	0.77238	12.8142	12.7051	3.5339e-08	8.27894e-07	1	0	1	1	1	209154127	Annexin A11	ANX11
Ssa_GRASP209731043	0.111278	-0.140915	0.17338	0.491295	0.0875887	8.96481	3.88437	0.0044272	0.0138918	0	0	0	1	0	209731043	Glutathione S-transferase theta-1	GSTT1
Omy_S18156589	-0.324395	-0.473425	-0.227351	-0.051079	-0.409423	7.1999	3.99282	0.00372646	0.0121611	0	1	0	0	1	BX881765	TATA box-binding protein-associated factor RNA polymerase I subunit B	TAF1B
Ssa_GRASP209156051	0.350859	0.202013	0.420899	0.522002	0.607286	11.5507	4.71922	0.00119507	0.00489694	0	0	1	1	1	209156051	Serine/threonine-protein kinase RIO3	RIOK3
Ssa_S30279990	0.433184	-0.229675	-0.175521	-0.520824	-0.259938	5.62852	7.04145	3.92905e-05	0.000302707	1	0	0	1	0	DW566958	Abhydrolase domain-containing protein 4	ABHD4
Ssa_TC108619	-0.109854	-0.244202	-0.675238	-0.607779	-0.36319	11.6114	4.05576	0.0033728	0.011266	0	0	1	1	0	JT822673.1	Electron transfer flavoprotein subunit beta	ETFB
Ssa_S32006087	0.156573	0.231443	-0.0748572	0.0720193	0.613536	6.19495	3.85996	0.00460262	0.0143638	0	0	0	0	1	DY734684	Putative ATP-dependent RNA helicase DHX30	DHX30
Omy_BX888609	-0.0506666	-0.484431	-0.674237	-0.778773	-0.780559	9.26657	7.96751	1.10664e-05	0.000106984	0	1	1	1	1	BX888609	Glutathione S-transferase A	GSTA
Ssa_GRASP209738485	0.00703	-0.300913	-0.430856	-0.762455	-0.967316	9.7181	10.0145	8.02401e-07	1.18785e-05	0	0	1	1	1	209738485	Glutathione S-transferase P	GSTP1
Ssa_KSS3632	-0.550467	-0.379498	-0.310685	-0.0766661	-0.404501	10.7228	3.26051	0.0120563	0.0311609	1	0	0	0	0	JT814165.1	Transposable element Tcb1 transposase	TCB1
Omy_S15341085	0.514448	0.730229	0.761128	1.63403	2.0455	8.46474	19.828	3.56172e-11	2.71976e-09	0	1	1	1	1	AF093814	C-C motif chemokine 20	CCL20
Ssa_S47730013	-0.321023	-0.569482	-0.354767	-0.630456	-0.799832	5.51751	4.45307	0.00180639	0.00679368	0	1	0	1	1	BT046414	Transmembrane protein 65	TMM65
Ssa_S46932453	-0.0653016	-0.112959	-0.201267	-0.743463	-0.596561	12.3959	16.34	8.44068e-10	3.75782e-08	0	0	0	1	1	BT043579	Aspartoacylase-2B	ACY3B
Ssa_CK897976	0.192153	0.280678	0.286556	0.455454	0.486929	10.5392	3.91353	0.00422647	0.0134085	0	0	0	1	1	CK897976	Cell death activator CIDE-A	CIDEA
Ssa_DW591702	0.290151	0.404873	0.346517	0.460509	0.516164	11.9366	9.22448	2.14915e-06	2.7526e-05	0	1	0	1	1	DW591702	Translocon-associated protein subunit delta	SSRD
Ssa_S30296124	0.298572	0.452191	0.250095	-0.104272	0.228435	5.68215	4.0653	0.00332223	0.011129	0	1	0	0	0	DW583088	Ubiquitin carboxyl-terminal hydrolase CYLD	CYLD
Ssa_S31999662	0.283972	0.340317	0.19544	0.522402	0.527125	10.9401	8.04349	9.99667e-06	9.80567e-05	0	0	0	1	1	DY728259	Nascent polypeptide-associated complex subunit alpha, muscle-specific form	NACAM
Ssa_S31963381	0.108013	-0.146782	-0.227826	-0.902409	-0.573454	10.5845	10.9691	2.54744e-07	4.43389e-06	0	0	0	1	1	DY692171	Putative phospholipase B-like 2	PLBL2
Ssa_GRASP223647707	0.30219	0.229818	0.23662	0.367008	0.485124	7.88531	3.7875	0.00516639	0.0157564	0	0	0	0	1	223647707	Adapter molecule crk	CRK
Ssa_S18881535	-0.198507	-0.323476	-0.553677	-0.656145	-1.0143	9.36589	7.76034	1.46268e-05	0.000135021	0	0	1	1	1	CA062510	Transcription factor HES-1-B	HES1B
Ssa_GRASP221219165	0.154842	0.339997	0.323408	0.592649	0.675827	12.3986	14.4833	5.34198e-09	1.74656e-07	0	0	0	1	1	221219165	Transcriptional activator protein Pur-beta	PURB
Ssa_GRASP223649315	0.467687	0.367159	0.443782	0.686753	0.845893	7.57976	13.428	1.61436e-08	4.31869e-07	1	0	1	1	1	223649315	C-terminal-binding protein 2	CTBP2
Ssa_S31963297	-0.492798	-0.77428	-0.00818442	-1.96148	-1.59739	7.50094	5.62329	0.000303531	0.00161754	0	0	0	1	1	DY692087	Acyl-coenzyme A thioesterase 11	ACO11
Ssa_TC103655	0.213654	0.0282318	0.357887	0.54902	0.234324	8.54338	3.50531	0.00812145	0.0227926	0	0	0	1	0	BT072044.1	Myosin-9	MYH9
Ssa_KSS4837	0.525486	0.40756	0.356623	0.365705	0.744475	7.89642	3.12201	0.0150898	0.0369436	0	0	0	0	1	BT045684.1	Guanine nucleotide-binding protein G(k) subunit alpha	GNAI3
Ssa_S31975315	-0.464142	-0.459197	-0.404306	-0.792828	-0.830934	9.43069	11.0734	2.25339e-07	3.98056e-06	1	1	1	1	1	DY704105	Myristoylated alanine-rich C-kinase substrate	MARCS
Ssa_STIR26684	0.170658	0.158286	0.255504	0.441434	0.31639	6.84228	3.34012	0.0106001	0.0280831	0	0	0	1	0	Ssa#STIR26684	Protein phosphatase 1 regulatory subunit 11	PP1RB
Ssa_CK990550	0.276259	-0.14348	0.248787	0.510588	0.00833495	5.51483	4.57589	0.00149206	0.00583901	0	0	0	1	0	CK990550	C-type mannose receptor 2	MRC2
Ssa_KSS5005	-0.164788	-0.202842	0.0683611	-0.27354	-0.457191	6.81122	3.79309	0.00512044	0.0156425	0	0	0	0	1	BT047667.2	PHD finger protein 21A	PF21A
Ssa_DY729182	0.340804	0.258396	0.363007	0.515784	0.481405	6.55268	4.82644	0.00101307	0.00430223	0	0	0	1	1	DY729182	Plectin	PLEC
Ssa_S35570894	0.0803182	0.268073	0.139399	-0.334274	-0.5136	5.61607	4.67516	0.00127928	0.00515858	0	0	0	0	1	EG857272	Ig mu chain C region	IGHM
Ssa_S35697379	-0.438113	-0.464576	-0.229754	-0.59511	-0.795859	9.46894	7.66298	1.66903e-05	0.000149939	1	1	0	1	1	EG932097	Stonustoxin subunit beta	STXB
Ssa_S30295495	0.182048	-0.325269	-0.730895	-1.18743	-0.572181	6.67308	7.49196	2.10741e-05	0.000181277	0	0	1	1	0	DW582459	Ubiquitin carboxyl-terminal hydrolase 2	UBP2
Ssa_S35685123	-0.141964	-0.451924	-0.69458	-1.48642	-1.17405	12.5574	16.1973	9.6852e-10	4.21848e-08	0	0	1	1	1	EG919841	Fatty-acid amide hydrolase 1	FAAH1
Omy_BX858180	-0.492249	-0.303163	-0.366202	-0.771202	-0.879589	6.69997	5.87047	0.00021058	0.00119842	0	0	0	1	1	BX858180	Protein naked cuticle homolog 1	NKD1
Ssa_GRASP209155311	0.0871011	0.144043	-0.263768	-0.31047	-0.477125	8.77716	3.03208	0.0174622	0.0415137	0	0	0	0	1	209155311	Rhomboid domain-containing protein 1	RHBD1
Ssa_DY721189	-0.329364	-0.288599	-0.94458	-1.00355	-0.897801	7.00584	20.5648	1.90741e-11	1.59811e-09	0	0	1	1	1	DY721189	Peptidase inhibitor 15	PI15
Ssa_GRASP209735717	-0.383903	-0.366967	-0.158638	-0.577928	-0.757579	9.58465	3.23784	0.0125069	0.032017	0	0	0	0	1	209735717	Signal transducer and activator of transcription 1	STAT1
Ssa_S35692265	0.42015	0.393255	0.341706	0.539128	0.616411	8.41533	9.42918	1.65962e-06	2.19074e-05	1	0	0	1	1	EG926983	YTH domain family protein 2	YTHD2
Ssa_S18871952	-0.122219	-0.295103	-0.178464	-0.327824	-0.481814	9.92361	7.8635	1.27258e-05	0.000121046	0	0	0	0	1	CA053789	Coiled-coil domain-containing protein 84	CCD84
Ssa_GRASP209733193	0.176276	0.240725	0.288302	0.625363	0.660271	14.9684	9.55044	1.42551e-06	1.9238e-05	0	0	0	1	1	209733193	Elongation factor 1-beta	EF1B
Ssa_S35596994	0.603011	0.190414	0.515145	0.657617	0.308889	5.75272	6.0881	0.000153119	0.000921385	1	0	1	1	0	EG883372	Ras-related protein Rab-34	RAB34
Omy_CX717649	0.359955	-0.102087	-0.13548	-0.771279	-0.741004	5.75736	23.7145	1.53416e-12	2.40385e-10	0	0	0	1	1	CX717649	Aryl hydrocarbon receptor nuclear translocator-like protein 1	BMAL1
Ssa_S30295090	0.369895	0.278553	0.346219	0.449384	0.548392	8.61467	4.36165	0.00208381	0.00762158	0	0	0	1	1	DW582054	Kinesin-like protein KIF20A	KI20A
Ssa_S35582534	0.0552977	0.0125056	0.0594969	0.40383	0.403491	14.9867	8.6913	4.25983e-06	4.87618e-05	0	0	0	1	1	EG868912	Eukaryotic translation initiation factor 3 subunit F	EIF3F
Ssa_GRASP209735869	0.331465	0.0468762	0.28162	0.878312	0.575155	9.37039	7.81103	1.36584e-05	0.000128141	0	0	0	1	1	209735869	Reticulon-3	RTN3
Ssa_S35591308	0.278575	0.299622	0.486124	0.79606	1.28259	10.3631	13.9544	9.24761e-09	2.71466e-07	0	0	1	1	1	EG877686	Proheparin-binding EGF-like growth factor	HBEGF
Omy_S18533458	0.289031	0.084562	0.529777	0.596659	0.172032	5.36441	3.34525	0.0105127	0.0279016	0	0	1	1	0	BX910548	Heart- and neural crest derivatives-expressed protein 2	HAND2
Ssa_GRASP209736207	-0.17129	-0.293354	-0.202727	-0.321836	-0.590096	11.5874	4.21632	0.00261778	0.00917858	0	0	0	0	1	209736207	Death-associated protein-like 1-B	DAL1B
Ssa_GRASP209155409	0.125621	0.177957	0.141968	0.361826	0.409089	15.9363	3.39394	0.00971799	0.026271	0	0	0	0	1	209155409	60S ribosomal protein L4-B	RL4B
Ssa_S35509606	-0.77971	-0.856118	-1.41793	-2.57912	-2.37964	8.54343	29.3188	2.86713e-14	1.11587e-11	1	1	1	1	1	EG795984	Keratin, type I cytoskeletal 13	K1C13
Ssa_S30273102	-0.3148	-0.201164	-0.546801	-0.841846	-0.341342	10.6202	4.28734	0.00234129	0.00839454	0	0	0	1	0	DW560070	Spermatid perinuclear RNA-binding protein	STRBP
Ssa_GRASP223649033	0.134082	0.260997	0.379503	0.56659	0.78196	7.71257	12.5884	4.01857e-08	9.2e-07	0	0	0	1	1	223649033	Ras-related protein Rap-2c	RAP2C
Ssa_CK885977	0.278007	0.484023	0.487319	0.791061	1.04546	10.0224	8.52216	5.31008e-06	5.84544e-05	0	1	1	1	1	CK885977	Keratin, type I cytoskeletal 18	K1C18
Ssa_S35470680	-0.1018	-0.187871	-0.271035	-0.741702	-0.706529	12.4846	17.4553	2.94729e-10	1.56648e-08	0	0	0	1	1	EG757058	Laminin subunit alpha-4	LAMA4
Ssa_GRASP223647671	0.331226	0.33099	0.395291	0.878996	0.850271	9.45825	19.1418	6.4556e-11	4.37566e-09	0	0	0	1	1	223647671	StAR-related lipid transfer protein 5	STAR5
Ssa_GRASP209155355	0.352387	0.308296	0.212118	0.394917	0.512579	7.78007	5.30282	0.000490462	0.00239863	0	0	0	0	1	209155355	Ras-related protein Rab-10	RAB10
Ssa_S35534800	0.332007	0.347397	0.471608	0.708664	0.423828	7.12068	5.24989	0.000531256	0.00255303	0	0	1	1	0	EG821178	Protein-glutamine gamma-glutamyltransferase 2	TGM2
Ssa_GRASP209735245	0.351952	0.495013	0.526714	0.758841	0.828835	7.99826	8.07471	9.58875e-06	9.45939e-05	0	1	1	1	1	209735245	Protein BTG3	BTG3
Ssa_GRASP209154569	0.239023	0.183178	0.34688	0.642708	0.863834	13.2901	12.2774	5.67668e-08	1.2274e-06	0	0	0	1	1	209154569	Latexin	LXN
Ssa_GRASP209154897	0.0569586	0.167321	0.131922	0.521703	0.371256	10.7127	5.85405	0.00021573	0.00122139	0	0	0	1	0	209154897	rRNA 2'-O-methyltransferase fibrillarin	FBRL
Ssa_TC102550	0.370752	0.129423	0.183181	0.307578	0.540285	7.0656	2.97142	0.0192713	0.0448511	0	0	0	0	1	BT048994.1	Prostacyclin synthase	PTGIS
Ssa_EG784262	0.62644	0.2049	0.483054	-0.0234325	-0.288532	4.39109	5.66251	0.000286351	0.00153821	1	0	1	0	0	EG784262	Zymogen granule membrane protein 16	ZG16
Ssa_CK879833	0.683803	0.696423	0.423145	0.766015	1.18443	5.63705	7.05089	3.87755e-05	0.000300274	1	1	0	1	1	CK879833	Keratin, type II cytoskeletal 5	K2C5
Ssa_S35594035	0.0391418	-0.252343	0.261772	1.12267	0.79491	7.3429	6.92003	4.65729e-05	0.000350531	0	0	0	1	1	EG880413	Beta-1,3-glucosyltransferase	B3GLT
Ssa_S24638283	-0.136378	-0.041823	-0.293125	-0.963578	-0.2358	7.68942	4.40035	0.0019614	0.00725897	0	0	0	1	0	DQ009007	Estrogen receptor	ESR1
Ssa_GRASP209156027	-0.0953554	-0.24219	-0.129686	-0.51909	-0.525538	12.9048	5.25029	0.000530933	0.00255303	0	0	0	1	1	209156027	V-type proton ATPase 116 kDa subunit a isoform 3	VPP3
Ssa_TC107893	0.642311	0.351506	0.285597	-0.113434	0.349076	7.40527	5.93357	0.000191935	0.00111556	1	0	0	0	0	JT838243.1	GRAM domain-containing protein 1C	GRM1C
Ssa_S31963932	-0.0168366	-0.181278	-0.11864	-1.56008	-1.14262	9.0142	15.3358	2.25503e-09	8.52883e-08	0	0	0	1	1	DY692722	Angiotensin-converting enzyme 2	ACE2
Ssa_CA056843	-0.516826	-0.659953	-0.804458	-1.34174	-1.57945	12.385	15.7653	1.47499e-09	5.99185e-08	0	1	1	1	1	CA056843	Probable E3 ubiquitin-protein ligase HECTD2	HECD2
Ssa_DW470659	0.115995	-0.141852	-0.384125	-0.492292	-0.0742368	5.41402	4.79088	0.00107004	0.0045061	0	0	0	1	0	DW470659	G-protein-signaling modulator 1	GPSM1
Ssa_GRASP209733525	0.202594	0.212956	0.228505	0.375901	0.509848	8.63622	6.17285	0.000135362	0.000836224	0	0	0	0	1	209733525	Vacuolar protein sorting-associated protein 72 homolog	VPS72
Ssa_S31995557	-0.27824	-0.292631	-0.137283	-0.289709	-0.64289	11.5792	4.75245	0.00113532	0.00470547	0	0	0	0	1	DY724154	Golgi-associated plant pathogenesis-related protein 1	GAPR1
Ssa_GRASP209734163	0.244514	0.517226	0.570559	0.712133	0.635598	14.8437	7.06027	3.82714e-05	0.000297077	0	1	1	1	1	209734163	Folate receptor alpha	FOLR1
Ssa_S47728890	0.461493	0.396867	0.410496	0.507792	0.683267	9.36329	5.87197	0.000210115	0.0011969	1	0	1	1	1	BT047537	Transcription initiation factor TFIID subunit 13	TAF13
Ssa_S35596555	-0.180376	-0.216014	-0.126518	-0.166718	-0.514146	11.0929	4.77261	0.00110058	0.004609	0	0	0	0	1	EG882933	Syndecan-2	SDC2
Ssa_S31987829	0.357621	0.36474	0.261156	0.395944	0.466356	7.95693	3.90728	0.00426869	0.0135066	0	0	0	0	1	DY716426	Kinesin-like protein KIF15	KIF15
Ssa_S35494872	0.539692	0.126316	0.810537	0.959716	0.296094	5.81425	7.11356	3.55318e-05	0.000279868	0	0	1	1	0	EG781250	Homeobox protein Hox-B5	HXB5
Ssa_GRASP209155317	-0.286124	-0.377469	-0.284932	-0.726432	-0.76344	10.2566	13.1678	2.13495e-08	5.51567e-07	0	0	0	1	1	209155317	Transcription factor E2F4	E2F4
Ssa_GRASP221220637	0.241307	0.0649928	0.287214	0.240693	0.531065	11.1286	6.82953	5.28979e-05	0.000388917	0	0	0	0	1	221220637	Programmed cell death protein 10	PDC10
Ssa_GRASP209733991	0.0342982	-0.160589	-0.20005	-0.53706	-0.360256	10.4943	10.1264	6.99766e-07	1.04878e-05	0	0	0	1	0	209733991	PQ-loop repeat-containing protein 3	PQLC3
Ssa_S35516228	0.212863	0.0910717	0.221416	0.484864	0.652406	12.644	12.241	5.9126e-08	1.26481e-06	0	0	0	1	1	EG802606	Mitochondrial import inner membrane translocase subunit Tim9	TIM9
Omy_S50901031	-0.373825	-0.400134	-0.328692	0.021372	-0.330694	12.0039	5.71266	0.000265826	0.00144991	0	1	0	0	0	BT073829	Guanine nucleotide-binding protein subunit alpha-13	GNA13
Ssa_GRASP223649271	0.219487	0.158726	0.407589	0.90428	0.668762	10.1207	19.6324	4.21433e-11	3.04466e-09	0	0	1	1	1	223649271	Ras association domain-containing protein 1	RASF1
Ssa_CB515115	0.0328281	-0.121367	0.0172626	0.511605	0.427294	4.97498	5.58269	0.000322438	0.00170176	0	0	0	1	1	CB515115	Nucleolar and coiled-body phosphoprotein 1	NOLC1
Ssa_S35660727	0.288509	-0.0246141	0.555449	1.14968	0.587717	8.97563	7.58038	1.8676e-05	0.000164112	0	0	1	1	0	EG895445	Complement component C7	CO7
Ssa_GRASP221221423	0.155725	0.112885	0.211416	0.425119	0.595882	11.9988	5.71057	0.000266649	0.00145308	0	0	0	1	1	221221423	Ubiquitin-conjugating enzyme E2 T	UBE2T
Ssa_TC99853	0.0935726	0.185482	0.112455	0.617637	0.589606	10.8608	11.3411	1.64888e-07	3.05119e-06	0	0	0	1	1	JT838701.1	ATP-binding cassette sub-family F member 3	ABCF3
Ssa_GRASP209735163	0.213917	0.103104	0.492652	0.838241	0.596841	9.29167	7.50555	2.06858e-05	0.000178267	0	0	1	1	1	209735163	Tetraspanin-8	TSN8
Ssa_S35582311	0.510967	0.490972	0.509969	0.56009	0.791925	10.4314	7.70635	1.57362e-05	0.000142749	1	1	1	1	1	EG868689	Cell cycle control protein 50B	CC50B
Ssa_S32007154	0.415088	0.335163	0.402796	0.479734	0.627146	6.29114	5.18149	0.000589189	0.00277678	1	0	1	1	1	DY735751	Prefoldin subunit 3	PFD3
Ssa_S35693228	0.45887	0.485471	0.292416	0.0312968	0.408576	6.75668	3.78968	0.00514845	0.0157067	1	1	0	0	0	EG927946	Thiamin pyrophosphokinase 1	TPK1
Ssa_S31963472	-0.0939883	-0.00866606	-0.550102	-0.410246	-0.240541	13.1313	2.91849	0.0210041	0.0480546	0	0	1	0	0	DY692262	Guanylin	GUC2A
Ssa_GRASP209154711	0.239223	0.228927	0.227768	0.860856	0.615443	12.459	30.789	1.1038e-14	5.79014e-12	0	0	0	1	1	209154711	Phenylalanine--tRNA ligase alpha subunit	SYFA
Ssa_TC91503	-0.269133	-0.32602	-0.222019	-0.0551624	-0.644717	10.113	4.08407	0.00322505	0.0108749	0	0	0	0	1	JT823252.1	Mimecan	MIME
Ssa_GRASP209730461	0.13514	0.0522686	0.164805	0.328016	0.445697	13.1533	8.05127	9.89339e-06	9.71227e-05	0	0	0	0	1	209730461	26S protease regulatory subunit 6A	PRS6A
Ssa_GRASP209155995	0.198059	0.254882	0.199735	0.576933	0.523217	13.0532	5.65293	0.000290451	0.00155608	0	0	0	1	1	209155995	60S ribosomal protein L7-like 1	RL7L
Omy_S34424356	0.551378	-0.107211	0.950447	0.0920589	0.189104	7.12452	3.38085	0.00992537	0.0266881	0	0	1	0	0	CU071480	Patatin-like phospholipase domain-containing protein 2	PLPL2
Ssa_GRASP209738505	0.18268	0.148812	0.191719	0.43841	0.50202	10.6549	7.29684	2.75582e-05	0.000226646	0	0	0	1	1	209738505	ATP-dependent RNA helicase DDX55	DDX55
Ssa_GRASP209154495	-0.409743	-0.681203	-0.93305	-0.934239	-0.852279	10.6049	8.54953	5.1235e-06	5.7025e-05	0	1	1	1	1	209154495	Protein C-ets-2	ETS2
Ssa_S48402845	0.335313	0.291326	0.0638908	0.294323	0.684495	8.16407	4.03243	0.0034997	0.0115714	0	0	0	0	1	GE777413	Trifunctional enzyme subunit beta, mitochondrial	ECHB
Ssa_S30265319	0.260013	0.103412	0.25174	0.600519	0.471473	11.3004	7.56699	1.90203e-05	0.000166531	0	0	0	1	1	DW552287	Aminoacyl tRNA synthase complex-interacting multifunctional protein 1	AIMP1
Ssa_DN166235	-0.307429	-0.834602	-0.773554	-1.23138	-1.74444	9.83851	11.2711	1.78856e-07	3.27451e-06	0	1	1	1	1	DN166235	SLIT-ROBO Rho GTPase-activating protein 3	SRGP3
Ssa_EG762555	-0.302016	-0.407831	-0.0766337	-0.417792	-0.775046	8.31857	5.77566	0.00024217	0.00134688	0	1	0	1	1	EG762555	Ankyrin-3	ANK3
Ssa_S30284024	0.0946479	0.0496239	-0.0593455	0.381487	0.716262	5.17735	5.35902	0.000450664	0.0022348	0	0	0	0	1	DW570992	Zinc finger protein 446	ZN446
Ssa_GRASP209733055	0.493157	0.370423	0.519149	0.462913	1.37554	11.4569	4.86861	0.000949512	0.004087	0	0	0	0	1	209733055	Glucosamine 6-phosphate N-acetyltransferase	GNA1
Omy_CA356314	-0.544493	-0.335192	-0.499036	-0.521153	-0.584737	6.81389	4.76556	0.0011126	0.00464391	1	0	1	1	1	CA356314	Reticulocalbin-1	RCN1
Ssa_GRASP209154675	0.353331	0.78484	1.07314	1.03078	1.45028	8.61971	12.6232	3.86716e-08	8.93818e-07	0	1	1	1	1	209154675	Transcription factor AP-1	JUN
Omy_S15341329	0.42826	0.0582508	0.428634	0.845303	0.234188	6.64521	6.36281	0.000102856	0.000670062	0	0	0	1	0	M95184	Insulin-like growth factor II	IGF2
Ssa_EG834241	0.436401	0.420534	0.315929	0.349708	0.676031	6.87975	4.65475	0.00132033	0.00529758	1	1	0	0	1	EG834241	Receptor-type tyrosine-protein phosphatase epsilon	PTPRE
Ssa_GRASP221221689	0.141433	0.196919	0.284526	0.391184	0.496818	9.61491	4.51528	0.00163948	0.00629144	0	0	0	0	1	221221689	Polyamine-modulated factor 1	PMF1
Ssa_GRASP209736939	0.195038	0.208276	0.00839469	0.48359	0.613495	7.89136	5.00084	0.000775506	0.0034564	0	0	0	1	1	209736939	Exosome complex component RRP42	EXOS7
Omy_S34310506	0.335072	0.654179	0.463505	0.92431	1.29782	6.57877	16.5325	7.01854e-10	3.25687e-08	0	1	1	1	1	CU068236	POZ-, AT hook-, and zinc finger-containing protein 1	PATZ1
Ssa_GRASP221222173	0.136574	0.109887	0.120161	0.40039	0.383097	14.9765	6.75963	5.83861e-05	0.000421813	0	0	0	1	0	221222173	Cofilin-2	COF2
Ssa_TC108132	-0.319322	-0.454705	-0.000702539	-0.313772	-0.543096	9.10568	4.19396	0.00271158	0.00943722	0	1	0	0	1	BT045155.1	Probable RNA-directed DNA polymerase from transposon BS	RTBS
Ssa_GRASP209730749	0.156355	0.108277	0.175165	0.382074	0.488708	11.4794	9.05501	2.66661e-06	3.30314e-05	0	0	0	0	1	209730749	28S ribosomal protein S18a, mitochondrial	RT18A
Ssa_GRASP209154557	-0.320667	-0.624475	-0.651545	-1.53689	-1.52984	12.8456	32.8118	3.12816e-15	2.22007e-12	0	1	1	1	1	209154557	Trimethyllysine dioxygenase, mitochondrial	TMLH
Ssa_TC104311	0.626038	0.400705	0.404839	0.879171	1.06863	8.69643	11.4298	1.48789e-07	2.79182e-06	1	0	0	1	1	BT072558.1	CD166 antigen homolog A	C166A
Omy_S34423517	0.371358	0.175031	0.684499	0.929994	0.682995	8.90417	16.4606	7.5184e-10	3.423e-08	0	0	1	1	1	CU070640	Kinesin-like protein KIF1A	KIF1A
Ssa_GRASP209733053	0.0330236	0.0022861	0.128493	-0.487178	-0.21795	13.9915	4.40593	0.00194437	0.00720921	0	0	0	1	0	209733053	Adenosine deaminase	ADA
Ssa_GRASP223648321	0.177333	0.153222	0.232396	0.445122	0.423452	13.2676	8.9179	3.17887e-06	3.82002e-05	0	0	0	1	1	223648321	Eukaryotic translation initiation factor 2 subunit 3	IF2G
Ssa_GRASP209147721	0.263036	0.373132	0.388577	0.621998	0.687537	11.7926	5.87066	0.000210522	0.00119842	0	0	0	1	1	209147721	Cell division cycle protein 20 homolog	CDC20
Ssa_KSS1674	0.182771	0.0167061	-0.0231048	-0.424322	-0.240673	8.93647	5.80095	0.000233294	0.00130246	0	0	0	1	0	JT818491.1	Interferon-induced 35 kDa protein homolog	IN35
Ssa_S35579947	0.193206	0.303793	0.166698	0.0939045	0.431198	7.50934	4.51128	0.00164972	0.00631881	0	0	0	0	1	EG866325	Zinc finger protein 277	ZN277
Ssa_GRASP209155877	0.263101	0.356233	0.407476	0.528959	0.351304	10.9535	7.10533	3.59413e-05	0.000282681	0	0	1	1	0	209155877	Calumenin-B	CALUB
Ssa_GRASP209730429	-0.0153249	0.195332	0.144301	0.486867	0.370082	10.7137	8.35049	6.65231e-06	7.04654e-05	0	0	0	1	0	209730429	Ribonuclease H2 subunit C	RNH2C
Ssa_GRASP209732845	0.273885	0.245715	0.270116	0.403269	0.341926	10.82	4.11372	0.00307745	0.0104713	0	0	0	1	0	209732845	U1 small nuclear ribonucleoprotein C	RU1C
Ssa_GRASP221220567	0.301118	0.123986	0.369637	0.435554	0.815493	5.25939	4.23961	0.00252359	0.00892355	0	0	0	0	1	221220567	Arachidonate 5-lipoxygenase-activating protein	AL5AP
Ssa_STIR27253	0.0957979	0.624558	0.682387	0.689166	0.565294	4.81237	4.34926	0.00212464	0.00773499	0	1	1	1	0	JT831419.1	Exosome complex component RRP43	EXOS8
Ssa_DY722399	0.0338006	-0.237062	-0.0152135	-0.489336	-0.400852	10.1298	4.05975	0.00335154	0.0112074	0	0	0	1	1	DY722399	Sialidase-1	NEUR1
Omy_CU065585	0.0465518	-0.434328	0.0442058	0.15287	0.199188	4.60303	2.99494	0.0185486	0.0435895	0	1	0	0	0	CU065585	Ribonuclease ZC3H12A	ZC12A
Ssa_DY725252	-0.1083	-0.434006	-0.220099	0.169702	0.0285647	6.43213	3.39308	0.00973146	0.0263011	0	1	0	0	0	DY725252	Breast cancer type 2 susceptibility protein	BRCA2
Ssa_GRASP209732103	0.136852	0.237634	0.168822	0.474368	0.522971	8.39951	3.3269	0.0108291	0.0286018	0	0	0	1	1	209732103	Cyclin-dependent kinase inhibitor 1C	CDN1C
Ssa_DY701482	-0.134365	-0.28664	-0.143836	-0.372279	-0.581213	10.7192	6.26384	0.000118643	0.000752192	0	0	0	0	1	DY701482	Serine/threonine-protein kinase ATR	ATR
Ssa_S47728163	-0.181699	-0.396213	-0.262426	-0.410367	-0.575652	12.1593	7.80623	1.37473e-05	0.000128605	0	0	0	1	1	BT048264	Death-associated protein-like 1-A	DAL1A
Ssa_EG776269	0.565974	0.529896	0.42273	0.613428	1.40266	5.69793	5.30827	0.00048645	0.00238384	0	0	0	0	1	EG776269	Starch-binding domain-containing protein 1	STBD1
Ssa_AM402760	-0.0397561	-0.266288	-0.167531	-1.0852	-1.21278	6.14405	17.469	2.91026e-10	1.55788e-08	0	0	0	1	1	AM402760	Sushi domain-containing protein 2	SUSD2
Ssa_GRASP209149866	0.0410996	-0.0891007	-0.114288	-0.345532	-0.63958	10.924	4.2636	0.00243022	0.0086517	0	0	0	0	1	209149866	Krueppel-like factor 11	KLF11
Omy_CA380324	0.29866	0.210783	0.201668	0.648375	0.746761	8.73209	7.64847	1.70227e-05	0.000152245	0	0	0	1	1	CA380324	Myocyte-specific enhancer factor 2C	MEF2C
Ssa_DW550463	0.259099	0.164915	0.260958	0.523486	0.758439	5.80147	8.56843	4.99859e-06	5.58408e-05	0	0	0	1	1	DW550463	Sodium/potassium-transporting ATPase subunit beta-1-interacting protein 1	NKAI1
Omy_S34422210	-0.183674	-0.354688	-0.482517	-0.912484	-0.986501	15.147	21.5534	8.43184e-12	8.47752e-10	0	0	1	1	1	CU074012	Fatty-acid amide hydrolase 1	FAAH1
Ssa_GRASP209156157	0.224063	0.0641531	0.429125	0.515799	0.0208627	11.5028	6.04898	0.00016211	0.000963953	0	0	1	1	0	209156157	Follistatin-related protein 1	FSTL1
Ssa_S47625152	-0.170664	-0.202724	-0.227217	-0.289314	-1.14503	10.7984	5.42269	0.000409566	0.00206857	0	0	0	0	1	BT045666	Cytochrome P450 1A1	CP1A1
Ssa_DW550723	0.0953967	-0.0811712	0.13649	0.352615	0.407373	6.91059	4.60439	0.00142748	0.00563352	0	0	0	0	1	DW550723	Methylosome subunit pICln	ICLN
Ssa_S30256450	-0.00757626	0.107463	-0.167965	-0.534364	0.0219637	6.31761	5.70276	0.000269755	0.00146537	0	0	0	1	0	DW543418	Non-lysosomal glucosylceramidase	GBA2
Ssa_GRASP223648735	-0.150814	-0.420665	-0.502836	-0.953584	-0.870373	10.822	13.5427	1.42849e-08	3.89046e-07	0	1	1	1	1	223648735	Hepatic leukemia factor	HLF
Ssa_GRASP221219889	0.556541	-0.136946	0.490476	0.752728	0.070554	8.40111	4.57321	0.00149828	0.00585387	1	0	1	1	0	221219889	Neuroblastoma suppressor of tumorigenicity 1	NBL1
Ssa_S35476851	0.4532	0.284801	0.273186	0.689539	0.633508	5.89124	3.17963	0.0137438	0.0344381	0	0	0	1	0	JT819884.1	N-lysine methyltransferase setd6	SETD6
Omy_S16592344	-0.104958	-0.716022	-0.339323	-1.11325	-1.67654	11.6289	3.6997	0.00594478	0.0176921	0	0	0	0	1	AY278452	Class I histocompatibility antigen, F10 alpha chain	HA1F
Ssa_DW468936	-0.255419	-0.34073	-0.375971	-1.31537	-1.22023	5.28153	17.4661	2.9182e-10	1.55788e-08	0	0	0	1	1	DW468936	Molybdenum cofactor sulfurase	MOCOS
Ssa_GRASP223647993	0.331711	0.193667	0.326675	0.53001	0.385895	11.2036	4.61427	0.00140578	0.00556529	0	0	0	1	0	223647993	Procollagen-lysine,2-oxoglutarate 5-dioxygenase 3	PLOD3
Ssa_GRASP209737503	0.256201	0.479405	0.529489	1.29354	1.30793	11.3833	18.6041	1.03823e-10	6.62763e-09	0	0	1	1	1	209737503	Retinol-binding protein 1	RET1
Ssa_DY717637	0.282897	0.245472	0.254408	0.356951	0.672097	5.06487	4.04341	0.00343933	0.0114156	0	0	0	0	1	DY717637	Phosphoribosylformylglycinamidine synthase	PUR4
Ssa_TC111182	0.122592	0.158492	-0.279691	-0.457803	-0.0663625	7.81166	6.084	0.000154036	0.000925164	0	0	0	1	0	GO058857.1	Sulfotransferase 1C4	ST1C4
Ssa_GRASP209153941	-0.048723	-0.104315	-0.188771	-0.895575	-0.901918	10.4147	14.3464	6.15101e-09	1.94272e-07	0	0	0	1	1	209153941	Calcium-binding and coiled-coil domain-containing protein 2	CACO2
Ssa_GRASP209734037	0.980244	0.348116	0.808874	0.776708	0.124346	5.10822	3.35057	0.0104227	0.0277105	1	0	0	0	0	209734037	Mimecan	MIME
Ssa_GRASP209155975	-0.376751	-0.302193	-0.326432	-0.836157	-0.829558	12.7054	14.176	7.33861e-09	2.23587e-07	0	0	0	1	1	209155975	Myristoylated alanine-rich C-kinase substrate	MARCS
Ssa_GRASP209156001	-0.126767	-0.202258	-0.150879	-0.70437	-0.567025	14.4814	10.406	4.98451e-07	7.8203e-06	0	0	0	1	1	209156001	Cytosolic non-specific dipeptidase	CNDP2
Omy_S18157537	0.242421	-0.00647903	0.301317	0.42342	0.316724	7.76326	4.40607	0.00194395	0.00720921	0	0	0	1	0	BX883008	Interleukin-6 receptor subunit alpha	IL6RA
Ssa_GRASP209734347	0.0862375	0.183937	0.182983	0.491871	0.485759	11.2501	9.15371	2.3513e-06	2.9643e-05	0	0	0	1	1	209734347	G-rich sequence factor 1	GRSF1
Ssa_S31992321	-0.16827	-0.463981	-0.573698	-1.00154	-0.841431	10.1839	22.2182	4.9355e-12	5.78124e-10	0	1	1	1	1	DY720918	Tubulin-specific chaperone E	TBCE
Ssa_TC75002	-0.172232	-0.21093	0.300462	-0.143219	-0.500515	8.6292	3.88732	0.00440645	0.0138575	0	0	0	0	1	JT831515.1	Zinc finger BED domain-containing protein 1	ZBED1
Ssa_KSS2912	-0.0926626	-0.140854	0.146005	0.509721	-0.158882	5.44284	3.68229	0.00611287	0.0180942	0	0	0	1	0	Ssa#KSS2912	AT-rich interactive domain-containing protein 1A	ARI1A
Ssa_GRASP209154811	0.197137	-0.157003	0.181576	0.457741	0.593018	6.02154	7.8201	1.34923e-05	0.000126878	0	0	0	1	1	209154811	Glycerol-3-phosphate acyltransferase 4	GPAT4
Ssa_DW590610	0.497492	0.146616	0.587064	0.768717	0.0197739	10.9466	3.22791	0.0127098	0.0323646	0	0	0	1	0	DW590610	Desmin	DESM
Ssa_S48401688	0.483525	0.471663	0.558407	0.957253	0.921006	13.5631	20.125	2.76433e-11	2.15842e-09	1	1	1	1	1	GE776256	Heat shock cognate 71 kDa protein	HSP7C
Omy_S34313560	-0.242548	-0.382295	-0.226509	-0.132363	-0.58931	9.20425	3.26174	0.0120324	0.0311077	0	0	0	0	1	CU066222	Arginine/serine-rich protein PNISR	PNISR
Ssa_DW569195	-0.440423	-0.569792	-0.300203	-0.135608	-0.823749	6.44852	8.49953	5.46969e-06	5.97211e-05	1	1	0	0	1	DW569195	Sodium-dependent multivitamin transporter	SC5A6
Ssa_CK891410	0.367585	0.313824	0.425554	0.996688	0.934666	7.13787	17.1024	4.09412e-10	2.0842e-08	0	0	1	1	1	CK891410	Elongation of very long chain fatty acids protein 7	ELOV7
Ssa_S47726625	-0.163437	-0.349837	-0.431434	-0.865513	-0.75211	12.9926	19.5432	4.55178e-11	3.25635e-09	0	0	1	1	1	BT049802	Glutathione S-transferase P	GSTP1
Ssa_TC109667	-0.279991	-0.359129	-0.407779	-0.597623	-0.973288	12.4375	7.76124	1.46088e-05	0.000134958	0	0	0	1	1	JT834984.1	Amyloid-like protein 2	APLP2
Ssa_DY716055	-0.272889	-0.404256	-0.263637	-0.251271	-0.664975	9.25812	5.19203	0.000579853	0.00274598	0	1	0	0	1	DY716055	Phosphatidylinositol 3-kinase regulatory subunit alpha	P85A
Ssa_S35559539	-0.0255679	-0.22676	-0.00765243	0.121258	1.13863	5.11342	3.2524	0.0122157	0.0314717	0	0	0	0	1	EG845917	C-C motif chemokine 28	CCL28
Ssa_DW559290	-0.329729	-0.450315	-0.350909	-0.350935	-0.179015	6.7484	3.29261	0.0114464	0.0298968	0	1	0	0	0	DW559290	Glutathione S-transferase A	GSTA
Ssa_TC72471	0.00055332	-0.104724	-0.102629	-0.608226	-0.393554	8.26782	11.1175	2.13993e-07	3.81363e-06	0	0	0	1	0	DY721625.1	Sedoheptulokinase	SHPK
Ssa_S30295538	-0.272167	-0.349828	-0.410612	-1.00265	-0.66167	8.33466	10.9726	2.53707e-07	4.42338e-06	0	0	0	1	1	DW582502	Periphilin-1	PPHLN
Ssa_EG845011	0.418229	-0.223862	0.440935	0.288948	-0.17258	4.96274	3.61555	0.00680306	0.0197305	1	0	1	0	0	EG845011	Periostin	POSTN
Ssa_GRASP221221093	0.0917238	0.26532	0.174824	0.552896	0.313088	9.65697	3.00126	0.0183589	0.0432619	0	0	0	1	0	221221093	Retinoid-binding protein 7	RET7
Ssa_S35580780	-0.14577	-0.207966	0.124517	-0.459905	-0.495736	7.59812	5.89456	0.000203253	0.00116496	0	0	0	1	1	EG867158	B-cell scaffold protein with ankyrin repeats	BANK1
Ssa_S32008575	-0.121977	-0.103514	-0.0700631	-0.795944	-0.457084	9.90776	3.96957	0.00386646	0.0125362	0	0	0	1	0	DY737172	UDP-glucuronosyltransferase 2A3	UD2A3
Ssa_S48400303	0.205301	0.182106	0.27912	0.493837	0.283796	6.89213	5.08868	0.000678344	0.00310714	0	0	0	1	0	GE774871	Transketolase	TKT
Ssa_GRASP209734703	0.400962	0.259125	0.286601	0.277626	0.403772	12.3454	5.50359	0.000362836	0.00187182	1	0	0	0	1	209734703	V-type proton ATPase subunit E 1	VATE1
Ssa_GRASP209732753	0.359649	0.366748	0.460161	0.521609	0.927442	6.5471	6.26443	0.000118542	0.000751952	0	0	0	1	1	209732753	Sclerostin domain-containing protein 1	SOSD1
Ssa_S35584469	0.223097	0.197213	0.335888	0.513397	0.31386	13.855	10.4108	4.9559e-07	7.79508e-06	0	0	0	1	0	EG870847	Myosin-9	MYH9
Ssa_S32004914	0.2776	-0.269927	0.366139	0.524901	-0.387551	8.99615	4.68617	0.00125767	0.00509874	0	0	0	1	0	DY733511	Collagen alpha-3(VI) chain	CO6A3
Ssa_TC79395	0.599566	0.65194	0.83288	1.16303	1.30657	10.4405	9.86967	9.58862e-07	1.37722e-05	1	1	1	1	1	EG898972.1	ETS translocation variant 4	ETV4
Ssa_S30285072	0.0402751	0.0472944	0.234346	0.674011	0.600516	7.96083	10.5253	4.3183e-07	6.87339e-06	0	0	0	1	1	DW572040	DNA repair protein RAD51 homolog 4	RA51D
Ssa_GRASP223649437	0.47426	0.0240346	0.803252	1.08692	0.38583	8.45274	5.4727	0.000379993	0.0019425	0	0	1	1	0	223649437	Plasticin	PLST
Omy_S18535454	1.23464	1.45712	1.73798	2.45343	2.74038	13.608	17.6945	2.36417e-10	1.30843e-08	1	1	1	1	1	BX912371	Transmembrane 4 L6 family member 4	T4S4
Ssa_S47728254	-0.263081	-0.502629	-0.481678	-0.941574	-0.899919	13.2285	15.5299	1.85984e-09	7.30912e-08	0	1	1	1	1	BT048173	Palmitoyl-protein thioesterase 1	PPT1
Ssa_S31980878	0.279433	-0.31678	0.312776	0.511342	-0.0842906	10.5826	3.9407	0.00404786	0.0129542	0	0	0	1	0	DY709668	Laminin subunit beta-1	LAMB1
Ssa_GRASP209155257	-0.150838	-0.490018	-0.307097	-0.58491	-0.890442	8.94449	4.18788	0.00273769	0.00951389	0	0	0	0	1	209155257	Cytochrome P450 3A27	CP3AR
Ssa_S30239958	0.430344	0.0369193	0.27139	0.624701	0.565872	7.45558	3.60028	0.00697188	0.020133	0	0	0	1	1	DW536019	Myocyte-specific enhancer factor 2C	MEF2C
Ssa_CB513426	-0.506165	-0.404157	-0.547683	-0.397441	-0.625522	11.0046	4.53728	0.00158433	0.0061268	1	0	1	0	1	CB513426	26S proteasome non-ATPase regulatory subunit 4	PSMD4
Omy_S32040305	0.170046	0.00857961	-0.278361	-1.13935	-0.670624	7.35252	8.21096	7.99958e-06	8.19312e-05	0	0	0	1	1	CT568592	Alanine--glyoxylate aminotransferase 2-like 1	AT2L1
Ssa_S32011020	0.613924	0.267656	0.168574	-0.0511196	0.227376	10.2878	4.78365	0.00108202	0.00455021	1	0	0	0	0	DY739617	Phosphatidate phosphatase LPIN2	LPIN2
Ssa_EG935968	-0.00893586	-0.00198557	-0.0721038	-0.379276	-0.738556	8.10021	5.62622	0.000302213	0.00161265	0	0	0	0	1	EG935968	Poly(U)-specific endoribonuclease-C	ENDUC
Ssa_S48403946	-0.163828	-0.311241	-0.444069	-0.441912	-0.296476	16.3643	4.68072	0.00126832	0.00513015	0	0	1	1	0	GE778514	Pyruvate kinase muscle isozyme	KPYK
Ssa_GRASP209154809	0.473542	0.622073	0.618615	0.705518	0.852567	7.13504	6.11792	0.000146612	0.000894245	1	1	1	1	1	209154809	Aurora kinase A-A	AURAA
Ssa_S35554696	0.170717	0.0184839	0.296986	0.602996	-0.301754	9.23682	7.2759	2.83671e-05	0.00023204	0	0	0	1	0	EG841074	Serpin H1	SERPH
Ssa_S31987536	0.237331	0.075258	-0.122402	-0.547862	-0.126985	8.83585	6.24411	0.000122077	0.000768718	0	0	0	1	0	DY716133	Lipase member H	LIPH
Ssa_STIR35406	0.368951	0.343434	0.479533	1.63731	0.976976	7.19614	11.2922	1.74534e-07	3.2149e-06	0	0	0	1	1	Ssa#STIR35406	C-X-C motif chemokine 9	CXCL9
Ssa_GRASP223647829	0.198165	0.185972	0.36451	0.605056	0.417291	11.141	11.2857	1.7585e-07	3.22882e-06	0	0	0	1	1	223647829	2',3'-cyclic-nucleotide 3'-phosphodiesterase	CN37
Ssa_S30294868	-0.224688	-0.158045	-0.488586	-0.485595	-0.101285	7.04233	3.50731	0.00809534	0.0227405	0	0	1	1	0	DW581832	Putative pre-mRNA-splicing factor ATP-dependent RNA helicase DHX16	DHX16
Ssa_GRASP223648243	-0.0485015	0.116737	0.443473	0.0209056	0.278464	8.78003	4.97785	0.000803231	0.00355515	0	0	1	0	0	223648243	Krueppel-like factor 6	KLF6
Ssa_GRASP209147548	-0.324165	-0.307489	-0.385639	-0.528884	-0.410052	11.8676	3.51894	0.00794526	0.0223657	0	0	0	1	0	209147548	Epidermis-type lipoxygenase 3	LOXE3
Ssa_S35516250	-0.238862	-0.530378	-0.678618	-1.22933	-0.866691	9.03935	15.5103	1.89629e-09	7.42816e-08	0	1	1	1	1	EG802628	Nuclear receptor coactivator 4	NCOA4
Ssa_GRASP209147472	0.351013	0.0749721	0.47498	0.592261	0.440958	7.58171	8.51327	5.37216e-06	5.9084e-05	0	0	1	1	1	209147472	EH domain-containing protein 4	EHD4
Ssa_S35479599	0.263962	0.233357	0.24611	0.565064	0.577839	15.4371	9.8248	1.0135e-06	1.43721e-05	0	0	0	1	1	EG765977	Brain-specific angiogenesis inhibitor 1-associated protein 2	BAIP2
Ssa_S32371366	-0.0938686	-0.245128	-0.156952	-0.418142	-0.375009	9.78835	2.88806	0.0220702	0.0498834	0	0	0	1	0	DQ451008	Tapasin	TPSN
Omy_S18094020	0.456392	0.323516	0.190899	0.261946	0.781228	6.05596	3.92984	0.00411834	0.0131275	0	0	0	0	1	BX861845	Ras-related protein Rab-11A	RB11A
Ssa_NP9934182	0.0559707	-0.112002	0.0233191	-0.173431	-0.423938	4.51059	3.59521	0.00702877	0.0202551	0	0	0	0	1	NP9934182	T-cell receptor alpha chain V region CTL-L17	TVA2
Ssa_GRASP223649263	-0.0792462	-0.209304	-0.315079	-0.789206	-0.564238	15.3456	11.0815	2.23202e-07	3.94859e-06	0	0	0	1	1	223649263	Neutral and basic amino acid transport protein rBAT	SLC31
Ssa_S35559150	-1.19104	-1.56585	-1.64004	-2.23962	-2.17065	8.46274	15.1339	2.75957e-09	1.01198e-07	1	1	1	1	1	EG845528	Electron transfer flavoprotein subunit alpha, mitochondrial	ETFA
Ssa_CO472021	-0.106572	-0.289665	-0.276738	-0.388739	-0.556685	9.35213	5.81707	0.000227813	0.00127781	0	0	0	0	1	CO472021	LON peptidase N-terminal domain and RING finger protein 2	LONF2
Ssa_GRASP209155817	0.402925	0.173986	0.239428	-0.135067	0.0727313	11.4608	4.70614	0.00121944	0.00497888	1	0	0	0	0	209155817	Galactose-1-phosphate uridylyltransferase	GALT
Ssa_S35544136	0.324735	0.328817	0.261047	0.329366	0.546608	12.003	6.0614	0.000159198	0.000950854	0	0	0	0	1	EG830514	CDC42 small effector protein 2-A	C4S2A
Ssa_GRASP209738511	-0.272445	-0.403878	-0.219568	-0.222998	-0.469115	6.04417	3.1061	0.0154845	0.0377492	0	1	0	0	1	209738511	Ig kappa chain V-III region VG	KV309
Ssa_TC89235	0.32861	0.0768401	0.430968	0.691842	0.656238	6.82567	6.47913	8.70343e-05	0.000581755	0	0	1	1	1	BT059257.1	Interleukin-31 receptor subunit alpha	IL31R
Ssa_S35583245	0.20718	0.244639	0.179238	0.266826	0.433247	10.7101	5.81082	0.000229921	0.00128664	0	0	0	0	1	EG869623	UMP-CMP kinase	KCY
Ssa_GRASP209155091	0.308219	0.285359	0.418119	0.541019	0.54536	16.1544	5.43235	0.000403673	0.00204292	0	0	1	1	1	209155091	78 kDa glucose-regulated protein	GRP78
Ssa_S30296145	0.525583	-0.0512479	-0.137213	-0.216733	-0.180744	4.10915	2.92529	0.0207729	0.0476793	1	0	0	0	0	DW583109	T-cell receptor beta chain T17T-22	TCB
Ssa_S18865653	-0.519284	-0.383376	-0.262524	-0.823339	-0.688961	14.0949	9.99236	8.24498e-07	1.21608e-05	1	0	0	1	1	CB502512	Mannose-binding protein C	MBL2
Ssa_GRASP209156077	0.287041	0.24128	0.261885	0.847862	0.652284	9.03604	5.65298	0.000290431	0.00155608	0	0	0	1	1	209156077	C-C chemokine receptor type 9	CCR9
Ssa_GRASP209149191	0.17461	0.19077	0.245428	0.501335	0.442688	11.0273	9.15827	2.3377e-06	2.95644e-05	0	0	0	1	1	209149191	Stress-induced-phosphoprotein 1	STIP1
Ssa_S47626109	-0.010596	-0.199955	-0.320096	-0.499889	-0.193511	9.06993	8.53374	5.2303e-06	5.78401e-05	0	0	0	1	0	BT044709	Glucosidase 2 subunit beta	GLU2B
Ssa_S31979442	0.421794	0.301533	0.334796	0.335897	0.461676	10.7364	7.30154	2.73802e-05	0.000225643	1	0	0	0	1	DY708232	Protein sel-1 homolog 1	SE1L1
Ssa_GRASP209154971	0.306954	0.193763	0.435263	0.686724	0.700037	7.69984	4.7568	0.00112773	0.00468269	0	0	0	1	1	209154971	G-protein coupled receptor 183	GP183
Ssa_S18886028	0.345588	-0.0608142	0.217482	0.28296	-0.49655	6.35474	3.26947	0.0118828	0.030805	0	0	0	0	1	CB514725	Protein FAM70B	FA70B
Ssa_DY701882	-0.124995	-0.203453	0.065728	0.346409	0.716288	6.75538	6.05341	0.000161065	0.000960038	0	0	0	0	1	DY701882	Transmembrane 7 superfamily member 3	TM7S3
Ssa_TC66170	-0.462041	-0.740681	-0.755165	-1.61103	-1.77369	14.6353	12.4993	4.43478e-08	1.00386e-06	0	0	1	1	1	JT819180.1	Lysosomal protective protein	PPGB
Ssa_KSS3153	0.372447	-0.0328538	0.506794	0.758243	0.341069	5.94109	5.33655	0.000466166	0.00230315	0	0	1	1	0	JT819778.1	Tetraspanin-4	TSN4
Ssa_DY717240	-0.359643	-0.463851	-0.256606	0.679821	0.651735	4.51216	9.98184	8.35215e-07	1.23039e-05	0	1	0	1	1	DY717240	Myelin-associated glycoprotein	MAG
Ssa_S35543445	0.210782	-0.187692	0.37324	0.25827	-0.418275	6.5095	4.33329	0.00217847	0.00789997	0	0	0	0	1	EG829823	Synaptonemal complex protein SC65	SC65
Ssa_GRASP221220615	-0.000693583	-0.122904	-0.187056	-0.426625	-0.181899	10.9076	8.07742	9.55415e-06	9.43477e-05	0	0	0	1	0	221220615	Transmembrane protein 205	TM205
Ssa_GRASP209149234	0.245695	0.207378	0.147461	0.3204	0.459054	9.71901	5.42241	0.000409733	0.00206857	0	0	0	0	1	209149234	Protein archease	ARCH
Omy_CX253324	-0.684173	-0.676049	-0.849677	-1.56506	-2.14298	7.63494	6.5828	7.50512e-05	0.000516539	0	0	0	1	1	CX253324	Zinc finger protein PLAGL2	PLAL2
Ssa_S31984691	0.51589	0.61587	0.381854	0.46693	0.720541	6.40869	4.8531	0.000972393	0.00416026	1	1	0	1	1	DY713481	Bridging integrator 3	BIN3
Ssa_S47626154	0.0922941	0.317953	0.357889	0.42226	0.533064	13.6139	16.57	6.77222e-10	3.16693e-08	0	0	0	1	1	BT044664	Tubulin beta chain	TBB5
Ssa_GRASP209154113	0.237053	0.30764	0.238873	0.257093	0.410718	11.4392	6.22954	0.000124679	0.000782244	0	0	0	0	1	209154113	Dihydrolipoyl dehydrogenase, mitochondrial	DLDH
Ssa_S31996651	-0.194512	-0.111982	0.0564256	0.95695	1.32465	6.49622	5.92243	0.000195101	0.00113168	0	0	0	1	1	DY725248	RNA polymerase I-specific transcription initiation factor RRN3	RRN3
Ssa_DW472959	-0.634917	-0.5854	-0.686168	-0.592995	-0.790033	9.24912	3.84964	0.00467895	0.0145306	1	1	1	1	1	DW472959	Golgi-specific brefeldin A-resistance guanine nucleotide exchange factor 1	GBF1
Ssa_TC81967	0.303702	0.320609	0.0787687	0.0733598	0.547307	7.21623	3.25027	0.0122578	0.0315466	0	0	0	0	1	JT832451.1	Translational activator GCN1	GCN1L
Ssa_S31995694	0.471965	0.376575	0.457052	0.708304	0.768774	8.74865	5.1509	0.000617158	0.00288605	0	0	0	1	1	DY724291	Adenine phosphoribosyltransferase	APT
Omy_S15329164	0.40769	0.272939	0.265375	0.441484	0.659598	6.45752	2.92257	0.020865	0.0478223	0	0	0	0	1	BX321642	Protein preY, mitochondrial	PREY
Omy_S15260542	1.15416	1.1888	1.75702	2.5098	2.75206	9.33175	15.7687	1.47003e-09	5.99185e-08	1	1	1	1	1	CA362507	Heparanase	HPSE
Ssa_S21108539	-0.310561	-0.459585	-0.318027	-0.712492	-0.820969	6.96332	6.85096	5.13246e-05	0.000379198	0	0	0	1	1	CO469678	Lens fiber membrane intrinsic protein	LMIP
Omy_CA376428	-0.348106	-0.54649	-0.549575	-0.737907	-0.481399	6.605	5.45871	0.00038804	0.00197816	0	1	1	1	0	CA376428	Rho guanine nucleotide exchange factor 11	ARHGB
Ssa_EG897478	0.443359	0.194086	0.233693	0.0498855	0.55873	8.35432	4.15547	0.00288118	0.00993184	1	0	0	0	1	EG897478	Crumbs protein homolog 3	CRUM3
Ssa_S22412162	-0.51006	-0.725878	-0.619538	-2.75905	-2.99961	11.213	13.8469	1.03532e-08	2.98831e-07	0	0	0	1	1	AY785949	IgGFc-binding protein	FCGBP
Ssa_TC106355	0.0182077	-0.226257	-0.324491	-1.56289	-1.12945	8.51013	17.2449	3.58375e-10	1.8637e-08	0	0	0	1	1	DY737475.1	Sushi domain-containing protein 2	SUSD2
Ssa_S30279575	0.393789	-0.149477	0.409405	0.416873	0.0347183	6.75119	3.02336	0.0177113	0.0419772	0	0	1	1	0	DW566543	Spectrin beta chain, brain 1	SPTB2
Ssa_GRASP221222243	0.254461	0.312928	0.194624	0.370728	0.521826	9.83398	3.95578	0.00395207	0.0127355	0	0	0	0	1	221222243	NADH dehydrogenase [ubiquinone] 1 alpha subcomplex subunit 5	NDUA5
Ssa_GRASP223647595	-0.184417	-0.277581	-0.0291434	-0.747155	-0.732386	10.5388	4.50477	0.00166654	0.00636695	0	0	0	1	1	223647595	Deoxyribonuclease gamma	DNSL3
Ssa_S35667852	0.974755	0.314688	0.52151	0.892333	1.25416	5.53672	5.71732	0.000263995	0.00144122	1	0	0	1	1	EG902570	Apoptosis-inducing factor 2	AIFM2
Ssa_S18846072	0.234793	0.350131	0.416683	0.406931	0.579811	12.6006	8.99843	2.86681e-06	3.49727e-05	0	0	1	1	1	CA037978	Neutral alpha-glucosidase AB	GANAB
Ssa_TC69403	-0.400505	-0.471886	-0.844239	-1.54489	-1.44246	11.4313	12.9753	2.62989e-08	6.55572e-07	0	0	1	1	1	BT072678.1	Selenoprotein Pa	SELPA
Ssa_S35590445	0.704787	0.16257	0.325376	-0.197813	-0.141469	10.1898	4.51855	0.00163115	0.00626946	1	0	0	0	0	EG876823	Glutamine synthetase	GLNA
Ssa_GRASP221219253	0.338293	0.128745	0.537998	0.612425	0.271525	9.62076	5.30223	0.000490899	0.00239979	0	0	1	1	0	221219253	Microfibrillar-associated protein 2	MFAP2
Omy_CA384682	-0.336814	-0.0183837	-0.0892086	-0.673903	-0.429372	9.89757	6.46086	8.93428e-05	0.000594223	0	0	0	1	1	CA384682	Glycine cleavage system H protein, mitochondrial	GCSH
Ssa_EG896300	-0.0686833	-0.267248	-0.444047	-0.608825	-0.466087	4.03826	4.50672	0.00166147	0.00634978	0	0	1	1	1	EG896300	Trophoblast glycoprotein	TPBG
Ssa_STIR00098	0.595991	0.578749	0.440718	0.26008	0.834715	8.19487	3.73875	0.00558483	0.016799	1	0	0	0	1	JT826958.1	Isopentenyl-diphosphate Delta-isomerase 1	IDI1
Ssa_S30242788	0.199066	0.123365	0.142397	0.143271	0.462981	9.21867	3.50854	0.00807942	0.0227063	0	0	0	0	1	DW538849	Ribonuclease P protein subunit p20	POP7
Ssa_S30270166	0.1455	0.194459	0.133537	-0.824583	-0.247618	7.64761	6.20775	0.000128678	0.000802326	0	0	0	1	0	DW557134	Voltage-dependent calcium channel gamma-like subunit	CCGL
Ssa_S35496709	-0.0477992	0.0856051	0.414875	-0.605056	-0.395224	9.43471	3.58167	0.00718334	0.0206154	0	0	0	1	0	EG783087	Beta,beta-carotene 15,15'-monooxygenase	BCDO1
Ssa_S35533555	0.939708	0.22443	1.21423	1.18603	0.524984	5.82403	7.53842	1.97767e-05	0.000171782	1	0	1	1	0	EG819933	Synemin	SYNEM
Omy_BX296647	0.0961343	-0.0931175	-0.0777316	-0.568218	-0.427115	8.63635	9.84051	9.94014e-07	1.41759e-05	0	0	0	1	1	BX296647	Peroxisomal N(1)-acetyl-spermine/spermidine oxidase	PAOX
Ssa_S35583325	0.0268573	-0.206714	0.218814	0.448437	0.235335	7.5034	5.29623	0.000495359	0.00241573	0	0	0	1	0	EG869703	GTPase SLIP-GC	SLIP
Ssa_GRASP209149061	0.19994	0.311056	0.275807	0.785867	0.568454	13.3952	14.6331	4.58226e-09	1.54427e-07	0	0	0	1	1	209149061	ATP-binding cassette sub-family F member 2	ABCF2
Ssa_STIR39213	-0.617254	-0.685731	-0.694707	-2.16035	-1.68846	6.14936	35.847	5.22922e-16	1.08329e-12	1	1	1	1	1	EG648826.1	Ligand of Numb protein X 2	LNX2
Ssa_S48395028	-0.553679	-0.600831	-0.567336	-0.81613	-0.778331	8.20292	15.4165	2.08121e-09	8.0223e-08	1	1	1	1	1	GE769596	High mobility group protein B3	HMGB3
Ssa_S31979613	0.407697	0.343842	0.479567	0.468645	0.546305	7.28663	4.07465	0.00327346	0.0109951	1	0	1	1	1	DY708403	Protein ECT2	ECT2
Ssa_GRASP209154957	0.163671	0.0490903	0.195319	0.228227	0.449168	13.263	5.80078	0.000233353	0.00130246	0	0	0	0	1	209154957	14-3-3 protein eta	1433F
Ssa_S30268362	0.648433	0.337567	0.587074	0.753117	1.12504	11.2737	9.99755	8.19266e-07	1.20985e-05	1	0	1	1	1	DW555330	Ceramide glucosyltransferase-B	CEGTB
Omy_S15287492	0.0744312	0.0754289	0.0514255	0.427229	0.367016	9.48994	4.94493	0.000844696	0.00370591	0	0	0	1	0	BX080085	Mitochondrial import inner membrane translocase subunit tim16	TIM16
Ssa_GRASP209154939	0.178582	0.157057	0.215438	0.494361	0.416415	11.2234	4.72917	0.00117685	0.00483605	0	0	0	1	1	209154939	WD repeat-containing protein 3	WDR3
Ssa_S35557900	0.425931	0.22245	0.338172	0.717091	0.634003	8.11834	5.17686	0.000593335	0.00279196	0	0	0	1	1	EG844278	Signal recognition particle 14 kDa protein	SRP14
Ssa_GRASP221219533	0.263124	0.288934	0.233926	0.406768	0.713885	8.73478	5.74212	0.000254482	0.00140005	0	0	0	1	1	221219533	Acyl-coenzyme A thioesterase 13	ACO13
Ssa_TC107496	0.226799	0.179172	0.506443	0.678426	0.495587	6.82886	5.67845	0.000279656	0.00151133	0	0	1	1	1	BT046522.1	Potassium voltage-gated channel subfamily E member 4	KCNE4
Ssa_TC107991	0.217962	0.46959	0.308294	0.519245	0.498263	13.3931	4.13144	0.00299251	0.0102483	0	1	0	1	1	BT045043.1	Signal recognition particle receptor subunit beta	SRPRB
Ssa_S18892283	-0.0176827	-0.0878011	-0.113454	-0.891277	-0.524151	11.6047	15.2943	2.35047e-09	8.86202e-08	0	0	0	1	1	AY170327	Elongation of very long chain fatty acids protein 5	ELOV5
Omy_CA351935	0.438989	0.435372	0.681527	1.02984	0.758224	7.21859	13.4966	1.5003e-08	4.04946e-07	1	1	1	1	1	CA351935	Potassium voltage-gated channel subfamily E member 4	KCNE4
Ssa_KSS4991	0.643258	0.745176	0.371774	0.485567	1.08458	7.62416	5.58177	0.000322881	0.00170261	1	1	0	0	1	Ssa#KSS4991	Gamma-secretase subunit Aph-1b	APH1B
Ssa_S35563409	0.00639142	-0.123066	-0.156513	-0.543349	-0.576041	8.3159	8.96869	2.97816e-06	3.62213e-05	0	0	0	1	1	EG849787	Integrin alpha-E	ITAE
Ssa_GRASP209736737	0.128189	0.238586	0.19939	0.448033	0.421643	15.2584	4.68254	0.00126476	0.00511888	0	0	0	1	1	209736737	Nascent polypeptide-associated complex subunit alpha	NACA
Ssa_S31963855	0.343007	0.482694	0.0775073	0.134347	0.552922	11.0354	4.96324	0.000821369	0.0036204	0	1	0	0	1	DY692645	Phosphatidylinositol transfer protein beta isoform	PIPNB
Ssa_S30268471	0.15874	0.248603	0.257542	0.591821	0.579354	11.834	8.1596	8.56404e-06	8.66822e-05	0	0	0	1	1	DW555439	Developmentally-regulated GTP-binding protein 1	DRG1
Ssa_GRASP209154387	-0.129199	-0.221914	-0.191347	-0.504995	-0.465687	13.9777	10.9777	2.52187e-07	4.40323e-06	0	0	0	1	1	209154387	Kunitz-type protease inhibitor 2	SPIT2
Ssa_S32002480	0.117474	0.0438653	0.0643718	0.29236	0.404426	8.23788	2.91921	0.0209794	0.0480207	0	0	0	0	1	DY731077	DNA topoisomerase 2-binding protein 1-A	TOB1A
Ssa_EH033290	-0.245355	-0.548221	-0.506745	-1.01956	-0.918099	10.7352	12.3022	5.52189e-08	1.20039e-06	0	1	1	1	1	EH033290	Proactivator polypeptide	SAP
Ssa_EG843233	0.318031	-0.130861	0.437181	0.563799	-0.0925512	13.6756	4.30189	0.00228841	0.00822942	0	0	1	1	0	EG843233	SPARC	SPRC
Ssa_S31988336	0.0777713	-0.0680313	-0.149062	-0.566088	-0.145751	8.14467	6.85656	5.09216e-05	0.000376682	0	0	0	1	0	DY716933	Arsenite methyltransferase	AS3MT
Ssa_TC91053	-0.000262253	-0.90944	-1.15944	-1.05544	-1.39911	12.8225	19.534	4.58831e-11	3.25635e-09	0	1	1	1	1	BT050111.1	Dehydrogenase/reductase SDR family member 12	DHR12
Ssa_STIR19131	0.208452	-0.056376	0.40602	0.379524	0.082086	8.16212	3.42158	0.00929417	0.0253239	0	0	1	0	0	JT827561.1	Coiled-coil domain-containing protein 80	CCD80
Ssa_GRASP209155115	0.123984	0.363699	0.242376	1.3172	0.558679	8.34905	11.8057	9.66591e-08	1.92759e-06	0	0	0	1	0	209155115	Eukaryotic translation initiation factor 2 subunit 2	IF2B
Ssa_CA043049	0.0815374	0.225601	0.186716	0.76311	0.924797	10.0384	3.81744	0.00492538	0.0151247	0	0	0	1	1	CA043049	Immunoglobulin superfamily member 8	IGSF8
Ssa_S18892324	-0.362432	-0.226313	-0.0370163	-0.575252	-0.869537	15.5637	6.64456	6.87342e-05	0.000481579	0	0	0	1	1	L77086	HLA class II histocompatibility antigen, DP alpha 1 chain	DPA1
Ssa_TC108369	0.426581	0.399084	0.416034	0.740631	0.869183	10.5853	11.4745	1.41304e-07	2.66798e-06	1	0	1	1	1	JT817264.1	Lamin-A	LMNA
Ssa_GRASP221219173	0.125802	0.243708	0.324713	0.459812	0.60002	8.70287	7.74836	1.48657e-05	0.000136599	0	0	0	1	1	221219173	Reticulon-3	RTN3
Ssa_CL347Contig1	0.297668	0.539552	0.506002	0.414854	0.725547	7.6623	4.77409	0.00109808	0.0046017	0	1	1	0	1	DY729033.1	MARCKS-related protein	MRP
Ssa_GRASP223648261	0.444924	0.39592	0.349913	0.587824	0.683689	9.21039	9.10269	2.50916e-06	3.1371e-05	1	0	0	1	1	223648261	ATP-binding cassette sub-family B member 8, mitochondrial	ABCB8
Ssa_S35543919	-0.0931404	-0.0953755	-0.272877	-0.457256	-0.278299	14.1017	7.15674	3.34607e-05	0.000267	0	0	0	1	0	EG830297	Thymosin beta-a	TYBA
Ssa_CB503941	-2.04596	-1.36951	-1.55114	-0.0853324	-0.911461	9.24844	3.15395	0.0143281	0.0354819	1	0	0	0	0	CB503941	Ankycorbin	RAI14
Ssa_GRASP223649323	0.20087	0.126886	0.258324	0.283594	0.461006	10.4481	7.09931	3.62436e-05	0.000284502	0	0	0	0	1	223649323	Ras-related protein Rab-2A	RAB2A
Ssa_TC108492	-0.0485511	-0.362105	-0.190867	-0.245653	-0.454516	6.647	5.25142	0.00053003	0.00255078	0	0	0	0	1	DY729117.1	F-box-like/WD repeat-containing protein TBL1X	TBL1X
Ssa_EG836880	0.421388	0.257603	0.276826	0.559237	0.849766	10.3124	10.235	6.1309e-07	9.3632e-06	1	0	0	1	1	EG836880	Anoctamin-10	ANO10
Ssa_GRASP221221171	0.168154	0.233439	0.171767	0.324213	0.469474	11.2879	5.86504	0.000212271	0.0012052	0	0	0	0	1	221221171	DNA-directed RNA polymerase II subunit RPB4	RPB4
Ssa_TC102920	0.803583	0.800246	0.880555	0.56089	1.40636	5.89348	8.7708	3.84282e-06	4.47094e-05	1	1	1	0	1	EG873249.1	C-Jun-amino-terminal kinase-interacting protein 1	JIP1
Ssa_GRASP221221895	-0.0364336	-0.129864	-0.14894	-0.434674	-0.351198	10.4091	12.2353	5.95067e-08	1.2707e-06	0	0	0	1	0	221221895	Protein tyrosine phosphatase type IVA 2	TP4A2
Ssa_DW545337	-0.460859	-0.317854	-0.437872	-0.632785	-0.823883	8.25113	5.09222	0.000674702	0.00309164	0	0	0	1	1	DW545337	Leucine-rich repeat-containing G-protein coupled receptor 4	LGR4
Ssa_S35481361	0.114587	0.120105	0.156519	0.45745	0.437312	14.4948	5.31352	0.00048262	0.00236983	0	0	0	1	1	EG767739	Ubiquitin-40S ribosomal protein S27a	RS27A
Ssa_S35548315	0.230316	0.173607	0.0979311	0.0350156	0.461275	9.79354	3.21802	0.0129149	0.0327694	0	0	0	0	1	EG834693	Cadherin-3	CADH3
Ssa_KSS2141	-0.378958	-0.376085	-0.26631	-0.261606	-0.670919	11.9204	4.06524	0.00332255	0.011129	0	0	0	0	1	BT059449.1	Protein GTLF3B	GTL3B
Ssa_S35498243	0.160558	-0.555083	-0.540339	-0.81626	-0.957841	8.33791	6.06879	0.000157491	0.000942523	0	1	1	1	1	EG784621	Epidermal retinol dehydrogenase 2	RDHE2
Ssa_GRASP223649407	-0.00860572	0.0542614	0.317539	0.406106	-0.110312	9.59937	3.23406	0.0125838	0.0321523	0	0	0	1	0	223649407	Myeloid-associated differentiation marker homolog	MYADM
Ssa_GRASP221220057	0.128212	0.145401	0.185081	0.304404	0.417999	10.5676	5.07342	0.000694277	0.00316331	0	0	0	0	1	221220057	39S ribosomal protein L1, mitochondrial	RM01
Ssa_DY727761	-0.264148	-0.431934	-0.34674	-0.661787	-0.543553	6.84176	8.48444	5.5788e-06	6.06927e-05	0	1	0	1	1	DY727761	Aromatic-L-amino-acid decarboxylase	DDC
Ssa_EG798431	-0.538197	-0.673101	-0.421048	-0.891481	-1.11319	8.37411	6.78952	5.59708e-05	0.000407133	0	1	0	1	1	EG798431	Xin actin-binding repeat-containing protein 1	XIRP1
Ssa_DW549255	0.114179	0.088198	0.223809	0.420464	0.270966	5.79403	3.13287	0.0148263	0.0364231	0	0	0	1	0	DW549255	Protein transport protein Sec24A	SC24A
Ssa_S47727561	0.27757	-0.238615	0.339014	0.592111	-0.47913	10.035	4.50876	0.00165621	0.00633835	0	0	0	1	1	BT048866	Matrix Gla protein	MGP
Ssa_S30278948	0.282395	-0.0976585	0.387261	0.567257	0.196026	8.28904	4.20034	0.00268449	0.0093608	0	0	0	1	0	DW565916	Tumor necrosis factor alpha-induced protein 2	TNAP2
Ssa_S31999895	-0.246825	-0.431524	-0.152903	-0.621709	-0.770248	9.54054	7.79693	1.3921e-05	0.000129696	0	1	0	1	1	DY728492	Stonustoxin subunit beta	STXB
Ssa_TC66462	-0.452108	-1.13486	-0.475357	-1.28481	-1.70667	11.3183	7.21204	3.09889e-05	0.00025059	0	1	0	1	1	JT836821.1	Disabled homolog 2	DAB2
Ssa_S31978495	0.476353	0.363289	0.388761	0.220181	0.461302	10.6914	3.45016	0.00887566	0.0244542	1	0	0	0	1	DY707285	Protein-tyrosine kinase 6	PTK6
Ssa_GRASP223647741	-0.465436	-1.16699	-0.757331	-2.34574	-1.94674	10.0083	25.1452	5.24957e-13	1.0556e-10	0	1	1	1	1	223647741	Class E basic helix-loop-helix protein 41	BHE41
Ssa_S30291305	0.776732	1.21854	1.15259	1.74281	2.37503	5.44985	20.6793	1.73312e-11	1.46224e-09	1	1	1	1	1	DW578269	Ephrin type-A receptor 2	EPHA2
Ssa_GRASP209155399	0.199737	0.218204	0.224185	0.414892	0.479705	13.2422	10.2741	5.84675e-07	8.98611e-06	0	0	0	1	1	209155399	ADP-ribosylation factor 1	ARF1
Ssa_GRASP221220361	-0.336334	-0.349399	-0.238034	-0.198936	-0.607713	12.5059	5.41684	0.00041317	0.00208225	0	0	0	0	1	221220361	Neuropilin-2	NRP2
Ssa_TC105329	-0.675949	-0.351891	-0.6933	-0.726525	-0.917932	14.3593	5.1041	0.000662621	0.00305339	1	0	1	1	1	TC105329	Intelectin-like protein	INTLP
Ssa_GRASP223649149	0.244287	0.299885	0.368567	0.88294	0.644269	14.5959	10.8188	3.04254e-07	5.17747e-06	0	0	0	1	1	223649149	T-complex protein 1 subunit epsilon	TCPE
Ssa_DW577596	-0.120322	-0.362979	-0.250535	-0.531338	-0.502913	6.80211	4.10676	0.00311145	0.0105567	0	0	0	1	1	DW577596	Ribosome-releasing factor 2, mitochondrial	RRF2M
Ssa_GRASP223648727	0.159265	0.294552	0.199672	0.568731	0.47392	12.7148	9.75318	1.10746e-06	1.55186e-05	0	0	0	1	1	223648727	Nascent polypeptide-associated complex subunit alpha	NACA
Ssa_GRASP209730641	0.205798	0.408622	0.279334	0.421936	0.419985	10.4594	3.26567	0.0119561	0.0309416	0	1	0	1	0	209730641	Borealin	BORE1
Ssa_GRASP209154553	0.382724	0.346286	0.422519	0.445203	0.597191	11.3308	16.0898	1.07474e-09	4.59812e-08	0	0	1	1	1	209154553	Coatomer subunit delta	COPD
Ssa_GRASP209734427	0.522791	0.388258	0.562948	0.761934	1.10306	5.43822	5.7487	0.000252018	0.0013903	0	0	0	1	1	209734427	Uracil-DNA glycosylase	UNG
Ssa_TC81821	-0.323151	-0.437086	-0.440028	-0.818053	-0.752363	7.39027	15.6226	1.69722e-09	6.71377e-08	0	1	1	1	1	BT044911.1	Ubiquitin carboxyl-terminal hydrolase 46	UBP46
Ssa_GRASP209736307	0.181901	0.103668	0.218762	0.392835	0.478933	13.3551	3.15326	0.0143441	0.0355145	0	0	0	0	1	209736307	Calretinin	CALB2
Ssa_GRASP221221365	0.279126	0.0929586	0.160253	0.274311	0.426612	10.7559	4.4439	0.00183242	0.00687872	0	0	0	0	1	221221365	Mediator of RNA polymerase II transcription subunit 10	MED10
Ssa_TC79422	-0.389046	-0.674172	-0.322202	-0.390572	-0.760557	6.27311	7.64267	1.71575e-05	0.000153223	0	1	0	0	1	JT835927.1	TSC22 domain family protein 1	T22D1
Ssa_S18879511	-0.0901126	-0.197709	0.0566952	-0.803991	-0.605843	6.08319	5.02954	0.000742287	0.00333297	0	0	0	1	1	CA058310	Ig kappa chain V region K29-213	KV15
Ssa_S47727007	0.386673	0.244409	0.350173	0.562126	0.791002	8.43697	12.1773	6.35044e-08	1.34418e-06	0	0	0	1	1	BT049420	Bcl2 antagonist of cell death	BAD
Ssa_S35605514	0.130535	-0.311212	0.225806	0.470745	-0.0885259	6.4615	4.29059	0.00232935	0.00835671	0	0	0	1	0	EG889932	Zinc finger protein 423	ZN423
Ssa_S31995179	-0.231386	-0.250159	-0.225	-0.49301	-0.363782	4.23273	3.38688	0.0098293	0.0265066	0	0	0	1	0	DY723776	Protein O-mannosyl-transferase 2	POMT2
Ssa_S30245998	0.465255	0.349052	0.432699	0.63431	0.865648	9.42115	8.16044	8.55449e-06	8.66582e-05	1	0	1	1	1	DW542059	45 kDa calcium-binding protein	CAB45
Ssa_GRASP209730833	0.660845	0.218309	0.856488	0.828562	0.225382	7.66813	5.31692	0.000480148	0.00236053	1	0	1	1	0	209730833	PDZ and LIM domain protein 3	PDLI3
Ssa_S35583070	0.203245	0.0792422	0.260499	0.290299	0.484767	12.0054	4.66101	0.0013076	0.00525349	0	0	0	0	1	EG869448	Transforming protein RhoA	RHOA
Ssa_S31977705	0.805581	0.41558	0.45062	0.26213	0.866934	7.37929	7.67754	1.63635e-05	0.000147553	1	0	0	0	1	DY706495	Squalene monooxygenase	ERG1
Ssa_S18891399	0.060315	-0.0486136	0.215724	-0.435659	-0.465342	5.95	4.37024	0.00205599	0.00753737	0	0	0	1	1	CB515603	Perforin-1	PERF
Ssa_S30241720	0.113698	0.15491	0.177725	0.515097	0.455405	9.55633	5.82843	0.00022403	0.00126124	0	0	0	1	1	DW537781	Myb-binding protein 1A-like protein	MBB1A
Ssa_GRASP221221577	0.397138	0.179749	0.343111	0.747232	0.85918	6.28969	4.62478	0.00138307	0.00549811	0	0	0	1	1	221221577	Ig kappa-b4 chain C region	KACB
Ssa_S30295131	0.327807	0.385024	0.318641	0.366546	0.556809	6.02021	5.13267	0.000634475	0.00294761	0	0	0	0	1	DW582095	1-phosphatidylinositol 4,5-bisphosphate phosphodiesterase beta-3	PLCB3
Ssa_S23871394	0.584912	0.28535	1.27453	1.37336	0.720082	6.33972	5.42235	0.00040977	0.00206857	0	0	1	1	0	DN166367	SET and MYND domain-containing protein 1	SMYD1
Omy_S34308853	0.306926	0.343867	0.290143	0.100234	0.466129	4.69973	3.30406	0.0112363	0.029471	0	0	0	0	1	CU066583	5-hydroxyisourate hydrolase	HIUH
Ssa_S31982754	0.167242	0.521979	0.0399807	0.214076	0.323824	7.07147	3.56898	0.00733125	0.020975	0	1	0	0	0	DY711544	Cell division cycle 7-related protein kinase	CDC7
Ssa_GRASP209732059	0.257719	0.32374	0.313386	0.359809	0.445267	11.1098	10.5512	4.18579e-07	6.71563e-06	0	0	0	0	1	209732059	RING finger protein 170	RN170
Ssa_S47726190	0.68543	0.718578	0.626439	1.16606	1.41734	10.7106	21.8601	6.57743e-12	6.90058e-10	1	1	1	1	1	BT050237	RAD52 motif-containing protein 1	RDM1
Ssa_GRASP223648189	1.17734	1.26642	1.37211	1.99336	2.19636	9.56747	26.5346	1.92615e-13	4.74266e-11	1	1	1	1	1	223648189	Spartin	SPG20
Ssa_KSS1024	0.179273	0.230563	0.175697	0.198377	0.556241	6.93322	4.29539	0.00231187	0.00830142	0	0	0	0	1	JT832585.1	UPF0160 protein MYG1, mitochondrial	MYG1
Ssa_EG870908	0.24614	0.0843653	0.423019	0.963595	0.554029	9.78298	10.3771	5.16127e-07	8.06615e-06	0	0	1	1	1	EG870908	Neuroblast differentiation-associated protein AHNAK	AHNK
Ssa_S35581907	0.259857	0.19651	0.378978	0.294599	0.531587	11.5312	3.29012	0.0114924	0.0299956	0	0	0	0	1	EG868285	Serine/threonine-protein kinase ppk4	PPK4
Ssa_EG647752	0.145997	-0.182428	-0.431083	-0.609122	-0.415521	6.43063	7.59228	1.83757e-05	0.000162182	0	0	1	1	1	EG647752	Nociceptin receptor	OPRX
Ssa_S30240962	0.230979	0.200002	0.202118	0.700606	0.152356	10.8522	7.54285	1.96575e-05	0.000170871	0	0	0	1	0	DW537023	Cyclic AMP-dependent transcription factor ATF-4	ATF4
Ssa_TC109014	-0.367586	-0.25415	-0.456242	-1.11181	-1.10314	12.8024	17.1259	4.00477e-10	2.04735e-08	0	0	1	1	1	BT048856.2	C-C motif chemokine 21	CCL21
Ssa_GRASP223649223	0.198693	0.196185	0.256899	0.548714	0.563576	12.2287	6.72656	6.11845e-05	0.000438877	0	0	0	1	1	223649223	60 kDa heat shock protein, mitochondrial	CH60
Ssa_S18859769	0.327047	0.494259	0.373915	0.456078	0.504974	8.51534	2.92295	0.0208522	0.0478021	0	1	0	0	0	CB499284	SHC SH2 domain-binding protein 1	SHCBP
Ssa_TC103569	-0.748137	-0.356986	-0.411529	-0.522977	-0.694334	6.379	3.0381	0.0172922	0.0412008	1	0	0	0	0	JT840174.1	Bifunctional UDP-N-acetylglucosamine 2-epimerase/N-acetylmannosamine kinase	GLCNE
Ssa_GRASP209738001	0.262655	0.411197	0.345332	0.572681	0.745574	10.4865	7.49123	2.10952e-05	0.000181277	0	1	0	1	1	209738001	DNA replication complex GINS protein SLD5	SLD5
Ssa_S18867989	0.378967	0.58382	-0.126313	0.49349	0.600078	13.1214	3.43136	0.0091488	0.025058	0	1	0	1	1	CB505635	Guanylin	GUC2A
Ssa_GRASP209737507	0.217015	0.0465732	0.55454	0.499898	0.0300919	12.689	4.68	0.00126973	0.0051321	0	0	1	1	0	209737507	Four and a half LIM domains protein 1	FHL1
Ssa_GRASP209731665	0.333987	0.333048	0.226013	0.386177	0.555861	12.8288	6.63395	6.97797e-05	0.000487206	0	0	0	0	1	209731665	Myosin regulatory light polypeptide 9	MYL9
Ssa_S35704863	0.215278	0.291	0.335815	0.434743	0.492787	6.51808	5.47246	0.000380129	0.0019425	0	0	0	1	1	EG939581	Charged multivesicular body protein 6	CHMP6
Ssa_S48416232	-0.369641	-0.133483	-0.410241	-0.241708	-0.207226	4.66512	2.99637	0.0185055	0.0435221	0	0	1	0	0	GE790800.1	Endoplasmic reticulum aminopeptidase 2	ERAP2
Ssa_GRASP221220695	0.30606	0.376862	0.319008	0.389363	0.529079	9.56517	6.52812	8.11436e-05	0.000549073	0	0	0	0	1	221220695	Protein ACN9 homolog, mitochondrial	ACN9
Ssa_GRASP223648867	0.426097	0.592426	0.512909	0.559756	0.754813	12.1007	21.143	1.17988e-11	1.08666e-09	1	1	1	1	1	223648867	Tumor protein p63-regulated gene 1-like protein	TPRGL
Ssa_EG897647	0.0543256	0.220086	-0.0283429	0.0053213	0.615908	6.35321	4.89931	0.00090583	0.00392418	0	0	0	0	1	EG897647	Eukaryotic translation initiation factor 4 gamma 1	IF4G1
Ssa_S48371191	0.182025	0.308474	0.30612	0.599788	0.670961	12.5456	5.04628	0.000723579	0.00327211	0	0	0	1	1	BT058579.1	Glyceraldehyde-3-phosphate dehydrogenase	G3P
Omy_S15286714	0.114223	0.105499	0.129464	0.211204	0.492451	7.69287	4.7566	0.00112809	0.00468269	0	0	0	0	1	BX073497	LYR motif-containing protein 1	LYRM1
Ssa_STIR38053	0.885151	0.396855	0.975727	1.26996	0.72698	5.89788	4.68457	0.00126079	0.00510451	1	0	1	1	0	Ssa#STIR38053	Heat shock protein beta-1	HSPB1
Ssa_KSSb2549	0.217469	0.215308	0.284844	0.451048	0.573681	8.5401	5.52962	0.000348997	0.00181415	0	0	0	1	1	JT836610.1	Calcium-binding protein 39	CAB39
Ssa_GRASP221221135	0.480027	0.608268	0.859728	1.22253	2.02028	4.8082	18.1871	1.50946e-10	9.10581e-09	0	0	1	1	1	221221135	Myoglobin	MYG
Ssa_CB506029	-0.405356	-0.630188	-0.965364	-0.901925	-1.15304	10.239	14.931	3.38527e-09	1.21444e-07	0	1	1	1	1	CB506029	Diamine acetyltransferase 2	SAT2
Ssa_S30240894	-0.147093	-0.431681	-0.224148	-0.639637	-0.778115	7.26305	7.77074	1.44224e-05	0.000133645	0	1	0	1	1	DW536955	TBC1 domain family member 5	TBCD5
Ssa_S31999984	0.433507	0.308065	0.25312	0.148039	0.409182	5.46917	2.97149	0.0192693	0.0448511	1	0	0	0	0	DY728581	Transmembrane protein 199	TM199
Ssa_S31988602	0.291074	0.487919	0.229523	0.252392	0.654468	8.64395	6.75074	5.91252e-05	0.000426897	0	1	0	0	1	DY717199	Methyltransferase-like protein 2-A	MEL2A
Ssa_TC111220	0.316854	0.249309	0.309853	0.110442	0.822183	5.05558	2.97831	0.0190567	0.0444599	0	0	0	0	1	JT832972.1	Butyrophilin-like protein 1	BTNL1
Ssa_AM412026	-0.126035	-0.305601	-0.29713	-0.71141	-0.636631	5.4472	6.42956	9.34454e-05	0.000617764	0	0	0	1	1	AM412026	Sulfhydryl oxidase 1	QSOX1
Ssa_S35537017	-0.515362	-0.442342	-0.728538	-1.14189	-1.05038	11.2448	3.94472	0.00402208	0.0129184	0	0	0	1	1	EG823395	CD209 antigen-like protein B	C209B
Omy_CU068949	0.243664	0.302359	0.30503	0.42446	0.398156	8.98103	3.45976	0.00873954	0.024173	0	0	0	1	0	CU068949	Mitotic checkpoint serine/threonine-protein kinase BUB1	BUB1
Ssa_S35552821	-0.12563	-0.222885	-0.301033	-0.565281	-0.653564	9.00254	8.1704	8.44204e-06	8.5735e-05	0	0	0	1	1	EG839199	Cytochrome P450 4B1	CP4B1
Ssa_GRASP209155763	-0.153169	-0.330897	-0.399094	-0.710874	-0.568871	11.8539	10.1698	6.63678e-07	1.00216e-05	0	0	0	1	1	209155763	Inositol hexakisphosphate kinase 2	IP6K2
Ssa_STIR13562	0.35496	0.054039	0.660098	0.527317	0.162896	10.1144	4.97217	0.000810227	0.00357942	0	0	1	1	0	JT823499.1	Cysteine and glycine-rich protein 1	CSRP1
Ssa_CX357729	1.07249	0.946191	0.916699	2.21787	2.10782	5.79428	16.9058	4.92477e-10	2.4252e-08	1	1	1	1	1	CX357729	MAGUK p55 subfamily member 2	MPP2
Ssa_KSS3382	0.219521	0.14839	0.218266	0.543865	0.57414	4.52898	4.05641	0.00336928	0.0112574	0	0	0	1	1	JT838561.1	Rac GTPase-activating protein 1	RGAP1
Ssa_S35538660	0.570223	0.0246522	0.513157	0.865231	0.234058	5.70227	2.90524	0.0214616	0.0488648	0	0	0	1	0	EG825038	Basic leucine zipper and W2 domain-containing protein 2	BZW2
Ssa_TC86219	-0.578949	-0.316596	-0.454835	-0.834912	-1.15959	4.58323	3.42806	0.00919752	0.0251685	0	0	0	0	1	TC86219	Protein AF-17	AF17
Ssa_GRASP209734583	-0.0636794	-0.0913039	-0.455957	-0.773212	-0.71132	9.8892	8.06869	9.66597e-06	9.52777e-05	0	0	1	1	1	209734583	Caspase-14	CASPE
Ssa_S35512344	0.220052	0.267998	0.244496	-0.0394256	0.57428	9.92073	4.56324	0.00152166	0.00593368	0	0	0	0	1	EG798722	Serum paraoxonase/arylesterase 2	PON2
Ssa_GRASP209155703	1.11052	1.11959	0.712911	1.12102	1.27717	10.0565	5.73352	0.000257741	0.00141476	1	1	0	1	1	209155703	Neuroserpin	NEUS
[truncated: 1,792 more rows]
