# Supplementary material for: Candida utilis and Chlorella vulgaris Counteract Intestinal Inflammation in Atlantic Salmon (Salmo salar L.)
Source: PLoS One. 2013 Dec 27;8(12):e83213. doi: 10.1371/journal.pone.0083213 (PMC3873917; doi:10.1371/journal.pone.0083213)
Supplement: Dataset S2 — Gene set enrichment analysis results for all KEGG pathways with more than 10 and less than 100 genes. CV-FM – SBM-FM (Col. A–E) = Average pathway enrichment score of the respective dietary group relative to the FM group; KEGG pathway (Col F) = KEGG Orthology (KO) pathway ID; Name (Col G) = KEGG Orthology (KO) pathway Name; L1–L2 (Col H-J) = KEGG pathway meta information; F, P.Value, adj.P.Val (Col. J–L) = F-value, P-value, adjusted P-value; Signif:CV-FM – Signif:SBM-FM (Col M-Q) = boolean indicator (1 = pathway DE for the respective contrast, 0 = not DE) (XLS) [file pone.0083213.s004.xls]

## Sheet: GSVA
CV-FM	CU-FM	KM-FM	SC-FM	SBM-FM	KEGG Pathway	kEGG Pathway Name	kegg.L1	kegg.L2	F.stat	p.value	adj.p.Val	Signif:CV-FM	Signif:CU-FM	Signif:KM-FM	Signif:SC-FM	Signif:SBM-FM
0.0340769	0.075001	-0.119245	-0.176029	-0.0232752	00010	Glycolysis / Gluconeogenesis	Metabolism	Carbohydrate metabolism	1.66495	0.159985	0.181751	0	0	0	0	0
0.255407	0.378904	0.1181	0.203988	0.568942	00020	Citrate cycle (TCA cycle)	Metabolism	Carbohydrate metabolism	3.16611	0.0145118	0.0198645	0	1	0	0	1
0.371475	0.307922	0.345807	0.572318	0.669642	00051	Fructose and mannose metabolism	Metabolism	Carbohydrate metabolism	8.68435	5.2297e-06	1.85821e-05	1	1	1	1	1
0.174493	-0.0538676	-0.0396681	-0.300685	-0.168528	00052	Galactose metabolism	Metabolism	Carbohydrate metabolism	3.50982	0.00839272	0.0122946	0	0	0	1	0
-0.0614426	-0.197981	-0.600287	-0.842529	-0.631557	00071	Fatty acid metabolism	Metabolism	Lipid metabolism	15.506	2.93417e-09	2.72226e-08	0	0	1	1	1
0.333817	0.224635	0.219217	0.253801	0.51173	00190	Oxidative phosphorylation	Metabolism	Energy metabolism	5.57914	0.000356686	0.000735391	1	1	1	1	1
0.118731	0.176737	0.0942073	0.151086	0.312834	00230	Purine metabolism	Metabolism	Nucleotide metabolism	2.25568	0.0627077	0.0753395	0	0	0	0	1
0.329067	0.39166	0.144583	0.555595	0.768059	00240	Pyrimidine metabolism	Metabolism	Nucleotide metabolism	10.943	3.45563e-07	1.86158e-06	1	1	0	1	1
-0.0493126	-0.226206	-0.308903	-0.594824	-0.503053	00250	Alanine, aspartate and glutamate metabolism	Metabolism	Amino acid metabolism	9.35083	2.27998e-06	8.94278e-06	0	0	1	1	1
-0.257063	-0.205842	-0.0613522	-0.0925972	-0.429719	00260	Glycine, serine and threonine metabolism	Metabolism	Amino acid metabolism	4.44091	0.00196138	0.00356033	1	0	0	0	1
-0.17107	-0.178326	-0.483303	-0.66421	-0.50829	00280	Valine, leucine and isoleucine degradation	Metabolism	Amino acid metabolism	13.0489	3.43681e-08	2.29579e-07	0	0	1	1	1
-0.180686	-0.274606	-0.421256	-0.63937	-0.728267	00310	Lysine degradation	Metabolism	Amino acid metabolism	11.3638	2.14379e-07	1.19338e-06	0	1	1	1	1
-0.115528	-0.140738	-0.248736	-0.227566	-0.413704	00330	Arginine and proline metabolism	Metabolism	Amino acid metabolism	4.00552	0.00384733	0.00655617	0	0	1	1	1
-0.168012	-0.339193	-0.0830356	-0.493424	-0.298784	00350	Tyrosine metabolism	Metabolism	Amino acid metabolism	5.87616	0.000231854	0.000523238	0	1	0	1	1
-0.120815	-0.2098	-0.527788	-0.919071	-0.884304	00380	Tryptophan metabolism	Metabolism	Amino acid metabolism	28.343	1.26932e-13	7.06589e-12	0	0	1	1	1
-0.266624	-0.32103	-0.339344	-0.78747	-0.868409	00410	beta-Alanine metabolism	Metabolism	Metabolism of other amino acids	12.656	5.20822e-08	3.34528e-07	0	1	1	1	1
0.0716034	-0.26767	-0.501302	-0.551388	-0.572904	00480	Glutathione metabolism	Metabolism	Metabolism of other amino acids	19.4397	8.74751e-11	9.73889e-10	0	1	1	1	1
0.0444328	-0.12754	-0.209511	-0.457229	-0.355262	00500	Starch and sucrose metabolism	Metabolism	Carbohydrate metabolism	8.30401	8.49509e-06	2.72823e-05	0	0	0	1	1
0.218697	0.249869	0.160245	0.033128	0.398021	00520	Amino sugar and nucleotide sugar metabolism	Metabolism	Carbohydrate metabolism	2.16573	0.0724347	0.0864042	0	0	0	0	1
-0.133225	-0.246899	-0.388742	-0.437204	-0.348838	00561	Glycerolipid metabolism	Metabolism	Lipid metabolism	6.00318	0.000193195	0.000441968	0	1	1	1	1
0.272001	0.014977	0.200658	-0.164679	-0.106706	00562	Inositol phosphate metabolism	Metabolism	Carbohydrate metabolism	3.306	0.011606	0.0164224	0	0	0	0	0
0.0886053	-0.0407316	0.0362893	-0.180815	-0.0890538	00564	Glycerophospholipid metabolism	Metabolism	Lipid metabolism	1.32723	0.267634	0.282879	0	0	0	0	0
0.133226	0.0213794	0.119497	-0.166885	0.0804741	00590	Arachidonic acid metabolism	Metabolism	Lipid metabolism	2.00359	0.0938392	0.109588	0	0	0	0	0
-0.0219829	0.11508	-0.151319	-0.248854	-0.0638972	00620	Pyruvate metabolism	Metabolism	Carbohydrate metabolism	2.82021	0.0252812	0.0327284	0	0	0	1	0
0.0890934	0.0593561	-0.123046	-0.455614	-0.243029	00630	Glyoxylate and dicarboxylate metabolism	Metabolism	Carbohydrate metabolism	5.62869	0.000331821	0.000710055	0	0	0	1	0
-0.161717	-0.185066	-0.506584	-0.911838	-0.788504	00640	Propanoate metabolism	Metabolism	Carbohydrate metabolism	19.9736	5.62163e-11	7.19158e-10	0	0	1	1	1
-0.00531235	-0.121984	-0.293742	-0.41847	-0.526813	00680	Methane metabolism	Metabolism	Energy metabolism	4.8447	0.0010611	0.00201367	0	0	0	1	1
-0.0965678	-0.279303	-0.262576	-0.713946	-0.919812	00830	Retinol metabolism	Metabolism	Metabolism of cofactors and vitamins	15.0439	4.58105e-09	3.6635e-08	0	0	0	1	1
0.0594854	-0.10136	-0.298836	-0.55747	-0.394848	00860	Porphyrin and chlorophyll metabolism	Metabolism	Metabolism of cofactors and vitamins	8.35353	7.97128e-06	2.64465e-05	0	0	1	1	1
0.0728473	-0.0752287	-0.150135	-0.161244	-0.27502	00910	Nitrogen metabolism	Metabolism	Energy metabolism	1.84868	0.119958	0.139118	0	0	0	0	0
0.266801	0.393261	0.239379	0.979819	0.868452	00970	Aminoacyl-tRNA biosynthesis	Genetic Information Processing	Translation	21.7241	1.38773e-11	2.10682e-10	1	1	0	1	1
0.00310583	-0.317211	-0.581989	-0.754315	-0.877396	00980	Metabolism of xenobiotics by cytochrome P450	Metabolism	Xenobiotics biodegradation and metabolism	19.8885	6.02887e-11	7.19158e-10	0	1	1	1	1
-0.0637046	-0.352492	-0.699777	-1.00397	-1.00269	00982	Drug metabolism - cytochrome P450	Metabolism	Xenobiotics biodegradation and metabolism	30.758	2.77672e-14	4.63712e-12	0	1	1	1	1
-0.0715953	-0.0539208	-0.272949	-0.542646	-0.176102	00983	Drug metabolism - other enzymes	Metabolism	Xenobiotics biodegradation and metabolism	10.9072	3.60017e-07	1.87884e-06	0	0	1	1	0
0.10903	0.332306	0.202141	0.795744	0.784904	03008	Ribosome biogenesis in eukaryotes	Genetic Information Processing	Translation	8.18301	9.93047e-06	3.12903e-05	0	0	0	1	1
-0.00588406	0.177368	0.183868	0.613788	0.505067	03010	Ribosome	Genetic Information Processing	Translation	5.71412	0.000293061	0.000652549	0	0	0	1	1
0.06098	0.206493	0.153512	0.474875	0.574411	03013	RNA transport	Genetic Information Processing	Translation	9.54354	1.80169e-06	7.33857e-06	0	0	0	1	1
0.196219	0.222644	0.360532	0.578919	0.416631	03015	mRNA surveillance pathway	Genetic Information Processing	Translation	6.69165	7.32201e-05	0.000194091	0	0	1	1	1
-0.0384017	0.23651	0.0899061	0.433822	0.435848	03018	RNA degradation	Genetic Information Processing	Folding, sorting and degradation	6.36272	0.000115948	0.000289005	0	0	0	1	1
-0.037988	-0.00845403	0.0338275	0.282578	0.104166	03040	Spliceosome	Genetic Information Processing	Transcription	3.46943	0.00894819	0.0129943	0	0	0	1	0
0.199737	0.374867	0.308323	0.839219	1.00881	03050	Proteasome	Genetic Information Processing	Folding, sorting and degradation	14.4327	8.35688e-09	6.06782e-08	0	1	0	1	1
0.00768086	0.0361529	-0.0852987	-0.365152	-0.20001	03320	PPAR signaling pathway	Organismal Systems	Endocrine system	2.98687	0.0193409	0.0258394	0	0	0	1	0
-0.00409594	0.174047	0.124067	0.377601	0.328792	03460	Fanconi anemia pathway	Genetic Information Processing	Replication and repair	2.29582	0.0587941	0.0711494	0	0	0	1	0
0.194256	0.193553	0.355926	0.36136	0.333431	04010	MAPK signaling pathway	Environmental Information Processing	Signal transduction	10.8053	4.04738e-07	1.93118e-06	1	1	1	1	1
-0.0242471	-0.0805564	0.0893412	0.207965	-0.00069406	04012	ErbB signaling pathway	Environmental Information Processing	Signal transduction	2.56236	0.0382901	0.0473663	0	0	0	0	0
0.198789	0.152093	0.350223	0.387991	0.254482	04020	Calcium signaling pathway	Environmental Information Processing	Signal transduction	5.40194	0.000462492	0.000941904	0	0	1	1	1
-0.0383543	-0.16917	0.0966909	0.0244771	-0.0780583	04060	Cytokine-cytokine receptor interaction	Environmental Information Processing	Signaling molecules and interaction	1.55295	0.19023	0.209003	0	0	0	0	0
0.024566	0.0213313	0.137279	0.205467	0.18636	04062	Chemokine signaling pathway	Organismal Systems	Immune system	4.0789	0.00343164	0.00590809	0	0	0	1	1
0.13584	0.0055948	0.195611	0.233029	0.203723	04064	NF-kappa B signaling pathway	Environmental Information Processing	Signal transduction	2.01182	0.0926181	0.108924	0	0	0	0	0
-0.0734475	-0.241407	-0.0802288	-0.475574	-0.435597	04070	Phosphatidylinositol signaling system	Environmental Information Processing	Signal transduction	6.25131	0.000135699	0.000328431	0	0	0	1	1
-0.0207021	-0.140865	-0.248321	-0.301052	-0.426114	04080	Neuroactive ligand-receptor interaction	Environmental Information Processing	Signaling molecules and interaction	5.65142	0.000321019	0.000696235	0	0	1	1	1
0.190783	0.281927	0.177886	0.476852	0.611717	04110	Cell cycle	Cellular Processes	Cell growth and death	13.2321	2.83766e-08	1.97454e-07	1	1	0	1	1
0.291114	0.479014	0.270491	0.709705	0.897633	04111	Cell cycle - yeast	Cellular Processes	Cell growth and death	10.3217	7.10387e-07	3.29541e-06	0	1	0	1	1
0.25094	0.426645	0.20942	0.582733	0.635996	04113	Meiosis - yeast	Cellular Processes	Cell growth and death	6.58058	8.54475e-05	0.000219534	0	1	0	1	1
0.333482	0.370135	0.428102	0.773634	0.866141	04114	Oocyte meiosis	Cellular Processes	Cell growth and death	22.6293	6.92741e-12	1.28542e-10	1	1	1	1	1
0.0604261	0.0728961	-0.111883	-0.0446391	0.0482197	04115	p53 signaling pathway	Cellular Processes	Cell growth and death	1.70305	0.150766	0.172452	0	0	0	0	0
0.210586	0.267953	0.17374	0.504204	0.65979	04120	Ubiquitin mediated proteolysis	Genetic Information Processing	Folding, sorting and degradation	6.79316	6.3627e-05	0.000171382	0	0	0	1	1
0.375047	0.352712	0.478177	0.805608	0.668413	04141	Protein processing in endoplasmic reticulum	Genetic Information Processing	Folding, sorting and degradation	22.2812	9.02897e-12	1.50784e-10	1	1	1	1	1
-0.108542	-0.287083	-0.375532	-0.855818	-0.746014	04142	Lysosome	Cellular Processes	Transport and catabolism	11.6627	1.53495e-07	8.8392e-07	0	0	1	1	1
0.366094	0.301574	0.391095	0.5487	0.630881	04144	Endocytosis	Cellular Processes	Transport and catabolism	11.7259	1.43101e-07	8.53496e-07	1	1	1	1	1
0.164528	0.193156	0.42898	0.47516	0.179965	04145	Phagosome	Cellular Processes	Transport and catabolism	9.1647	2.86773e-06	1.06425e-05	0	0	1	1	0
-0.0762665	-0.178136	-0.392194	-0.939725	-0.701255	04146	Peroxisome	Cellular Processes	Transport and catabolism	22.9253	5.54171e-12	1.27586e-10	0	0	1	1	1
-0.315765	-0.500202	-0.258537	-0.479927	-0.79151	04150	mTOR signaling pathway	Environmental Information Processing	Signal transduction	7.20919	3.60315e-05	0.000103746	1	1	0	1	1
0.332074	0.131065	0.204222	0.17286	0.290587	04210	Apoptosis	Cellular Processes	Cell growth and death	2.13435	0.0761663	0.0902111	1	0	0	0	1
-0.112866	0.079682	-0.000165825	0.0674892	-0.391431	04260	Cardiac muscle contraction	Organismal Systems	Circulatory system	2.49751	0.0425051	0.0521937	0	0	0	0	1
0.177778	0.190485	0.227909	0.200343	0.244282	04270	Vascular smooth muscle contraction	Organismal Systems	Circulatory system	1.59231	0.179043	0.199335	0	0	1	0	0
0.169096	0.13026	0.319451	0.472661	0.431427	04310	Wnt signaling pathway	Environmental Information Processing	Signal transduction	12.1871	8.62842e-08	5.33684e-07	0	0	1	1	1
0.227021	0.133251	0.44304	0.312004	0.193064	04350	TGF-beta signaling pathway	Environmental Information Processing	Signal transduction	3.76754	0.00558588	0.00914552	0	0	1	1	0
0.174864	0.218213	0.447268	0.748346	0.736025	04360	Axon guidance	Organismal Systems	Development	26.0969	5.6831e-13	2.3727e-11	0	1	1	1	1
0.267522	0.230543	0.461276	0.356607	0.356369	04370	VEGF signaling pathway	Environmental Information Processing	Signal transduction	6.30473	0.000125827	0.000309016	1	1	1	1	1
0.168103	0.0709077	0.283261	0.214418	0.209154	04380	Osteoclast differentiation	Organismal Systems	Development	2.58145	0.0371309	0.046275	0	0	1	1	0
0.0724251	-0.0726221	0.251402	0.291285	-0.132694	04510	Focal adhesion	Cellular Processes	Cell communication	3.80446	0.00527082	0.00871512	0	0	0	1	0
0.0935319	-0.0192732	0.271202	0.443363	-0.0140736	04512	ECM-receptor interaction	Environmental Information Processing	Signaling molecules and interaction	2.96892	0.0199064	0.0263147	0	0	0	1	0
-0.191185	-0.224307	-0.23399	-0.270455	-0.554038	04514	Cell adhesion molecules (CAMs)	Environmental Information Processing	Signaling molecules and interaction	4.51441	0.00175252	0.00321617	0	0	0	1	1
0.192319	0.0607735	0.352515	0.304193	0.140524	04520	Adherens junction	Cellular Processes	Cell communication	2.83853	0.024547	0.0320262	0	0	1	1	0
0.176201	0.188402	0.24959	0.358972	0.341139	04530	Tight junction	Cellular Processes	Cell communication	3.3969	0.0100416	0.0143329	0	0	1	1	1
0.309335	0.426892	0.473447	0.57444	0.723092	04540	Gap junction	Cellular Processes	Cell communication	10.8798	3.7151e-07	1.88007e-06	1	1	1	1	1
0.0479937	0.00414066	0.269079	0.375832	0.0129192	04610	Complement and coagulation cascades	Organismal Systems	Immune system	3.59139	0.00737536	0.0110963	0	0	0	1	0
-0.0813445	0.0149248	0.115015	-0.0447039	-0.45832	04612	Antigen processing and presentation	Organismal Systems	Immune system	3.62268	0.00701932	0.0106566	0	0	0	0	1
0.00041168	-0.0281864	0.167526	0.103294	-0.0815967	04620	Toll-like receptor signaling pathway	Organismal Systems	Immune system	1.44448	0.224465	0.241843	0	0	0	0	0
0.246728	0.169402	0.231643	0.633236	0.54393	04621	NOD-like receptor signaling pathway	Organismal Systems	Immune system	9.86813	1.21733e-06	5.08237e-06	1	0	0	1	1
0.267225	0.307461	0.206959	0.213492	0.432124	04622	RIG-I-like receptor signaling pathway	Organismal Systems	Immune system	3.72737	0.00595051	0.00928724	1	1	0	0	1
-0.112844	-0.263515	-0.00546218	0.0785431	-0.259899	04630	Jak-STAT signaling pathway	Environmental Information Processing	Signal transduction	4.12569	0.00319089	0.00560924	0	1	0	0	1
-0.0304221	-0.111482	0.199385	0.307684	0.0621503	04640	Hematopoietic cell lineage	Organismal Systems	Immune system	3.17158	0.0143854	0.0198542	0	0	0	1	0
-0.0961177	-0.266415	0.0592621	-0.0897332	-0.387825	04650	Natural killer cell mediated cytotoxicity	Organismal Systems	Immune system	6.21592	0.000142675	0.000340382	0	1	0	0	1
0.0532413	0.0405239	0.154132	0.208183	0.141831	04660	T cell receptor signaling pathway	Organismal Systems	Immune system	1.48478	0.211141	0.230461	0	0	0	0	0
-0.0160722	-0.131225	0.189352	0.215297	-0.0378224	04662	B cell receptor signaling pathway	Organismal Systems	Immune system	4.99656	0.00084448	0.00163986	0	0	0	1	0
0.0206227	-0.0600861	0.20686	0.157113	-0.164413	04664	Fc epsilon RI signaling pathway	Organismal Systems	Immune system	3.69182	0.00629342	0.00973149	0	0	0	0	0
0.0932549	-0.0428211	0.148847	0.128704	0.0574405	04666	Fc gamma R-mediated phagocytosis	Organismal Systems	Immune system	1.12899	0.357051	0.372672	0	0	0	0	0
0.106797	0.0441284	0.197465	0.385418	0.212494	04670	Leukocyte transendothelial migration	Organismal Systems	Immune system	4.27421	0.00253516	0.00450395	0	0	0	1	0
0.00697697	-0.0702949	0.147739	0.025715	-0.268997	04672	Intestinal immune network for IgA production	Organismal Systems	Immune system	2.65738	0.0328571	0.0415692	0	0	0	0	0
0.154176	0.206207	0.274525	0.488234	0.312957	04720	Long-term potentiation	Organismal Systems	Nervous system	6.05736	0.000178789	0.000415411	0	0	1	1	1
0.127799	0.104311	0.154851	0.13084	0.272215	04722	Neurotrophin signaling pathway	Organismal Systems	Nervous system	3.01726	0.0184203	0.024808	0	0	1	0	1
0.28283	0.235805	0.280044	0.520428	0.549722	04723	Retrograde endocannabinoid signaling	Organismal Systems	Nervous system	10.8315	3.92716e-07	1.92893e-06	1	1	1	1	1
0.361183	0.405739	0.524271	0.712275	0.800244	04724	Glutamatergic synapse	Organismal Systems	Nervous system	23.7504	3.00471e-12	9.44288e-11	1	1	1	1	1
0.0499657	0.0760918	0.228173	0.447606	0.273155	04725	Cholinergic synapse	Organismal Systems	Nervous system	7.76733	1.70923e-05	5.09716e-05	0	0	1	1	1
0.156673	0.255264	0.411283	0.43532	0.4493	04726	Serotonergic synapse	Organismal Systems	Nervous system	9.34278	2.30263e-06	8.94278e-06	0	1	1	1	1
0.347311	0.262989	0.485413	0.557396	0.57663	04727	GABAergic synapse	Organismal Systems	Nervous system	9.01205	3.46617e-06	1.25837e-05	1	1	1	1	1
0.389555	0.338498	0.478218	0.795451	0.787779	04728	Dopaminergic synapse	Organismal Systems	Nervous system	20.8054	2.86443e-11	3.98634e-10	1	1	1	1	1
0.169375	0.260252	0.327095	0.418579	0.396312	04730	Long-term depression	Organismal Systems	Nervous system	5.14206	0.000679514	0.00133505	0	1	1	1	1
0.0835242	0.00325514	0.20013	0.298539	0.184406	04810	Regulation of actin cytoskeleton	Cellular Processes	Cell motility	3.98546	0.00396969	0.00669635	0	0	1	1	0
0.18878	0.0872125	0.281821	0.45368	0.254238	04910	Insulin signaling pathway	Organismal Systems	Endocrine system	8.00107	1.25786e-05	3.89006e-05	1	0	1	1	1
0.243856	0.39014	0.475002	0.56201	0.552114	04912	GnRH signaling pathway	Organismal Systems	Endocrine system	15.0382	4.6068e-09	3.6635e-08	1	1	1	1	1
0.0656271	0.0832282	0.194445	0.528208	0.263062	04914	Progesterone-mediated oocyte maturation	Organismal Systems	Endocrine system	10.0005	1.03917e-06	4.44979e-06	0	0	0	1	1
0.180725	0.198887	0.384805	0.45756	0.419277	04916	Melanogenesis	Organismal Systems	Endocrine system	5.59669	0.000347668	0.000725756	0	0	1	1	1
0.342398	0.255769	0.288781	0.208084	0.215323	04920	Adipocytokine signaling pathway	Organismal Systems	Endocrine system	1.62705	0.169678	0.190176	1	0	0	0	0
-0.137754	-0.217478	0.0193173	0.076971	-0.261331	04930	Type II diabetes mellitus	Human Diseases	Endocrine and metabolic diseases	3.5172	0.00829497	0.0122589	0	0	0	0	1
0.188221	0.168704	-0.00358154	0.0212663	0.0845035	04961	Endocrine and other factor-regulated calcium reabsorption	Organismal Systems	Excretory system	0.923331	0.473605	0.488222	0	0	0	0	0
-0.0543115	0.10053	0.0017809	0.110639	-0.0882289	04970	Salivary secretion	Organismal Systems	Digestive system	1.38661	0.244928	0.262199	0	0	0	0	0
0.141469	0.200149	0.0459305	0.112569	0.141328	04971	Gastric acid secretion	Organismal Systems	Digestive system	0.720132	0.611342	0.615025	0	0	0	0	0
0.196316	0.358385	0.176879	0.0646406	0.409517	04972	Pancreatic secretion	Organismal Systems	Digestive system	3.86528	0.00479091	0.00800082	0	1	0	0	1
-0.209031	-0.294327	-0.160512	-0.349218	-0.511334	04973	Carbohydrate digestion and absorption	Organismal Systems	Digestive system	4.92853	0.000935258	0.00179527	0	1	0	1	1
-0.0538533	-0.233265	-0.0396743	-0.202998	-0.669668	04974	Protein digestion and absorption	Organismal Systems	Digestive system	3.4559	0.00914254	0.0131621	0	0	0	0	1
0.0504448	0.263296	0.113475	-0.523935	-0.315729	04975	Fat digestion and absorption	Organismal Systems	Digestive system	5.62031	0.000335894	0.000710055	0	0	0	1	0
-0.0951511	-0.283068	-0.312754	-0.615788	-0.895015	04976	Bile secretion	Organismal Systems	Digestive system	10.2977	7.3075e-07	3.29825e-06	0	0	0	1	1
-0.361617	-0.276366	-0.335619	-0.828002	-0.865002	04977	Vitamin digestion and absorption	Organismal Systems	Digestive system	10.0071	1.03098e-06	4.44979e-06	1	0	1	1	1
-0.261588	-0.365222	-0.549555	-1.01845	-1.06332	04978	Mineral absorption	Organismal Systems	Digestive system	18.7859	1.51914e-10	1.5856e-09	0	1	1	1	1
0.414569	0.314618	0.309724	0.573257	0.680498	05010	Alzheimer's disease	Human Diseases	Neurodegenerative diseases	9.17154	2.84355e-06	1.06425e-05	1	1	1	1	1
0.299859	0.242356	0.127681	0.189684	0.479536	05012	Parkinson's disease	Human Diseases	Neurodegenerative diseases	5.29573	0.000540951	0.00108842	1	1	0	0	1
0.436748	0.292889	0.379053	0.502122	0.599767	05014	Amyotrophic lateral sclerosis (ALS)	Human Diseases	Neurodegenerative diseases	8.44812	7.06164e-06	2.45686e-05	1	1	1	1	1
0.289356	0.393806	0.238148	0.588115	0.733878	05016	Huntington's disease	Human Diseases	Neurodegenerative diseases	14.9613	4.96475e-09	3.7687e-08	1	1	1	1	1
0.249102	0.174602	0.381013	0.396788	0.462406	05030	Cocaine addiction	Human Diseases	Substance dependence	3.75323	0.00571309	0.00924789	0	0	1	1	1
0.122809	0.150485	0.450254	0.47713	0.174776	05031	Amphetamine addiction	Human Diseases	Substance dependence	7.8054	1.62558e-05	4.93586e-05	0	0	1	1	0
0.226568	0.245059	0.323918	0.47293	0.495798	05032	Morphine addiction	Human Diseases	Substance dependence	8.34332	8.07648e-06	2.64465e-05	1	1	1	1	1
-0.0760919	-0.0357652	0.238058	0.510419	0.401191	05034	Alcoholism	Human Diseases	Substance dependence	23.5852	3.39265e-12	9.44288e-11	0	0	1	1	1
0.137838	-0.0373626	0.281388	0.263665	0.12359	05100	Bacterial invasion of epithelial cells	Human Diseases	Infectious diseases: Bacterial	4.33668	0.0023023	0.00413423	0	0	1	1	0
0.394587	0.368586	0.45885	0.416637	0.643379	05120	Epithelial cell signaling in Helicobacter pylori infection	Human Diseases	Infectious diseases: Bacterial	5.68938	0.000303781	0.000667519	1	1	1	1	1
0.317967	0.387296	0.633872	0.841755	0.759607	05130	Pathogenic Escherichia coli infection	Human Diseases	Infectious diseases: Bacterial	28.7125	1.00001e-13	7.06589e-12	1	1	1	1	1
0.39954	0.303651	0.45645	0.545173	0.516568	05131	Shigellosis	Human Diseases	Infectious diseases: Bacterial	8.38495	7.65642e-06	2.60943e-05	1	1	1	1	1
0.394648	0.337372	0.575918	0.769978	0.600454	05132	Salmonella infection	Human Diseases	Infectious diseases: Bacterial	15.2622	3.708e-09	3.25914e-08	1	1	1	1	1
0.239793	0.233527	0.296621	0.209027	0.279928	05133	Pertussis	Human Diseases	Infectious diseases: Bacterial	1.64512	0.16499	0.186171	0	0	1	0	0
0.39732	0.409042	0.425722	0.857425	0.887092	05134	Legionellosis	Human Diseases	Infectious diseases: Bacterial	17.3202	5.47294e-10	5.37636e-09	1	1	1	1	1
0.0418058	0.149037	0.34185	0.442538	0.365736	05140	Leishmaniasis	Human Diseases	Infectious diseases: Parasitic	6.49941	9.57044e-05	0.000242161	0	0	1	1	1
0.280186	0.32968	0.364141	0.284741	0.27931	05142	Chagas disease (American trypanosomiasis)	Human Diseases	Infectious diseases: Parasitic	3.73603	0.00586992	0.00924789	1	1	1	1	1
0.116396	0.105921	0.206489	0.159887	0.0685769	05143	African trypanosomiasis	Human Diseases	Infectious diseases: Parasitic	1.35264	0.257698	0.274112	0	0	1	0	0
0.120897	-0.0159208	0.359962	0.506962	-0.166243	05144	Malaria	Human Diseases	Infectious diseases: Parasitic	6.05615	0.000179099	0.000415411	0	0	1	1	0
0.211508	0.182889	0.157905	0.109102	0.229658	05145	Toxoplasmosis	Human Diseases	Infectious diseases: Parasitic	1.45365	0.221369	0.240056	0	0	0	0	0
0.121645	-0.00862439	0.209429	0.312109	0.16096	05146	Amoebiasis	Human Diseases	Infectious diseases: Parasitic	2.42174	0.0480181	0.058533	0	0	0	1	0
0.156173	0.0396974	0.375388	0.45695	-0.0543411	05150	Staphylococcus aureus infection	Human Diseases	Infectious diseases: Bacterial	5.15245	0.000669085	0.0013302	0	0	1	1	0
0.233868	0.124375	0.215169	0.297623	0.285883	05152	Tuberculosis	Human Diseases	Infectious diseases: Bacterial	2.96563	0.0200117	0.0263147	1	0	1	1	1
0.104973	0.0480589	0.025043	0.125844	0.0818889	05160	Hepatitis C	Human Diseases	Infectious diseases: Viral	0.821483	0.540162	0.553418	0	0	0	0	0
-0.0476434	-0.141987	0.0777462	-0.0204587	-0.293147	05162	Measles	Human Diseases	Infectious diseases: Viral	4.10895	0.00327499	0.00569711	0	0	0	0	1
0.167827	0.188371	0.271475	0.326755	0.288799	05164	Influenza A	Human Diseases	Infectious diseases: Viral	6.60123	8.30239e-05	0.000216641	1	1	1	1	1
0.14869	0.0944401	0.241779	0.316065	0.137628	05166	HTLV-I infection	Human Diseases	Infectious diseases: Viral	7.125	4.03899e-05	0.000112419	1	0	1	1	0
0.08375	0.0859416	0.195384	0.111053	0.00817417	05168	Herpes simplex infection	Human Diseases	Infectious diseases: Viral	1.02679	0.411893	0.427243	0	0	0	0	0
0.197856	0.273157	0.308393	0.551787	0.623556	05169	Epstein-Barr virus infection	Human Diseases	Infectious diseases: Viral	22.7951	6.11193e-12	1.27586e-10	1	1	1	1	1
0.105021	0.0838644	0.152731	0.255153	0.209061	05200	Pathways in cancer	Human Diseases	Cancers	3.68198	0.0063919	0.00979309	0	0	0	1	1
-0.0213927	-0.117245	-0.0798413	-0.0132007	-0.0319965	05202	Transcriptional misregulation in cancer	Human Diseases	Cancers	0.733261	0.601885	0.609181	0	0	0	0	0
0.102702	0.0233182	0.158523	0.203172	0.166769	05210	Colorectal cancer	Human Diseases	Cancers	1.25588	0.297328	0.312288	0	0	0	0	0
-0.0733166	-0.057107	0.0752244	0.0506263	-0.0505829	05211	Renal cell carcinoma	Human Diseases	Cancers	0.738356	0.598232	0.609176	0	0	0	0	0
0.0444701	-0.115944	0.133398	0.1626	-0.0236556	05212	Pancreatic cancer	Human Diseases	Cancers	2.74546	0.0285127	0.0366278	0	0	0	0	0
-0.440614	-0.413665	-0.428248	-0.498698	-0.586778	05214	Glioma	Human Diseases	Cancers	4.75166	0.00122133	0.0022917	1	1	1	1	1
-0.0194641	-0.114157	0.0029286	0.166421	-0.111626	05215	Prostate cancer	Human Diseases	Cancers	3.30082	0.0117022	0.0164224	0	0	0	0	0
-0.186334	-0.222906	-0.296513	-0.193309	-0.320062	05218	Melanoma	Human Diseases	Cancers	1.73023	0.1445	0.166424	0	0	1	0	1
0.0216596	-0.053903	0.158528	0.371797	0.0959242	05219	Bladder cancer	Human Diseases	Cancers	3.18192	0.0141494	0.0196913	0	0	0	1	0
-0.128067	-0.195745	-0.0897944	0.0729533	0.0827529	05220	Chronic myeloid leukemia	Human Diseases	Cancers	2.5945	0.0363585	0.0456532	0	0	0	0	0
-0.335748	-0.377283	-0.268555	-0.501863	-0.748555	05221	Acute myeloid leukemia	Human Diseases	Cancers	7.19083	3.69385e-05	0.000104555	1	1	0	1	1
-0.0614593	-0.0816926	-0.0870731	-0.0597358	0.0407678	05222	Small cell lung cancer	Human Diseases	Cancers	0.563706	0.727277	0.727277	0	0	0	0	0
-0.0146493	-0.113286	0.0134926	-0.153789	-0.21602	05223	Non-small cell lung cancer	Human Diseases	Cancers	1.56674	0.18624	0.205974	0	0	0	0	0
0.00320931	-0.103789	0.250669	-0.118595	-0.411571	05320	Autoimmune thyroid disease	Human Diseases	Immune diseases	3.7372	0.00585907	0.00924789	0	0	0	0	1
0.120105	-0.0263719	0.393013	0.464046	0.000859077	05322	Systemic lupus erythematosus	Human Diseases	Immune diseases	7.45058	2.6036e-05	7.6281e-05	0	0	1	1	0
0.0943125	0.104488	0.357416	0.354288	0.0836144	05323	Rheumatoid arthritis	Human Diseases	Immune diseases	3.06626	0.0170281	0.0231194	0	0	1	1	0
0.00320931	-0.103789	0.250669	-0.118595	-0.411571	05330	Allograft rejection	Human Diseases	Immune diseases	3.7372	0.00585907	0.00924789	0	0	0	0	1
0.104055	0.1183	0.242808	0.296118	-0.211521	05410	Hypertrophic cardiomyopathy (HCM)	Human Diseases	Cardiovascular diseases	2.73218	0.0291285	0.0371333	0	0	0	0	0
0.15749	0.209149	0.272479	0.543934	0.277613	05412	Arrhythmogenic right ventricular cardiomyopathy (ARVC)	Human Diseases	Cardiovascular diseases	3.55946	0.00775776	0.0115674	0	0	0	1	0
0.199437	0.199487	0.422666	0.668693	0.143564	05414	Dilated cardiomyopathy	Human Diseases	Cardiovascular diseases	6.90055	5.48828e-05	0.000150253	0	0	1	1	0
0.167971	0.0328212	0.324403	0.197401	-0.181565	05416	Viral myocarditis	Human Diseases	Cardiovascular diseases	4.53049	0.00170996	0.00317292	0	0	1	0	0
