# Supplementary material for: Candida utilis and Chlorella vulgaris Counteract Intestinal Inflammation in Atlantic Salmon (Salmo salar L.)
Source: PLoS One. 2013 Dec 27;8(12):e83213. doi: 10.1371/journal.pone.0083213 (PMC3873917; doi:10.1371/journal.pone.0083213)
Supplement: Dataset S3 — Gene set enrichment analysis results II, showing genes and their differential expression per KEGG pathway. probe ID (Col. A) = probe ID; kegg_orthology (Col. B) = KEGG orthology annotation for the gene; KEGG_pathway (Col. C) = KEGG Orthology (KO) pathway ID; gene_name (Col. D) = Gene name; gene_symbol (Col. E) = Gene symbol; CV-FM – SBM-FM (Col. F–J) = logFCs of the gene (of the respective dietary group) relative to the FM group; AveExp, F, P.Value, adj.P.Val (Col. K–N) = Average log signal; F-value, P-value, adjusted P-value (XLS) [file pone.0083213.s005.xls]

## Sheet: Probes
probe_id	kegg_orthology	KEGG_pathway	gene_name	gene_symbol	CV-FM	CU-FM	KM-FM	SC-FM	SBM-FM	AveExpr	F	P.Value	adj.P.Val
Omy_S34311105	ko:K00008	ko00051	Sorbitol dehydrogenase	DHSO	-0.102866	-0.180152	-0.258396	-0.453861	-0.325668	11.3664	6.39773	9.78169e-05	0.000642789
Ssa_DV644157	ko:K01623	ko00051	Fructose-bisphosphate aldolase C	ALDOC	0.553309	0.330114	0.217546	0.29728	0.563791	5.77308	3.10673	0.0154688	0.037726
Ssa_DW553532	ko:K01103	ko00051	6-phosphofructo-2-kinase/fructose-2,6-bisphosphatase 3	F263	-0.575056	-0.37734	0.343587	1.95099	2.28775	6.02623	11.3381	1.65468e-07	3.05723e-06
Ssa_DW583594	ko:K00844	ko00051	Putative hexokinase HKDC1	HKDC1	0.358693	0.561076	0.698148	0.479924	0.975713	5.73763	4.74261	0.00115269	0.00476273
Ssa_EG647671	ko:K00844	ko00051	Hexokinase-1	HXK1	0.411077	0.279854	0.404873	0.826502	0.866334	5.0449	10.1594	6.72153e-07	1.01189e-05
Ssa_GRASP209155491	ko:K00976	ko00051	Fucose-1-phosphate guanylyltransferase	FPGT	0.22017	0.220398	0.175732	0.389317	0.556133	10.7661	8.102	9.24619e-06	9.21184e-05
Ssa_GRASP221219093	ko:K02377	ko00051	GDP-L-fucose synthase	FCL	0.168502	0.375036	0.10257	0.630951	0.657576	11.674	10.6869	3.55935e-07	5.87463e-06
Ssa_GRASP223648271	ko:K01103	ko00051	6-phosphofructo-2-kinase/fructose-2,6-bisphosphatase 4	F264	1.3067	0.401421	0.245926	-1.09674	-1.01844	9.72358	14.3505	6.12541e-09	1.94272e-07
Ssa_GRASP223648421	ko:K00850	ko00051	6-phosphofructokinase type C	K6PP	0.379482	-0.0174215	0.591517	0.53699	0.0820317	6.87592	3.66304	0.0063043	0.0185697
Ssa_GRASP223648683	ko:K01103	ko00051	6-phosphofructo-2-kinase/fructose-2,6-bisphosphatase 2	F262	0.135884	0.305935	-0.14095	0.375041	1.09596	6.35895	4.84553	0.000983774	0.00420001
Ssa_S18850563	ko:K05305	ko00051	L-fucose kinase	FUK	0.707838	0.342719	0.901065	1.37913	0.760262	11.5976	12.3686	5.12752e-08	1.1289e-06
Ssa_S31991813	ko:K00844	ko00051	Hexokinase-2	HXK2	0.406124	0.470522	0.577693	1.72221	1.77542	7.85374	33.358	2.24724e-15	1.69456e-12
Ssa_S35482018	ko:K01103	ko00051	6-phosphofructo-2-kinase/fructose-2,6-bisphosphatase	F26	0.462389	0.640895	0.888829	0.665355	0.783373	6.03822	3.38147	0.00991551	0.0266685
Ssa_TC107655	ko:K01623	ko00051	Fructose-bisphosphate aldolase A	ALDOA	0.342394	-0.0800387	0.453858	0.625008	-0.0673815	12.6233	3.16801	0.0140051	0.0348898
Ssa_TC112917	ko:K01803	ko00051	Triosephosphate isomerase	TPIS	0.175788	0.258076	-0.0458116	-0.436786	-0.105709	7.60593	4.87909	0.000934358	0.00403184
Ssa_AM402475	ko:K07514	ko00071	Peroxisomal bifunctional enzyme	ECHP	-0.250151	-0.410504	-0.71502	-1.21042	-0.435187	8.76694	21.8356	6.70866e-12	6.97557e-10
Ssa_GRASP209153949	ko:K00626	ko00071	Acetyl-CoA acetyltransferase, cytosolic	THIC	0.479197	0.336954	0.395979	0.266289	0.582687	10.538	5.01736	0.000756204	0.00338287
Ssa_GRASP209154549	ko:K00149	ko00071	Aldehyde dehydrogenase family 9 member A1-A	A9A1A	0.00612469	-0.0739872	-0.118971	-0.43674	-0.429281	13.8214	14.9662	3.26687e-09	1.17656e-07
Ssa_GRASP209154763	ko:K00128	ko00071	Aldehyde dehydrogenase, mitochondrial	ALDH2	-0.165958	-0.273347	-0.265442	-0.691762	-0.562185	14.8783	14.3351	6.22331e-09	1.95777e-07
Ssa_GRASP223649179	ko:K00232	ko00071	Peroxisomal acyl-coenzyme A oxidase 1	ACOX1	-0.246458	-0.265683	-0.240635	-0.645	-0.716569	9.86792	8.31884	6.93585e-06	7.28294e-05
Ssa_S35688234	ko:K15013	ko00071	Long-chain-fatty-acid--CoA ligase ACSBG2	ACBG2	-0.0254507	-0.513734	-0.833834	-1.16847	-0.651974	11.3793	6.28073	0.000115782	0.000737156
Ssa_S35694839	ko:K00121	ko00071	Alcohol dehydrogenase 1	ADH1	0.0477476	-0.0639653	-0.313381	-0.461151	-0.360199	7.4255	4.68465	0.00126064	0.00510451
Ssa_S48394265	ko:K00128	ko00071	Fatty aldehyde dehydrogenase	AL3A2	-1.63478	-0.525155	-1.37917	-0.118631	-0.611998	7.53264	3.38936	0.00979001	0.0264243
Ssa_S48402755	ko:K13239	ko00071	Enoyl-CoA delta isomerase 2, mitochondrial	ECI2	-0.234653	-0.285289	-0.426662	-0.759392	-0.696222	8.26892	14.5476	5.00117e-09	1.65767e-07
Ssa_S48402845	ko:K07509	ko00071	Trifunctional enzyme subunit beta, mitochondrial	ECHB	0.335313	0.291326	0.0638908	0.294323	0.684495	8.16407	4.03243	0.0034997	0.0115714
Ssa_TC74304	ko:K00252	ko00071	Glutaryl-CoA dehydrogenase, mitochondrial	GCDH	0.244473	-0.511042	-0.970722	-0.890456	-0.830988	9.90229	11.3523	1.62766e-07	3.01654e-06
Omy_S34312663	ko:K02151	ko00190	V-type proton ATPase subunit F	VATF	0.385629	0.320695	0.232205	0.33357	0.57532	10.8595	4.12387	0.0030285	0.010348
Ssa_GRASP209156027	ko:K02154	ko00190	V-type proton ATPase 116 kDa subunit a isoform 3	VPP3	-0.0953554	-0.24219	-0.129686	-0.51909	-0.525538	12.9048	5.25029	0.000530933	0.00255303
Ssa_GRASP209732317	ko:K03943	ko00190	NADH dehydrogenase [ubiquinone] flavoprotein 2, mitochondrial	NDUV2	0.400649	-0.331708	-0.41938	-0.755885	-0.308655	7.65706	4.4126	0.00192422	0.00714991
Ssa_GRASP209736785	ko:K02263	ko00190	Cytochrome c oxidase subunit 4 isoform 2, mitochondrial	COX42	-0.400464	-0.460409	-0.505735	-1.11207	-1.32275	15.1538	23.8362	1.39815e-12	2.31078e-10
Ssa_GRASP221220651	ko:K00413	ko00190	Cytochrome c1, heme protein, mitochondrial	CY1	0.262325	0.27841	0.230126	0.398137	0.459211	14.1567	11.1029	2.17673e-07	3.86778e-06
Ssa_GRASP221222243	ko:K03949	ko00190	NADH dehydrogenase [ubiquinone] 1 alpha subcomplex subunit 5	NDUA5	0.254461	0.312928	0.194624	0.370728	0.521826	9.83398	3.95578	0.00395207	0.0127355
Ssa_S19188937	ko:K03880	ko00190	NADH-ubiquinone oxidoreductase chain 3	NU3M	0.365594	0.4164	0.331026	0.427559	0.641101	8.21046	3.5882	0.00710839	0.0204343
Ssa_S30240500	ko:K02154	ko00190	V-type proton ATPase 116 kDa subunit a isoform 2	VPP2	1.0606	0.75232	0.94925	1.31555	1.59392	7.94545	18.4587	1.18225e-10	7.27747e-09
Ssa_S30240935	ko:K02258	ko00190	Cytochrome c oxidase assembly protein COX11, mitochondrial	COX11	0.379188	0.311985	0.265326	0.335204	0.563093	8.02539	7.75388	1.47551e-05	0.00013579
Ssa_S35469852	ko:K03884	ko00190	NADH-ubiquinone oxidoreductase chain 6	NU6M	-0.149694	-0.244708	-0.17993	-0.513557	-0.34738	9.51852	3.86788	0.00454496	0.0142023
Ssa_S35522892	ko:K02128	ko00190	ATP synthase lipid-binding protein, mitochondrial	AT5G2	-0.750722	-1.18752	1.19463	1.09437	2.15195	9.89717	3.37023	0.0100971	0.0270533
Ssa_TC105822	ko:K00415	ko00190	Cytochrome b-c1 complex subunit 2, mitochondrial	QCR2	0.139803	0.203269	0.105094	0.351707	0.422654	12.7816	9.10294	2.50838e-06	3.1371e-05
Ssa_TC111462	ko:K02126	ko00190	ATP synthase subunit a	ATP6	0.430059	0.109236	0.418721	0.543795	0.20084	5.02556	4.85375	0.000971433	0.00415762
Omy_S18534044	ko:K02999	ko00240	DNA-directed RNA polymerase I subunit RPA1	RPA1	0.120148	0.249311	0.147551	0.516881	0.469407	8.6987	6.51832	8.22885e-05	0.000555885
Ssa_DW179688	ko:K00384	ko00240	Thioredoxin reductase 3	TRXR3	0.672565	0.386403	0.480097	0.88743	0.585998	6.07367	10.7743	3.20753e-07	5.38231e-06
Ssa_DY704671	ko:K00857	ko00240	Thymidine kinase 2, mitochondrial	KITM	0.287673	0.255875	0.191273	0.336807	0.636884	7.75903	6.15855	0.000138202	0.000851218
Ssa_GRASP209154833	ko:K00254	ko00240	Dihydroorotate dehydrogenase (quinone), mitochondrial	PYRD	0.326349	0.366158	0.217422	0.661214	0.428722	8.83396	4.86645	0.000952672	0.00409676
Ssa_GRASP209155211	ko:K00758	ko00240	Thymidine phosphorylase	TYPH	-0.295399	-0.18878	-0.240159	-0.743756	-0.652226	10.9846	6.03628	0.000165143	0.000979572
Ssa_GRASP209737045	ko:K03008	ko00240	DNA-directed RNA polymerase II subunit RPB11-a	RPB11	0.238701	0.137919	0.225725	0.381402	0.55078	7.34249	3.75334	0.00545611	0.0165065
Ssa_GRASP209737865	ko:K03019	ko00240	DNA-directed RNA polymerase III subunit RPC10	RPC10	0.321495	0.343783	0.249893	0.248101	0.413696	6.44017	3.05369	0.0168598	0.0403838
Ssa_GRASP221219327	ko:K01431	ko00240	Beta-ureidopropionase	BUP1	0.211215	-0.135483	-0.0776391	-0.433355	-0.172937	6.18773	3.26418	0.011985	0.0310033
Ssa_GRASP221221171	ko:K03012	ko00240	DNA-directed RNA polymerase II subunit RPB4	RPB4	0.168154	0.233439	0.171767	0.324213	0.469474	11.2879	5.86504	0.000212271	0.0012052
Ssa_GRASP221221393	ko:K03004	ko00240	DNA-directed RNA polymerase I subunit RPA43	RPA43	0.435225	0.501246	0.434163	0.741711	0.755059	7.7649	7.55472	1.93414e-05	0.000168609
Ssa_GRASP221221503	ko:K02326	ko00240	DNA polymerase epsilon subunit 3	DPOE3	0.311325	0.364991	0.256724	0.613589	0.835499	9.90242	8.72247	4.09101e-06	4.72326e-05
Ssa_GRASP221221991	ko:K03505	ko00240	DNA polymerase delta subunit 4	DPOD4	-0.291023	-0.409941	-0.465658	-0.648457	-0.725997	11.9685	17.2285	3.63885e-10	1.88424e-08
Ssa_GRASP223647529	ko:K01081	ko00240	Cytosolic 5'-nucleotidase 1A	5NT1A	0.391483	0.380809	0.412921	0.522509	0.572475	8.01439	10.2578	5.96378e-07	9.13109e-06
Ssa_GRASP223647593	ko:K00757	ko00240	Uridine phosphorylase 1	UPP1	0.675384	0.760062	0.842977	1.40198	1.67995	11.035	24.6269	7.70498e-13	1.43016e-10
Ssa_S18866366	ko:K03006	ko00240	DNA-directed RNA polymerase II subunit RPB1	RPB1	0.375072	0.329016	0.389567	0.463335	0.633964	8.2428	4.10338	0.00312812	0.0105984
Ssa_S30263306	ko:K01081	ko00240	5'-nucleotidase	5NTD	-0.383485	-0.724745	-0.467041	-0.40444	-0.583902	4.53286	3.46695	0.00863886	0.0239714
Ssa_S30345908	ko:K01518	ko00240	Bis(5'-nucleosyl)-tetraphosphatase [asymmetrical]	AP4A	0.275591	0.272262	0.224617	0.404988	0.570735	8.70173	5.36168	0.000448869	0.00222681
Ssa_S35474546	ko:K00944	ko00240	Adenylate kinase isoenzyme 4, mitochondrial	KAD4	0.0245043	-0.223441	-0.124722	-0.348645	-0.589679	5.85312	5.91089	0.000198433	0.00114615
Ssa_S35495247	ko:K03013	ko00240	DNA-directed RNA polymerases I, II, and III subunit RPABC1	RPAB1	0.200194	0.231155	0.181375	0.368056	0.451062	11.6753	5.6044	0.000312183	0.00165705
Ssa_S35515759	ko:K03017	ko00240	DNA-directed RNA polymerase II subunit RPB9	RPB9	0.187181	0.309399	0.203192	0.31966	0.484564	10.0891	4.34774	0.00212972	0.00774881
Ssa_S35583245	ko:K13800	ko00240	UMP-CMP kinase	KCY	0.20718	0.244639	0.179238	0.266826	0.433247	10.7101	5.81082	0.000229921	0.00128664
Ssa_S35599692	ko:K00384	ko00240	Thioredoxin reductase 1, cytoplasmic	TRXR1	0.457312	0.327736	0.170598	0.269602	0.362086	11.3109	3.50688	0.00810095	0.0227504
Ssa_S47727892	ko:K01493	ko00240	Deoxycytidylate deaminase	DCTD	0.268991	0.192669	0.265269	0.639216	0.675567	8.28312	9.17284	2.29479e-06	2.90827e-05
Ssa_S47728843	ko:K03015	ko00240	DNA-directed RNA polymerase II subunit RPB7	RPB7	0.0777478	0.231655	0.000777055	0.292109	0.480444	9.93167	5.18525	0.000585838	0.00276748
Ssa_STIR26108	ko:K11540	ko00240	CAD protein	PYR1	0.254165	0.303519	0.0109961	0.0997069	0.821962	5.22094	4.1321	0.00298942	0.0102406
Ssa_STIR42665	ko:K01489	ko00240	Cytidine deaminase	CDD	-0.0671699	-0.0594268	-0.451091	-0.15907	0.00362963	6.72404	3.60864	0.00687895	0.0199028
Ssa_TC104277	ko:K01510	ko00240	Ectonucleoside triphosphate diphosphohydrolase 1	ENTP1	-1.02336	-0.438899	-0.770677	0.379841	-0.414562	6.20142	3.7004	0.00593813	0.017681
Ssa_CL303Contig1	ko:K01756	ko00250	Adenylosuccinate lyase	PUR8	0.187793	0.103197	0.0609192	0.358287	0.403068	8.00985	4.55715	0.00153613	0.0059766
Ssa_GRASP209154207	ko:K14454	ko00250	Aspartate aminotransferase, cytoplasmic	AATC	-0.284309	-0.310923	-0.294307	-0.750535	-0.331865	10.5425	6.54005	7.97725e-05	0.000541618
Ssa_GRASP209154559	ko:K13524	ko00250	4-aminobutyrate aminotransferase, mitochondrial	GABT	-0.239956	-0.478774	-0.521302	-1.3371	-1.06692	11.7019	23.4113	1.93639e-12	2.78125e-10
Ssa_GRASP209154671	ko:K00827	ko00250	Alanine--glyoxylate aminotransferase 2, mitochondrial	AGT2	-0.114972	-0.277685	-0.548163	-1.16452	-0.933082	6.15357	11.6816	1.11372e-07	2.17076e-06
Ssa_GRASP209155981	ko:K00139	ko00250	Succinate-semialdehyde dehydrogenase, mitochondrial	SSDH	-0.228713	-0.27086	-0.370438	-0.809532	-0.881797	12.8459	21.9385	6.17528e-12	6.80579e-10
Ssa_GRASP209731713	ko:K13566	ko00250	Omega-amidase NIT2	NIT2	-0.00012499	-0.187648	-0.178883	-0.558969	-0.46376	9.42854	10.1798	6.55617e-07	9.96204e-06
Ssa_GRASP209734099	ko:K01940	ko00250	Argininosuccinate synthase	ASSY	0.306407	-0.0336825	0.57388	0.65449	0.452105	5.58523	8.36166	6.55513e-06	6.96807e-05
Ssa_GRASP209737731	ko:K01437	ko00250	Aspartoacylase-2A	ACY3A	-0.177915	-0.279776	-0.390984	-0.711411	-0.764949	13.3257	20.7926	1.5769e-11	1.38741e-09
Ssa_GRASP223648323	ko:K00261	ko00250	Glutamate dehydrogenase 1, mitochondrial	DHE3	0.131748	0.100163	0.252668	0.428724	0.439189	11.5995	3.06915	0.0164419	0.0396267
Ssa_GRASP223649241	ko:K01953	ko00250	Asparagine synthetase [glutamine-hydrolyzing]	ASNS	0.163444	0.101531	0.0506608	0.412005	0.270753	11.2588	5.57969	0.000323882	0.00170639
Ssa_S35590445	ko:K01915	ko00250	Glutamine synthetase	GLNA	0.704787	0.16257	0.325376	-0.197813	-0.141469	10.1898	4.51855	0.00163115	0.00626946
Ssa_S35704360	ko:K14455	ko00250	Aspartate aminotransferase, mitochondrial	AATM	0.149606	0.0929406	-0.0620434	-0.500385	-0.0308724	6.843	4.12328	0.0030313	0.0103547
Ssa_S46932453	ko:K01437	ko00250	Aspartoacylase-2B	ACY3B	-0.0653016	-0.112959	-0.201267	-0.743463	-0.596561	12.3959	16.34	8.44068e-10	3.75782e-08
Ssa_STIR26108	ko:K11540	ko00250	CAD protein	PYR1	0.254165	0.303519	0.0109961	0.0997069	0.821962	5.22094	4.1321	0.00298942	0.0102406
Omy_S15253152	ko:K00276	ko00260	Retina-specific copper amine oxidase	AOC2	0.027483	-0.348263	0.624542	0.419263	-0.256231	10.3506	8.82973	3.56108e-06	4.19165e-05
Ssa_CA040320	ko:K00306	ko00260	Peroxisomal sarcosine oxidase	SOX	-0.574886	-0.435921	1.03525	-1.66842	-1.6134	5.72052	5.64338	0.000294602	0.00157552
Ssa_DW549807	ko:K15788	ko00260	Glycerate kinase	GLCTK	-0.645104	-0.666993	-0.558167	-0.449265	-0.864856	9.4698	4.10288	0.00313061	0.0106038
Ssa_GRASP209154671	ko:K00827	ko00260	Alanine--glyoxylate aminotransferase 2, mitochondrial	AGT2	-0.114972	-0.277685	-0.548163	-1.16452	-0.933082	6.15357	11.6816	1.11372e-07	2.17076e-06
Ssa_GRASP221219561	ko:K01079	ko00260	Phosphoserine phosphatase	SERB	-0.0311692	0.0312645	-0.105752	0.539931	-0.165923	8.83918	4.87081	0.000946314	0.0040776
Ssa_GRASP223646947	ko:K00273	ko00260	D-amino-acid oxidase	OXDA	-0.3345	-0.513099	-0.600009	-1.48479	-1.53365	12.2339	29.6329	2.33171e-14	1.06225e-11
Ssa_KSS3531	ko:K01697	ko00260	Cystathionine beta-synthase	CBS	-0.0699842	0.454737	0.530471	0.914113	0.706674	5.59788	3.03799	0.0172952	0.0412008
Ssa_S18860945	ko:K00643	ko00260	5-aminolevulinate synthase, nonspecific, mitochondrial	HEM1	0.216135	0.495893	0.166999	0.753037	0.789509	13.2459	5.13511	0.000632131	0.00293898
Ssa_S30289790	ko:K00276	ko00260	Membrane primary amine oxidase	AOC3	-0.000284813	-0.363588	0.58109	0.488012	-0.124324	8.1428	7.39706	2.40039e-05	0.000202381
Ssa_S31985629	ko:K01754	ko00260	Serine dehydratase-like	SDSL	-0.0536221	-0.133422	-0.207638	-0.512286	-0.163375	7.99131	4.84635	0.00098253	0.00419619
Ssa_S31993460	ko:K00382	ko00260	Dihydrolipoyl dehydrogenase, mitochondrial	DLDH	-0.653046	-0.562758	-0.47993	-0.358833	-0.626276	13.6657	5.10231	0.000664432	0.00305852
Ssa_STIR16393	ko:K00058	ko00260	D-3-phosphoglycerate dehydrogenase	SERA	0.379884	0.392323	0.473092	1.66245	0.468739	10.0723	19.4753	4.8275e-11	3.40607e-09
Ssa_STIR32259	ko:K00605	ko00260	Aminomethyltransferase, mitochondrial	GCST	0.14727	0.036853	0.0134063	-0.43056	-0.200938	8.51423	6.07872	0.000155227	0.000930824
Ssa_STIR38582	ko:K00552	ko00260	Glycine N-methyltransferase	GNMT	0.373537	0.394269	0.424445	1.03897	1.0752	7.34106	13.8975	9.81655e-09	2.86079e-07
Ssa_AM402475	ko:K07514	ko00280	Peroxisomal bifunctional enzyme	ECHP	-0.250151	-0.410504	-0.71502	-1.21042	-0.435187	8.76694	21.8356	6.70866e-12	6.97557e-10
Ssa_AM402497	ko:K01641	ko00280	Hydroxymethylglutaryl-CoA synthase, cytoplasmic	HMCS1	0.72888	0.522154	0.409229	0.690528	1.11859	9.17609	6.24519	0.000121887	0.000768718
Ssa_GRASP209153949	ko:K00626	ko00280	Acetyl-CoA acetyltransferase, cytosolic	THIC	0.479197	0.336954	0.395979	0.266289	0.582687	10.538	5.01736	0.000756204	0.00338287
Ssa_GRASP209154529	ko:K00253	ko00280	Isovaleryl-CoA dehydrogenase, mitochondrial	IVD	0.0545697	-0.0775698	-0.236635	-0.434076	-0.452526	11.9571	8.72158	4.0957e-06	4.72416e-05
Ssa_GRASP209154549	ko:K00149	ko00280	Aldehyde dehydrogenase family 9 member A1-A	A9A1A	0.00612469	-0.0739872	-0.118971	-0.43674	-0.429281	13.8214	14.9662	3.26687e-09	1.17656e-07
Ssa_GRASP209154559	ko:K13524	ko00280	4-aminobutyrate aminotransferase, mitochondrial	GABT	-0.239956	-0.478774	-0.521302	-1.3371	-1.06692	11.7019	23.4113	1.93639e-12	2.78125e-10
Ssa_GRASP209154763	ko:K00128	ko00280	Aldehyde dehydrogenase, mitochondrial	ALDH2	-0.165958	-0.273347	-0.265442	-0.691762	-0.562185	14.8783	14.3351	6.22331e-09	1.95777e-07
Ssa_GRASP223648843	ko:K05605	ko00280	3-hydroxyisobutyryl-CoA hydrolase, mitochondrial	HIBCH	-0.337431	-0.137887	-0.184147	-0.274268	-0.572952	10.2048	3.39225	0.00974441	0.0263209
Ssa_S29048789	ko:K00166	ko00280	2-oxoisovalerate dehydrogenase subunit alpha, mitochondrial	ODBA	0.220677	0.202486	0.272247	0.566544	0.630202	13.6774	9.38187	1.76142e-06	2.30995e-05
Ssa_S30280966	ko:K01966	ko00280	Propionyl-CoA carboxylase beta chain, mitochondrial	PCCB	-0.190169	-0.247141	-0.472455	-0.506044	-0.279709	6.12266	4.51127	0.00164975	0.00631881
Ssa_S31993460	ko:K00382	ko00280	Dihydrolipoyl dehydrogenase, mitochondrial	DLDH	-0.653046	-0.562758	-0.47993	-0.358833	-0.626276	13.6657	5.10231	0.000664432	0.00305852
Ssa_S31997908	ko:K00140	ko00280	Methylmalonate-semialdehyde dehydrogenase [acylating], mitochondrial	MMSA	-0.250192	-0.523573	-0.79999	-1.60035	-1.66274	11.6615	31.3134	7.91565e-15	4.77512e-12
Ssa_S32001552	ko:K00157	ko00280	Aldehyde oxidase	ADO	-0.18993	-0.199676	-0.712637	-1.2038	-0.87184	5.85688	13.4282	1.61394e-08	4.31869e-07
Ssa_S48394265	ko:K00128	ko00280	Fatty aldehyde dehydrogenase	AL3A2	-1.63478	-0.525155	-1.37917	-0.118631	-0.611998	7.53264	3.38936	0.00979001	0.0264243
Ssa_S48402845	ko:K07509	ko00280	Trifunctional enzyme subunit beta, mitochondrial	ECHB	0.335313	0.291326	0.0638908	0.294323	0.684495	8.16407	4.03243	0.0034997	0.0115714
Ssa_AM402475	ko:K07514	ko00310	Peroxisomal bifunctional enzyme	ECHP	-0.250151	-0.410504	-0.71502	-1.21042	-0.435187	8.76694	21.8356	6.70866e-12	6.97557e-10
Ssa_CA040320	ko:K00306	ko00310	Peroxisomal sarcosine oxidase	SOX	-0.574886	-0.435921	1.03525	-1.66842	-1.6134	5.72052	5.64338	0.000294602	0.00157552
Ssa_DW578787	ko:K11422	ko00310	Histone-lysine N-methyltransferase SETD1B-A	SE1BA	-0.221597	-0.425307	-0.390681	-0.332977	-0.526965	7.26594	3.17454	0.0138576	0.0346367
Ssa_GRASP209153949	ko:K00626	ko00310	Acetyl-CoA acetyltransferase, cytosolic	THIC	0.479197	0.336954	0.395979	0.266289	0.582687	10.538	5.01736	0.000756204	0.00338287
Ssa_GRASP209154549	ko:K00149	ko00310	Aldehyde dehydrogenase family 9 member A1-A	A9A1A	0.00612469	-0.0739872	-0.118971	-0.43674	-0.429281	13.8214	14.9662	3.26687e-09	1.17656e-07
Ssa_GRASP209154557	ko:K00474	ko00310	Trimethyllysine dioxygenase, mitochondrial	TMLH	-0.320667	-0.624475	-0.651545	-1.53689	-1.52984	12.8456	32.8118	3.12816e-15	2.22007e-12
Ssa_GRASP209154763	ko:K00128	ko00310	Aldehyde dehydrogenase, mitochondrial	ALDH2	-0.165958	-0.273347	-0.265442	-0.691762	-0.562185	14.8783	14.3351	6.22331e-09	1.95777e-07
Ssa_GRASP223647993	ko:K13646	ko00310	Procollagen-lysine,2-oxoglutarate 5-dioxygenase 3	PLOD3	0.331711	0.193667	0.326675	0.53001	0.385895	11.2036	4.61427	0.00140578	0.00556529
Ssa_S30294017	ko:K00825	ko00310	Kynurenine/alpha-aminoadipate aminotransferase, mitochondrial	AADAT	0.131574	-0.0340492	-0.137073	-0.467498	-0.291027	8.22899	7.41148	2.3533e-05	0.00019947
Ssa_S48394265	ko:K00128	ko00310	Fatty aldehyde dehydrogenase	AL3A2	-1.63478	-0.525155	-1.37917	-0.118631	-0.611998	7.53264	3.38936	0.00979001	0.0264243
Ssa_S48395283	ko:K14959	ko00310	Histone-lysine N-methyltransferase MLL4	MLL4	-0.793957	-0.369144	-0.51285	-0.357602	-0.401865	4.25432	3.17422	0.0138648	0.0346476
Ssa_TC111637	ko:K13645	ko00310	Procollagen-lysine,2-oxoglutarate 5-dioxygenase 2	PLOD2	0.242587	-0.125733	0.383704	0.50898	-0.161202	9.66387	4.58973	0.00146034	0.00574098
Ssa_TC74304	ko:K00252	ko00310	Glutaryl-CoA dehydrogenase, mitochondrial	GCDH	0.244473	-0.511042	-0.970722	-0.890456	-0.830988	9.90229	11.3523	1.62766e-07	3.01654e-06
Ssa_CB506029	ko:K00657	ko00330	Diamine acetyltransferase 2	SAT2	-0.405356	-0.630188	-0.965364	-0.901925	-1.15304	10.239	14.931	3.38527e-09	1.21444e-07
Ssa_GRASP209154207	ko:K14454	ko00330	Aspartate aminotransferase, cytoplasmic	AATC	-0.284309	-0.310923	-0.294307	-0.750535	-0.331865	10.5425	6.54005	7.97725e-05	0.000541618
Ssa_GRASP209154549	ko:K00149	ko00330	Aldehyde dehydrogenase family 9 member A1-A	A9A1A	0.00612469	-0.0739872	-0.118971	-0.43674	-0.429281	13.8214	14.9662	3.26687e-09	1.17656e-07
Ssa_GRASP209154585	ko:K01581	ko00330	Ornithine decarboxylase 1	DCOR1	0.407834	0.440951	0.261604	0.486242	0.491486	9.43667	3.67686	0.00616629	0.0182254
Ssa_GRASP209154763	ko:K00128	ko00330	Aldehyde dehydrogenase, mitochondrial	ALDH2	-0.165958	-0.273347	-0.265442	-0.691762	-0.562185	14.8783	14.3351	6.22331e-09	1.95777e-07
Ssa_GRASP209156001	ko:K08660	ko00330	Cytosolic non-specific dipeptidase	CNDP2	-0.126767	-0.202258	-0.150879	-0.70437	-0.567025	14.4814	10.406	4.98451e-07	7.8203e-06
Ssa_GRASP209734099	ko:K01940	ko00330	Argininosuccinate synthase	ASSY	0.306407	-0.0336825	0.57388	0.65449	0.452105	5.58523	8.36166	6.55513e-06	6.96807e-05
Ssa_GRASP209738441	ko:K00611	ko00330	Ornithine carbamoyltransferase, mitochondrial	OTC	-0.122092	-0.0156179	0.26715	0.482755	0.60298	7.20072	4.68823	0.00125369	0.0050877
Ssa_GRASP223646947	ko:K00273	ko00330	D-amino-acid oxidase	OXDA	-0.3345	-0.513099	-0.600009	-1.48479	-1.53365	12.2339	29.6329	2.33171e-14	1.06225e-11
Ssa_GRASP223647537	ko:K01611	ko00330	S-adenosylmethionine decarboxylase proenzyme	DCAM	0.00696252	-0.0564414	-0.0253945	0.673987	0.411811	11.2724	12.7318	3.43189e-08	8.1668e-07
Ssa_GRASP223647763	ko:K01476	ko00330	Arginase-2, mitochondrial	ARGI2	1.03969	0.703646	0.883904	3.07206	3.05095	7.21889	35.8209	5.30739e-16	1.08329e-12
Ssa_GRASP223648099	ko:K00472	ko00330	Prolyl 4-hydroxylase subunit alpha-1	P4HA1	-0.315303	-0.259224	-0.270257	-0.0864495	-0.504284	11.2265	4.80191	0.00105203	0.00444356
Ssa_GRASP223648323	ko:K00261	ko00330	Glutamate dehydrogenase 1, mitochondrial	DHE3	0.131748	0.100163	0.252668	0.428724	0.439189	11.5995	3.06915	0.0164419	0.0396267
Ssa_GRASP223649059	ko:K00472	ko00330	Prolyl 4-hydroxylase subunit alpha-2	P4HA2	0.201387	-0.04666	0.300049	0.53464	-0.148919	9.46471	5.14849	0.000619422	0.00289215
Ssa_KSS4404	ko:K00797	ko00330	Spermidine synthase	SPEE	0.463027	0.485672	0.273071	0.430838	1.01118	5.71798	4.17104	0.00281131	0.00972711
Ssa_S35590445	ko:K01915	ko00330	Glutamine synthetase	GLNA	0.704787	0.16257	0.325376	-0.197813	-0.141469	10.1898	4.51855	0.00163115	0.00626946
Ssa_S35704360	ko:K14455	ko00330	Aspartate aminotransferase, mitochondrial	AATM	0.149606	0.0929406	-0.0620434	-0.500385	-0.0308724	6.843	4.12328	0.0030313	0.0103547
Ssa_S48393505	ko:K01480	ko00330	Agmatinase, mitochondrial	SPEB	-0.286568	-0.171181	-0.140535	-1.25624	-1.10211	7.59739	18.221	1.46393e-10	8.87553e-09
Ssa_S48394265	ko:K00128	ko00330	Fatty aldehyde dehydrogenase	AL3A2	-1.63478	-0.525155	-1.37917	-0.118631	-0.611998	7.53264	3.38936	0.00979001	0.0264243
Ssa_S50692672	ko:K01581	ko00330	Ornithine decarboxylase	DCOR	0.556152	0.650955	0.356307	0.61603	0.344335	11.279	4.24708	0.00249416	0.00884019
Ssa_TC109566	ko:K00657	ko00330	Diamine acetyltransferase 1	SAT1	-0.262517	-0.355723	-0.890953	-0.880237	-0.964087	9.59138	12.3772	5.07917e-08	1.12169e-06
Omy_S15253152	ko:K00276	ko00350	Retina-specific copper amine oxidase	AOC2	0.027483	-0.348263	0.624542	0.419263	-0.256231	10.3506	8.82973	3.56108e-06	4.19165e-05
Omy_S34424622	ko:K00599	ko00350	HemK methyltransferase family member 1	HEMK1	-0.138292	-0.0122065	0.0117378	0.420544	0.644466	5.88024	5.24978	0.000531344	0.00255303
Ssa_DY727761	ko:K01593	ko00350	Aromatic-L-amino-acid decarboxylase	DDC	-0.264148	-0.431934	-0.34674	-0.661787	-0.543553	6.84176	8.48444	5.5788e-06	6.06927e-05
Ssa_GRASP209154207	ko:K14454	ko00350	Aspartate aminotransferase, cytoplasmic	AATC	-0.284309	-0.310923	-0.294307	-0.750535	-0.331865	10.5425	6.54005	7.97725e-05	0.000541618
Ssa_GRASP209155741	ko:K00457	ko00350	4-hydroxyphenylpyruvate dioxygenase	HPPD	0.167486	0.235991	0.565693	0.201645	0.362593	6.46912	6.69594	6.38982e-05	0.000455634
Ssa_GRASP223649265	ko:K00545	ko00350	Catechol O-methyltransferase	COMT	0.483604	0.0459311	0.574941	1.01208	1.16452	6.90385	17.9969	1.79332e-10	1.03325e-08
Ssa_S18846027	ko:K01800	ko00350	Maleylacetoacetate isomerase	MAAI	-0.23739	-0.415899	-0.347056	-0.680644	-0.650538	11.5768	12.4584	4.6407e-08	1.04459e-06
Ssa_S30289790	ko:K00276	ko00350	Membrane primary amine oxidase	AOC3	-0.000284813	-0.363588	0.58109	0.488012	-0.124324	8.1428	7.39706	2.40039e-05	0.000202381
Ssa_S32001552	ko:K00157	ko00350	Aldehyde oxidase	ADO	-0.18993	-0.199676	-0.712637	-1.2038	-0.87184	5.85688	13.4282	1.61394e-08	4.31869e-07
Ssa_S35694839	ko:K00121	ko00350	Alcohol dehydrogenase 1	ADH1	0.0477476	-0.0639653	-0.313381	-0.461151	-0.360199	7.4255	4.68465	0.00126064	0.00510451
Ssa_S35704360	ko:K14455	ko00350	Aspartate aminotransferase, mitochondrial	AATM	0.149606	0.0929406	-0.0620434	-0.500385	-0.0308724	6.843	4.12328	0.0030313	0.0103547
Ssa_AM402475	ko:K07514	ko00380	Peroxisomal bifunctional enzyme	ECHP	-0.250151	-0.410504	-0.71502	-1.21042	-0.435187	8.76694	21.8356	6.70866e-12	6.97557e-10
Ssa_DY727761	ko:K01593	ko00380	Aromatic-L-amino-acid decarboxylase	DDC	-0.264148	-0.431934	-0.34674	-0.661787	-0.543553	6.84176	8.48444	5.5788e-06	6.06927e-05
Ssa_GRASP209153949	ko:K00626	ko00380	Acetyl-CoA acetyltransferase, cytosolic	THIC	0.479197	0.336954	0.395979	0.266289	0.582687	10.538	5.01736	0.000756204	0.00338287
Ssa_GRASP209154549	ko:K00149	ko00380	Aldehyde dehydrogenase family 9 member A1-A	A9A1A	0.00612469	-0.0739872	-0.118971	-0.43674	-0.429281	13.8214	14.9662	3.26687e-09	1.17656e-07
Ssa_GRASP209154763	ko:K00128	ko00380	Aldehyde dehydrogenase, mitochondrial	ALDH2	-0.165958	-0.273347	-0.265442	-0.691762	-0.562185	14.8783	14.3351	6.22331e-09	1.95777e-07
Ssa_GRASP209155391	ko:K07408	ko00380	Cytochrome P450 1A1	CP1A1	-0.265372	-0.303301	-0.274517	-0.301282	-1.151	10.2354	4.25957	0.00244564	0.00869633
Ssa_GRASP209734355	ko:K01432	ko00380	Probable arylformamidase	AFMID	-0.0803892	-0.0396506	-0.249177	-0.466794	-0.379873	10.1577	7.4241	2.31288e-05	0.000196514
Ssa_S18870260	ko:K00486	ko00380	Kynurenine 3-monooxygenase	KMO	-0.169203	-0.102032	-0.552826	-1.41956	-1.40765	8.20995	20.1645	2.67325e-11	2.10803e-09
Ssa_S30294017	ko:K00825	ko00380	Kynurenine/alpha-aminoadipate aminotransferase, mitochondrial	AADAT	0.131574	-0.0340492	-0.137073	-0.467498	-0.291027	8.22899	7.41148	2.3533e-05	0.00019947
Ssa_S30295174	ko:K03392	ko00380	2-amino-3-carboxymuconate-6-semialdehyde decarboxylase	ACMSD	-0.293553	-0.458469	-0.503273	-1.14482	-0.884937	11.0396	20.681	1.73067e-11	1.46224e-09
Ssa_S31987806	ko:K01556	ko00380	Kynureninase	KYNU	0.257431	0.328816	0.401335	-0.533143	-0.0688785	5.86881	9.71824	1.15652e-06	1.61311e-05
Ssa_S31996777	ko:K00463	ko00380	Indoleamine 2,3-dioxygenase 2	I23O2	-0.221941	-0.421641	-1.13324	-1.518	-1.10458	5.00626	8.40703	6.17526e-06	6.64033e-05
Ssa_S32001552	ko:K00157	ko00380	Aldehyde oxidase	ADO	-0.18993	-0.199676	-0.712637	-1.2038	-0.87184	5.85688	13.4282	1.61394e-08	4.31869e-07
Ssa_S32009082	ko:K00502	ko00380	Tryptophan 5-hydroxylase 1	TPH1	0.474692	0.218702	0.578335	1.06028	0.494718	4.79791	3.29269	0.0114448	0.0298968
Ssa_S35708455	ko:K03781	ko00380	Catalase	CATA	-0.226344	-0.536903	-0.629539	-1.53027	-1.41669	6.56882	16.2283	9.39937e-10	4.12376e-08
Ssa_S48394265	ko:K00128	ko00380	Fatty aldehyde dehydrogenase	AL3A2	-1.63478	-0.525155	-1.37917	-0.118631	-0.611998	7.53264	3.38936	0.00979001	0.0264243
Ssa_TC74304	ko:K00252	ko00380	Glutaryl-CoA dehydrogenase, mitochondrial	GCDH	0.244473	-0.511042	-0.970722	-0.890456	-0.830988	9.90229	11.3523	1.62766e-07	3.01654e-06
Omy_S15253152	ko:K00276	ko00410	Retina-specific copper amine oxidase	AOC2	0.027483	-0.348263	0.624542	0.419263	-0.256231	10.3506	8.82973	3.56108e-06	4.19165e-05
Ssa_AM402475	ko:K07514	ko00410	Peroxisomal bifunctional enzyme	ECHP	-0.250151	-0.410504	-0.71502	-1.21042	-0.435187	8.76694	21.8356	6.70866e-12	6.97557e-10
Ssa_GRASP209154549	ko:K00149	ko00410	Aldehyde dehydrogenase family 9 member A1-A	A9A1A	0.00612469	-0.0739872	-0.118971	-0.43674	-0.429281	13.8214	14.9662	3.26687e-09	1.17656e-07
Ssa_GRASP209154559	ko:K13524	ko00410	4-aminobutyrate aminotransferase, mitochondrial	GABT	-0.239956	-0.478774	-0.521302	-1.3371	-1.06692	11.7019	23.4113	1.93639e-12	2.78125e-10
Ssa_GRASP209154763	ko:K00128	ko00410	Aldehyde dehydrogenase, mitochondrial	ALDH2	-0.165958	-0.273347	-0.265442	-0.691762	-0.562185	14.8783	14.3351	6.22331e-09	1.95777e-07
Ssa_GRASP209156001	ko:K08660	ko00410	Cytosolic non-specific dipeptidase	CNDP2	-0.126767	-0.202258	-0.150879	-0.70437	-0.567025	14.4814	10.406	4.98451e-07	7.8203e-06
Ssa_GRASP221219327	ko:K01431	ko00410	Beta-ureidopropionase	BUP1	0.211215	-0.135483	-0.0776391	-0.433355	-0.172937	6.18773	3.26418	0.011985	0.0310033
Ssa_GRASP223648843	ko:K05605	ko00410	3-hydroxyisobutyryl-CoA hydrolase, mitochondrial	HIBCH	-0.337431	-0.137887	-0.184147	-0.274268	-0.572952	10.2048	3.39225	0.00974441	0.0263209
Ssa_KSS4404	ko:K00797	ko00410	Spermidine synthase	SPEE	0.463027	0.485672	0.273071	0.430838	1.01118	5.71798	4.17104	0.00281131	0.00972711
Ssa_S30289790	ko:K00276	ko00410	Membrane primary amine oxidase	AOC3	-0.000284813	-0.363588	0.58109	0.488012	-0.124324	8.1428	7.39706	2.40039e-05	0.000202381
Ssa_S31997908	ko:K00140	ko00410	Methylmalonate-semialdehyde dehydrogenase [acylating], mitochondrial	MMSA	-0.250192	-0.523573	-0.79999	-1.60035	-1.66274	11.6615	31.3134	7.91565e-15	4.77512e-12
Ssa_S48394265	ko:K00128	ko00410	Fatty aldehyde dehydrogenase	AL3A2	-1.63478	-0.525155	-1.37917	-0.118631	-0.611998	7.53264	3.38936	0.00979001	0.0264243
Omy_CA345885	ko:K00432	ko00480	Glutathione peroxidase 2	GPX2	0.383437	-0.0514548	-0.163747	0.358565	0.425413	9.75087	3.42508	0.00924183	0.0252314
Ssa_CV428794	ko:K00031	ko00480	Isocitrate dehydrogenase [NADP], mitochondrial	IDHP	-0.0758914	-0.255854	-0.39969	-0.662959	-0.464387	12.8214	10.852	2.92531e-07	5.00623e-06
Ssa_EG928102	ko:K00681	ko00480	Gamma-glutamyltransferase 5	GGT5	-0.457724	-0.711546	-0.808685	-1.76871	-1.24364	6.01246	23.1278	2.41153e-12	3.30627e-10
Ssa_GRASP209154585	ko:K01581	ko00480	Ornithine decarboxylase 1	DCOR1	0.407834	0.440951	0.261604	0.486242	0.491486	9.43667	3.67686	0.00616629	0.0182254
Ssa_GRASP209155783	ko:K11204	ko00480	Glutamate--cysteine ligase catalytic subunit	GSH1	0.0239457	-0.20751	-0.22945	-0.131173	-0.434428	11.0683	3.5607	0.00742937	0.0212004
Ssa_GRASP209731659	ko:K00799	ko00480	Glutathione S-transferase alpha-4	GSTA4	-0.148783	-0.358624	-0.525169	-0.947334	-0.979772	12.7774	19.634	4.20844e-11	3.04466e-09
Ssa_GRASP209737461	ko:K00799	ko00480	Glutathione S-transferase omega-1	GSTO1	0.402803	0.123768	0.0875076	0.532816	0.438179	9.91029	5.43612	0.000401395	0.00203566
Ssa_GRASP209738485	ko:K00799	ko00480	Glutathione S-transferase P	GSTP1	0.00703	-0.300913	-0.430856	-0.762455	-0.967316	9.7181	10.0145	8.02401e-07	1.18785e-05
Ssa_GRASP223648595	ko:K11205	ko00480	Glutamate--cysteine ligase regulatory subunit	GSH0	-0.0401038	-0.328623	-0.244286	-0.546957	-0.486333	12.1621	6.10464	0.000149474	0.000904095
Ssa_KSS4042	ko:K00432	ko00480	Phospholipid hydroperoxide glutathione peroxidase, mitochondrial	GPX4	-0.11472	-0.796573	-1.40645	-2.0786	-1.59771	5.33365	20.2233	2.54332e-11	2.03213e-09
Ssa_KSS4404	ko:K00797	ko00480	Spermidine synthase	SPEE	0.463027	0.485672	0.273071	0.430838	1.01118	5.71798	4.17104	0.00281131	0.00972711
Ssa_S18847177	ko:K00799	ko00480	Microsomal glutathione S-transferase 2	MGST2	-0.181536	-0.176049	-0.809869	-0.611071	-0.237381	6.89931	3.06291	0.0166093	0.0399278
Ssa_S30279595	ko:K00432	ko00480	Glutathione peroxidase 1	GPX1	-0.147077	-0.26788	-0.00970487	-0.428466	0.0262487	10.9215	15.7604	1.48203e-09	6.00024e-08
Ssa_S30296988	ko:K00036	ko00480	Glucose-6-phosphate 1-dehydrogenase	G6PD	-0.433964	-0.682274	-0.673926	-1.2026	-1.34838	10.8845	13.3715	1.71481e-08	4.54512e-07
Ssa_S31978570	ko:K13299	ko00480	Glutathione S-transferase kappa 1	GSTK1	0.212857	-0.0278658	0.0315395	-0.375045	-0.549717	5.71322	7.27736	2.83099e-05	0.000231995
Ssa_S35673304	ko:K00799	ko00480	Glutathione S-transferase Mu 3	GSTM3	-0.27231	-0.462074	-0.663429	-0.850786	-0.723405	12.7855	4.21546	0.00262133	0.00918836
Ssa_S47730142	ko:K00033	ko00480	6-phosphogluconate dehydrogenase, decarboxylating	6PGD	0.52704	0.32177	0.325611	0.900888	0.881201	13.7185	17.4203	3.04452e-10	1.61106e-08
Ssa_S50692672	ko:K01581	ko00480	Ornithine decarboxylase	DCOR	0.556152	0.650955	0.356307	0.61603	0.344335	11.279	4.24708	0.00249416	0.00884019
Omy_S15241860	ko:K00699	ko00500	UDP-glucuronosyltransferase 1-2	UD12	0.0961839	-0.254607	-0.352252	-1.12908	-0.611223	8.45269	12.865	2.96613e-08	7.25889e-07
Omy_S15242400	ko:K01513	ko00500	Ectonucleotide pyrophosphatase/phosphodiesterase family member 1	ENPP1	-0.352425	-0.280015	-0.725874	-0.938989	-1.06381	5.23084	5.9871	0.000177456	0.00104236
Omy_S15312750	ko:K00699	ko00500	UDP-glucuronosyltransferase	UGT3	-0.0799752	-0.341321	-0.402013	-1.08043	-0.714006	10.9709	14.5122	5.1859e-09	1.71419e-07
Omy_S34425998	ko:K12316	ko00500	Lysosomal alpha-glucosidase	LYAG	-0.298612	-0.442159	-0.534575	-0.363954	-0.805075	4.22062	8.36425	6.53283e-06	6.95049e-05
Ssa_DW583594	ko:K00844	ko00500	Putative hexokinase HKDC1	HKDC1	0.358693	0.561076	0.698148	0.479924	0.975713	5.73763	4.74261	0.00115269	0.00476273
Ssa_EG647671	ko:K00844	ko00500	Hexokinase-1	HXK1	0.411077	0.279854	0.404873	0.826502	0.866334	5.0449	10.1594	6.72153e-07	1.01189e-05
Ssa_S30236618	ko:K00699	ko00500	UDP-glucuronosyltransferase 2B17	UDB17	0.0744364	-0.135423	-0.103091	-0.592134	-0.514144	14.2261	13.1282	2.22825e-08	5.73217e-07
Ssa_S30289518	ko:K08678	ko00500	UDP-glucuronic acid decarboxylase 1	UXS1	0.347422	0.251264	0.252415	0.195767	0.401078	7.85103	2.89778	0.0217239	0.0493
Ssa_S31963685	ko:K12047	ko00500	Maltase-glucoamylase, intestinal	MGA	-0.26478	-0.601476	-0.606499	-1.72522	-1.79485	10.1368	13.0932	2.31412e-08	5.87785e-07
Ssa_S31991813	ko:K00844	ko00500	Hexokinase-2	HXK2	0.406124	0.470522	0.577693	1.72221	1.77542	7.85374	33.358	2.24724e-15	1.69456e-12
Ssa_TC109721	ko:K01194	ko00500	Trehalase	TREA	-0.567351	-0.50383	-0.235763	-0.572868	-0.74926	8.60996	4.71582	0.00120136	0.0049135
Ssa_DW549807	ko:K15788	ko00561	Glycerate kinase	GLCTK	-0.645104	-0.666993	-0.558167	-0.449265	-0.864856	9.4698	4.10288	0.00313061	0.0106038
Ssa_DY711648	ko:K00901	ko00561	Diacylglycerol kinase beta	DGKB	-0.475739	-0.479304	-0.358001	-0.578537	-0.783405	6.40946	5.29091	0.000499349	0.00243027
Ssa_GRASP209154549	ko:K00149	ko00561	Aldehyde dehydrogenase family 9 member A1-A	A9A1A	0.00612469	-0.0739872	-0.118971	-0.43674	-0.429281	13.8214	14.9662	3.26687e-09	1.17656e-07
Ssa_GRASP209154667	ko:K13523	ko00561	1-acyl-sn-glycerol-3-phosphate acyltransferase gamma	PLCC	-0.0934264	-0.244305	-0.409291	-0.301224	-0.161423	13.7779	10.4098	4.96198e-07	7.79508e-06
Ssa_GRASP209154763	ko:K00128	ko00561	Aldehyde dehydrogenase, mitochondrial	ALDH2	-0.165958	-0.273347	-0.265442	-0.691762	-0.562185	14.8783	14.3351	6.22331e-09	1.95777e-07
Ssa_GRASP209154811	ko:K13506	ko00561	Glycerol-3-phosphate acyltransferase 4	GPAT4	0.197137	-0.157003	0.181576	0.457741	0.593018	6.02154	7.8201	1.34923e-05	0.000126878
Ssa_GRASP209155165	ko:K00002	ko00561	Alcohol dehydrogenase [NADP(+)] B	A1A1B	0.306684	0.307163	0.17899	0.355868	0.590792	7.80906	4.35783	0.00209634	0.00765737
Ssa_GRASP223648311	ko:K01189	ko00561	Alpha-galactosidase A	AGAL	-0.0246643	-0.177295	-0.205094	-0.53476	-0.430047	11.4088	8.79088	3.74432e-06	4.38595e-05
Ssa_NP12953959	ko:K11155	ko00561	Diacylglycerol O-acyltransferase 1	DGAT1	0.433546	0.349617	0.444358	0.774528	0.740237	6.75861	10.1965	6.42475e-07	9.78719e-06
Ssa_S30269834	ko:K00863	ko00561	Bifunctional ATP-dependent dihydroxyacetone kinase/FAD-AMP lyase (cyclizing)	DHAK	0.0767053	0.0393725	0.142818	-0.467512	-0.159924	5.93421	3.75402	0.00545013	0.0164967
Ssa_S32011020	ko:K15728	ko00561	Phosphatidate phosphatase LPIN2	LPIN2	0.613924	0.267656	0.168574	-0.0511196	0.227376	10.2878	4.78365	0.00108202	0.00455021
Ssa_S35551837	ko:K01059	ko00561	Lipoprotein lipase	LIPL	0.511957	0.387333	0.21385	1.12643	1.20985	4.77192	3.9425	0.00403628	0.0129309
Ssa_S48394265	ko:K00128	ko00561	Fatty aldehyde dehydrogenase	AL3A2	-1.63478	-0.525155	-1.37917	-0.118631	-0.611998	7.53264	3.38936	0.00979001	0.0264243
Ssa_DW549807	ko:K15788	ko00630	Glycerate kinase	GLCTK	-0.645104	-0.666993	-0.558167	-0.449265	-0.864856	9.4698	4.10288	0.00313061	0.0106038
Ssa_GRASP209153949	ko:K00626	ko00630	Acetyl-CoA acetyltransferase, cytosolic	THIC	0.479197	0.336954	0.395979	0.266289	0.582687	10.538	5.01736	0.000756204	0.00338287
Ssa_GRASP209734193	ko:K11517	ko00630	Hydroxyacid oxidase 2	HAOX2	-0.473092	-0.720316	-0.878636	-1.84487	-1.78354	10.056	28.2206	5.9827e-14	1.95084e-11
Ssa_GRASP209734355	ko:K01432	ko00630	Probable arylformamidase	AFMID	-0.0803892	-0.0396506	-0.249177	-0.466794	-0.379873	10.1577	7.4241	2.31288e-05	0.000196514
Ssa_GRASP223673016	ko:K02437	ko00630	Glycine cleavage system H protein, mitochondrial	GCSH	-0.357286	-0.0741404	-0.0980363	-0.709754	-0.503116	12.0728	6.18649	0.000132708	0.0008228
Ssa_S30264410	ko:K01681	ko00630	Aconitate hydratase, mitochondrial	ACON	0.70568	0.590607	0.544815	0.919998	1.12048	6.28568	14.4826	5.34606e-09	1.74656e-07
Ssa_S30280966	ko:K01966	ko00630	Propionyl-CoA carboxylase beta chain, mitochondrial	PCCB	-0.190169	-0.247141	-0.472455	-0.506044	-0.279709	6.12266	4.51127	0.00164975	0.00631881
Ssa_S35590445	ko:K01915	ko00630	Glutamine synthetase	GLNA	0.704787	0.16257	0.325376	-0.197813	-0.141469	10.1898	4.51855	0.00163115	0.00626946
Ssa_S35708455	ko:K03781	ko00630	Catalase	CATA	-0.226344	-0.536903	-0.629539	-1.53027	-1.41669	6.56882	16.2283	9.39937e-10	4.12376e-08
Ssa_S46932198	ko:K00026	ko00630	Malate dehydrogenase, mitochondrial	MDHM	0.417549	0.656247	0.675731	0.636067	0.948077	14.9451	18.5799	1.06088e-10	6.73657e-09
Ssa_AM402475	ko:K07514	ko00640	Peroxisomal bifunctional enzyme	ECHP	-0.250151	-0.410504	-0.71502	-1.21042	-0.435187	8.76694	21.8356	6.70866e-12	6.97557e-10
Ssa_CB513116	ko:K11262	ko00640	Acetyl-CoA carboxylase	ACAC	0.261494	0.308969	0.220852	0.222659	0.415632	5.72171	3.30536	0.0112128	0.0294219
Ssa_GRASP209153949	ko:K00626	ko00640	Acetyl-CoA acetyltransferase, cytosolic	THIC	0.479197	0.336954	0.395979	0.266289	0.582687	10.538	5.01736	0.000756204	0.00338287
Ssa_GRASP209154549	ko:K00149	ko00640	Aldehyde dehydrogenase family 9 member A1-A	A9A1A	0.00612469	-0.0739872	-0.118971	-0.43674	-0.429281	13.8214	14.9662	3.26687e-09	1.17656e-07
Ssa_GRASP209154559	ko:K13524	ko00640	4-aminobutyrate aminotransferase, mitochondrial	GABT	-0.239956	-0.478774	-0.521302	-1.3371	-1.06692	11.7019	23.4113	1.93639e-12	2.78125e-10
Ssa_GRASP209154763	ko:K00128	ko00640	Aldehyde dehydrogenase, mitochondrial	ALDH2	-0.165958	-0.273347	-0.265442	-0.691762	-0.562185	14.8783	14.3351	6.22331e-09	1.95777e-07
Ssa_GRASP223648103	ko:K01895	ko00640	Acetyl-coenzyme A synthetase 2-like, mitochondrial	ACS2L	-0.185821	-0.205226	-0.537343	-0.695242	-0.685189	12.7026	20.9805	1.34925e-11	1.21483e-09
Ssa_GRASP223648843	ko:K05605	ko00640	3-hydroxyisobutyryl-CoA hydrolase, mitochondrial	HIBCH	-0.337431	-0.137887	-0.184147	-0.274268	-0.572952	10.2048	3.39225	0.00974441	0.0263209
Ssa_S30269483	ko:K01900	ko00640	Succinyl-CoA ligase [GDP-forming] subunit beta, mitochondrial	SUCB2	-0.0538608	-0.0541212	-0.178539	-0.733852	-0.510252	6.39603	7.90433	1.20457e-05	0.000115251
Ssa_S30280966	ko:K01966	ko00640	Propionyl-CoA carboxylase beta chain, mitochondrial	PCCB	-0.190169	-0.247141	-0.472455	-0.506044	-0.279709	6.12266	4.51127	0.00164975	0.00631881
Ssa_S31975614	ko:K01908	ko00640	Acyl-CoA synthetase short-chain family member 3, mitochondrial	ACSS3	-0.0553076	-0.242682	-0.153052	-0.472375	-0.397558	5.43952	5.43526	0.000401912	0.0020366
Ssa_S31997908	ko:K00140	ko00640	Methylmalonate-semialdehyde dehydrogenase [acylating], mitochondrial	MMSA	-0.250192	-0.523573	-0.79999	-1.60035	-1.66274	11.6615	31.3134	7.91565e-15	4.77512e-12
Ssa_S48394265	ko:K00128	ko00640	Fatty aldehyde dehydrogenase	AL3A2	-1.63478	-0.525155	-1.37917	-0.118631	-0.611998	7.53264	3.38936	0.00979001	0.0264243
Ssa_DT317734	ko:K01689	ko00680	Alpha-enolase	ENOA	-0.0505852	-0.0426515	-0.275014	-0.738069	-0.37383	8.17159	8.45675	5.78505e-06	6.28232e-05
Ssa_GRASP209732277	ko:K11188	ko00680	Peroxiredoxin-6	PRDX6	0.089349	-0.057256	0.0142424	0.178064	0.404169	11.1614	3.70885	0.00585839	0.0174997
Ssa_GRASP221219561	ko:K01079	ko00680	Phosphoserine phosphatase	SERB	-0.0311692	0.0312645	-0.105752	0.539931	-0.165923	8.83918	4.87081	0.000946314	0.0040776
Ssa_GRASP223648103	ko:K01895	ko00680	Acetyl-coenzyme A synthetase 2-like, mitochondrial	ACS2L	-0.185821	-0.205226	-0.537343	-0.695242	-0.685189	12.7026	20.9805	1.34925e-11	1.21483e-09
Ssa_GRASP223648421	ko:K00850	ko00680	6-phosphofructokinase type C	K6PP	0.379482	-0.0174215	0.591517	0.53699	0.0820317	6.87592	3.66304	0.0063043	0.0185697
Ssa_S30269834	ko:K00863	ko00680	Bifunctional ATP-dependent dihydroxyacetone kinase/FAD-AMP lyase (cyclizing)	DHAK	0.0767053	0.0393725	0.142818	-0.467512	-0.159924	5.93421	3.75402	0.00545013	0.0164967
Ssa_S35694839	ko:K00121	ko00680	Alcohol dehydrogenase 1	ADH1	0.0477476	-0.0639653	-0.313381	-0.461151	-0.360199	7.4255	4.68465	0.00126064	0.00510451
Ssa_S35708455	ko:K03781	ko00680	Catalase	CATA	-0.226344	-0.536903	-0.629539	-1.53027	-1.41669	6.56882	16.2283	9.39937e-10	4.12376e-08
Ssa_STIR16393	ko:K00058	ko00680	D-3-phosphoglycerate dehydrogenase	SERA	0.379884	0.392323	0.473092	1.66245	0.468739	10.0723	19.4753	4.8275e-11	3.40607e-09
Ssa_TC88700	ko:K00485	ko00680	Dimethylaniline monooxygenase [N-oxide-forming] 5	FMO5	0.205452	-0.117416	-0.633329	-1.00838	-0.885757	4.87801	6.1113	0.000148032	0.000900656
Omy_S15241860	ko:K00699	ko00830	UDP-glucuronosyltransferase 1-2	UD12	0.0961839	-0.254607	-0.352252	-1.12908	-0.611223	8.45269	12.865	2.96613e-08	7.25889e-07
Omy_S15312750	ko:K00699	ko00830	UDP-glucuronosyltransferase	UGT3	-0.0799752	-0.341321	-0.402013	-1.08043	-0.714006	10.9709	14.5122	5.1859e-09	1.71419e-07
Ssa_CK888480	ko:K11150	ko00830	Retinol dehydrogenase 8	RDH8	-0.178721	-0.483486	-0.714562	-1.70598	-1.56526	9.04138	28.8088	4.02473e-14	1.42819e-11
Ssa_DW569238	ko:K11151	ko00830	Retinol dehydrogenase 10-A	RD10A	0.265501	-0.145934	0.45601	0.683608	-0.0608554	6.23389	5.58214	0.000322703	0.00170241
Ssa_GRASP209155391	ko:K07408	ko00830	Cytochrome P450 1A1	CP1A1	-0.265372	-0.303301	-0.274517	-0.301282	-1.151	10.2354	4.25957	0.00244564	0.00869633
Ssa_GRASP209732995	ko:K00678	ko00830	Lecithin retinol acyltransferase	LRAT	-0.348799	-0.280418	0.389193	-0.64078	-1.21641	8.95581	5.02199	0.000750881	0.0033653
Ssa_GRASP223648617	ko:K11146	ko00830	Short-chain dehydrogenase/reductase 3	DHRS3	-0.242442	-0.215068	0.15159	-0.253397	-0.752431	8.64854	4.41336	0.00192192	0.00714796
Ssa_NP12953959	ko:K11155	ko00830	Diacylglycerol O-acyltransferase 1	DGAT1	0.433546	0.349617	0.444358	0.774528	0.740237	6.75861	10.1965	6.42475e-07	9.78719e-06
Ssa_S19102814	ko:K07437	ko00830	Cytochrome P450 26A1	CP26A	-0.477321	-0.166545	0.276526	-0.270008	-1.10806	10.8348	4.35665	0.0021002	0.00766916
Ssa_S30236618	ko:K00699	ko00830	UDP-glucuronosyltransferase 2B17	UDB17	0.0744364	-0.135423	-0.103091	-0.592134	-0.514144	14.2261	13.1282	2.22825e-08	5.73217e-07
Ssa_S31992124	ko:K00061	ko00830	11-cis retinol dehydrogenase	RDH1	-0.169793	-0.318309	-0.258984	-0.797987	-0.61136	12.9678	13.0771	2.35499e-08	5.96911e-07
Ssa_S35496709	ko:K00515	ko00830	Beta,beta-carotene 15,15'-monooxygenase	BCDO1	-0.0477992	0.0856051	0.414875	-0.605056	-0.395224	9.43471	3.58167	0.00718334	0.0206154
Ssa_S35549699	ko:K15734	ko00830	Epidermal retinol dehydrogenase 2	RDHE2	0.268405	-0.416803	-0.650199	-1.16932	-0.912661	5.45124	8.49259	5.51959e-06	6.0157e-05
Ssa_S35694839	ko:K00121	ko00830	Alcohol dehydrogenase 1	ADH1	0.0477476	-0.0639653	-0.313381	-0.461151	-0.360199	7.4255	4.68465	0.00126064	0.00510451
Omy_S15241860	ko:K00699	ko00860	UDP-glucuronosyltransferase 1-2	UD12	0.0961839	-0.254607	-0.352252	-1.12908	-0.611223	8.45269	12.865	2.96613e-08	7.25889e-07
Omy_S15312750	ko:K00699	ko00860	UDP-glucuronosyltransferase	UGT3	-0.0799752	-0.341321	-0.402013	-1.08043	-0.714006	10.9709	14.5122	5.1859e-09	1.71419e-07
Ssa_DW473655	ko:K01772	ko00860	Ferrochelatase, mitochondrial	HEMH	0.436325	0.256826	0.253446	0.467816	0.306114	4.14112	3.57129	0.00730405	0.0209121
Ssa_GRASP209155901	ko:K01749	ko00860	Porphobilinogen deaminase	HEM3	0.135358	0.206468	0.113436	0.432298	0.522771	7.33614	5.0605	0.000708077	0.00321889
Ssa_GRASP209731837	ko:K00510	ko00860	Heme oxygenase	HMOX	-0.260002	-0.310247	-0.329319	-1.67437	-1.6953	10.3797	14.0816	8.09662e-09	2.42087e-07
Ssa_GRASP209738473	ko:K05901	ko00860	Flavin reductase (NADPH)	BLVRB	-0.0218041	-0.260578	-0.0758444	-0.584496	-0.750841	14.2575	10.7597	3.26372e-07	5.45384e-06
Ssa_GRASP223649157	ko:K01885	ko00860	Probable glutamate--tRNA ligase, mitochondrial	SYEM	0.210238	0.208923	0.0921522	0.270038	0.531065	8.61342	6.66082	6.71645e-05	0.00047398
Ssa_S18860945	ko:K00643	ko00860	5-aminolevulinate synthase, nonspecific, mitochondrial	HEM1	0.216135	0.495893	0.166999	0.753037	0.789509	13.2459	5.13511	0.000632131	0.00293898
Ssa_S30236618	ko:K00699	ko00860	UDP-glucuronosyltransferase 2B17	UDB17	0.0744364	-0.135423	-0.103091	-0.592134	-0.514144	14.2261	13.1282	2.22825e-08	5.73217e-07
Ssa_S35552083	ko:K01698	ko00860	Delta-aminolevulinic acid dehydratase	HEM2	-0.0593153	0.00823037	-0.292174	-0.459041	-0.210258	7.98857	6.18647	0.000132712	0.0008228
Ssa_S47727180	ko:K00522	ko00860	Ferritin, middle subunit	FRIM	-0.312029	-0.57632	-0.660812	-0.930769	-1.05493	15.9738	20.7054	1.69575e-11	1.4559e-09
Omy_S19710729	ko:K01867	ko00970	Tryptophan--tRNA ligase, cytoplasmic	SYWC	0.204358	0.322188	0.323717	0.983331	0.831784	10.4392	21.6686	7.67921e-12	7.79235e-10
Ssa_DW540384	ko:K01880	ko00970	Glycine--tRNA ligase	SYG	0.0487279	0.120251	0.232633	0.707133	0.277541	8.35378	7.37939	2.45944e-05	0.000206494
Ssa_DY721834	ko:K10837	ko00970	L-seryl-tRNA(Sec) kinase	PSTK	-0.0253843	-0.144105	-0.209739	-0.511084	-0.324898	5.29182	4.63161	0.00136851	0.00545453
Ssa_GRASP209149544	ko:K01890	ko00970	Phenylalanine--tRNA ligase beta subunit	SYFB	0.505129	0.531962	0.393086	0.812727	0.655588	11.4594	2.89771	0.0217263	0.0493
Ssa_GRASP209153131	ko:K01883	ko00970	Cysteine--tRNA ligase, cytoplasmic	SYCC	0.118295	0.099983	0.150904	0.899952	0.554059	11.1811	13.5909	1.357e-08	3.73795e-07
Ssa_GRASP209154449	ko:K01872	ko00970	Alanine--tRNA ligase, cytoplasmic	SYAC	0.116526	0.242341	0.204029	0.734982	0.486189	11.3623	16.1493	1.01452e-09	4.38688e-08
Ssa_GRASP209154711	ko:K01889	ko00970	Phenylalanine--tRNA ligase alpha subunit	SYFA	0.239223	0.228927	0.227768	0.860856	0.615443	12.459	30.789	1.1038e-14	5.79014e-12
Ssa_GRASP209156147	ko:K01876	ko00970	Aspartate--tRNA ligase, cytoplasmic	SYDC	0.23653	0.259017	0.195411	0.504532	0.359609	12.5245	9.22991	2.1344e-06	2.73661e-05
Ssa_GRASP223647535	ko:K01869	ko00970	Leucine--tRNA ligase, cytoplasmic	SYLC	0.155327	0.311363	0.209863	0.740816	0.534451	11.987	15.1568	2.69681e-09	9.95017e-08
Ssa_GRASP223649157	ko:K01885	ko00970	Probable glutamate--tRNA ligase, mitochondrial	SYEM	0.210238	0.208923	0.0921522	0.270038	0.531065	8.61342	6.66082	6.71645e-05	0.00047398
Ssa_S18870004	ko:K01866	ko00970	Tyrosine--tRNA ligase, mitochondrial	SYYM	0.190573	0.352435	0.236012	0.51553	0.473758	8.89328	3.60581	0.00691019	0.0199745
Ssa_S30241204	ko:K01870	ko00970	Isoleucine--tRNA ligase, cytoplasmic	SYIC	0.281576	0.154974	0.0803367	0.555783	0.25064	5.443	3.8837	0.00443186	0.0138992
Ssa_S30284957	ko:K01887	ko00970	Arginine--tRNA ligase, cytoplasmic	SYRC	0.0567675	0.174574	0.146508	0.732673	0.41485	11.9426	13.0199	2.5055e-08	6.27155e-07
Ssa_S30294967	ko:K01892	ko00970	Histidine--tRNA ligase, cytoplasmic	SYHC	0.129813	0.0944673	0.0824131	0.408703	0.296155	10.9871	4.96906	0.000814088	0.00359384
Ssa_S31975575	ko:K01866	ko00970	Tyrosine--tRNA ligase, cytoplasmic	SYYC	0.355549	0.300493	0.257604	0.715208	0.720559	9.15436	9.55072	1.42502e-06	1.9238e-05
Ssa_S31981855	ko:K01868	ko00970	Probable threonine--tRNA ligase 2, cytoplasmic	SYTC2	-0.201847	-0.314841	-0.335722	-0.752448	-0.57621	6.44553	11.007	2.43637e-07	4.2725e-06
Ssa_S31989864	ko:K00604	ko00970	Methionyl-tRNA formyltransferase, mitochondrial	FMT	0.378968	0.332501	0.449019	0.375807	0.43037	6.95108	6.85579	5.09765e-05	0.000376858
Ssa_S35692931	ko:K01874	ko00970	Methionine--tRNA ligase, cytoplasmic	SYMC	0.0674872	0.201458	0.109237	0.623306	0.37552	9.59194	9.56569	1.39859e-06	1.89382e-05
Ssa_S48397252	ko:K01868	ko00970	Threonine--tRNA ligase, cytoplasmic	SYTC	0.392132	0.306955	0.251422	0.631427	0.814676	7.31762	8.3847	6.35934e-06	6.79261e-05
Ssa_TC81452	ko:K01893	ko00970	Asparagine--tRNA ligase, cytoplasmic	SYNC	0.159382	0.0457671	0.0555355	0.691204	0.513104	9.79663	4.97782	0.000803261	0.00355515
Ssa_TC99926	ko:K01875	ko00970	Serine--tRNA ligase, cytoplasmic	SYSC	0.259783	0.299246	0.33078	0.945237	0.680059	10.644	21.2603	1.0714e-11	1.01783e-09
Omy_S15241860	ko:K00699	ko00980	UDP-glucuronosyltransferase 1-2	UD12	0.0961839	-0.254607	-0.352252	-1.12908	-0.611223	8.45269	12.865	2.96613e-08	7.25889e-07
Omy_S15312750	ko:K00699	ko00980	UDP-glucuronosyltransferase	UGT3	-0.0799752	-0.341321	-0.402013	-1.08043	-0.714006	10.9709	14.5122	5.1859e-09	1.71419e-07
Ssa_GRASP209155391	ko:K07408	ko00980	Cytochrome P450 1A1	CP1A1	-0.265372	-0.303301	-0.274517	-0.301282	-1.151	10.2354	4.25957	0.00244564	0.00869633
Ssa_GRASP209731659	ko:K00799	ko00980	Glutathione S-transferase alpha-4	GSTA4	-0.148783	-0.358624	-0.525169	-0.947334	-0.979772	12.7774	19.634	4.20844e-11	3.04466e-09
Ssa_GRASP209737461	ko:K00799	ko00980	Glutathione S-transferase omega-1	GSTO1	0.402803	0.123768	0.0875076	0.532816	0.438179	9.91029	5.43612	0.000401395	0.00203566
Ssa_GRASP209738267	ko:K00079	ko00980	Carbonyl reductase [NADPH] 1	CBR1	0.423745	0.490201	0.235855	0.754293	0.781452	11.9847	6.5847	7.48484e-05	0.000515438
Ssa_GRASP209738485	ko:K00799	ko00980	Glutathione S-transferase P	GSTP1	0.00703	-0.300913	-0.430856	-0.762455	-0.967316	9.7181	10.0145	8.02401e-07	1.18785e-05
Ssa_S18847177	ko:K00799	ko00980	Microsomal glutathione S-transferase 2	MGST2	-0.181536	-0.176049	-0.809869	-0.611071	-0.237381	6.89931	3.06291	0.0166093	0.0399278
Ssa_S30236618	ko:K00699	ko00980	UDP-glucuronosyltransferase 2B17	UDB17	0.0744364	-0.135423	-0.103091	-0.592134	-0.514144	14.2261	13.1282	2.22825e-08	5.73217e-07
Ssa_S31978570	ko:K13299	ko00980	Glutathione S-transferase kappa 1	GSTK1	0.212857	-0.0278658	0.0315395	-0.375045	-0.549717	5.71322	7.27736	2.83099e-05	0.000231995
Ssa_S35673304	ko:K00799	ko00980	Glutathione S-transferase Mu 3	GSTM3	-0.27231	-0.462074	-0.663429	-0.850786	-0.723405	12.7855	4.21546	0.00262133	0.00918836
Ssa_S35694839	ko:K00121	ko00980	Alcohol dehydrogenase 1	ADH1	0.0477476	-0.0639653	-0.313381	-0.461151	-0.360199	7.4255	4.68465	0.00126064	0.00510451
Omy_S15241860	ko:K00699	ko00982	UDP-glucuronosyltransferase 1-2	UD12	0.0961839	-0.254607	-0.352252	-1.12908	-0.611223	8.45269	12.865	2.96613e-08	7.25889e-07
Omy_S15312750	ko:K00699	ko00982	UDP-glucuronosyltransferase	UGT3	-0.0799752	-0.341321	-0.402013	-1.08043	-0.714006	10.9709	14.5122	5.1859e-09	1.71419e-07
Ssa_GRASP209731659	ko:K00799	ko00982	Glutathione S-transferase alpha-4	GSTA4	-0.148783	-0.358624	-0.525169	-0.947334	-0.979772	12.7774	19.634	4.20844e-11	3.04466e-09
Ssa_GRASP209737461	ko:K00799	ko00982	Glutathione S-transferase omega-1	GSTO1	0.402803	0.123768	0.0875076	0.532816	0.438179	9.91029	5.43612	0.000401395	0.00203566
Ssa_GRASP209738485	ko:K00799	ko00982	Glutathione S-transferase P	GSTP1	0.00703	-0.300913	-0.430856	-0.762455	-0.967316	9.7181	10.0145	8.02401e-07	1.18785e-05
Ssa_S18847177	ko:K00799	ko00982	Microsomal glutathione S-transferase 2	MGST2	-0.181536	-0.176049	-0.809869	-0.611071	-0.237381	6.89931	3.06291	0.0166093	0.0399278
Ssa_S30236618	ko:K00699	ko00982	UDP-glucuronosyltransferase 2B17	UDB17	0.0744364	-0.135423	-0.103091	-0.592134	-0.514144	14.2261	13.1282	2.22825e-08	5.73217e-07
Ssa_S31978570	ko:K13299	ko00982	Glutathione S-transferase kappa 1	GSTK1	0.212857	-0.0278658	0.0315395	-0.375045	-0.549717	5.71322	7.27736	2.83099e-05	0.000231995
Ssa_S32001552	ko:K00157	ko00982	Aldehyde oxidase	ADO	-0.18993	-0.199676	-0.712637	-1.2038	-0.87184	5.85688	13.4282	1.61394e-08	4.31869e-07
Ssa_S35673304	ko:K00799	ko00982	Glutathione S-transferase Mu 3	GSTM3	-0.27231	-0.462074	-0.663429	-0.850786	-0.723405	12.7855	4.21546	0.00262133	0.00918836
Ssa_S35694839	ko:K00121	ko00982	Alcohol dehydrogenase 1	ADH1	0.0477476	-0.0639653	-0.313381	-0.461151	-0.360199	7.4255	4.68465	0.00126064	0.00510451
Ssa_TC88700	ko:K00485	ko00982	Dimethylaniline monooxygenase [N-oxide-forming] 5	FMO5	0.205452	-0.117416	-0.633329	-1.00838	-0.885757	4.87801	6.1113	0.000148032	0.000900656
Omy_S15241860	ko:K00699	ko00983	UDP-glucuronosyltransferase 1-2	UD12	0.0961839	-0.254607	-0.352252	-1.12908	-0.611223	8.45269	12.865	2.96613e-08	7.25889e-07
Omy_S15312750	ko:K00699	ko00983	UDP-glucuronosyltransferase	UGT3	-0.0799752	-0.341321	-0.402013	-1.08043	-0.714006	10.9709	14.5122	5.1859e-09	1.71419e-07
Omy_S34308915	ko:K03927	ko00983	Carboxylesterase 5A	EST5A	-0.370935	-0.125999	-0.29493	-0.841826	-0.554829	10.4161	6.55864	7.76829e-05	0.000530716
Ssa_CA041487	ko:K03927	ko00983	Cocaine esterase	EST2	-0.548708	-0.208882	-0.159609	-1.6594	-1.35678	9.87732	14.0804	8.10637e-09	2.42087e-07
Ssa_DY704671	ko:K00857	ko00983	Thymidine kinase 2, mitochondrial	KITM	0.287673	0.255875	0.191273	0.336807	0.636884	7.75903	6.15855	0.000138202	0.000851218
Ssa_GRASP209155211	ko:K00758	ko00983	Thymidine phosphorylase	TYPH	-0.295399	-0.18878	-0.240159	-0.743756	-0.652226	10.9846	6.03628	0.000165143	0.000979572
Ssa_GRASP209731129	ko:K00622	ko00983	Arylamine N-acetyltransferase, pineal gland isozyme NAT-10	ARY1	-0.214296	-0.498873	-0.68002	-1.66653	-1.28392	11.8031	18.1512	1.55912e-10	9.26638e-09
Ssa_GRASP209734995	ko:K00760	ko00983	Hypoxanthine-guanine phosphoribosyltransferase	HPRT	0.509039	0.392302	0.452006	0.734747	0.669398	5.55009	4.11905	0.00305161	0.0104026
Ssa_GRASP221219327	ko:K01431	ko00983	Beta-ureidopropionase	BUP1	0.211215	-0.135483	-0.0776391	-0.433355	-0.172937	6.18773	3.26418	0.011985	0.0310033
Ssa_GRASP223647593	ko:K00757	ko00983	Uridine phosphorylase 1	UPP1	0.675384	0.760062	0.842977	1.40198	1.67995	11.035	24.6269	7.70498e-13	1.43016e-10
Ssa_S30236618	ko:K00699	ko00983	UDP-glucuronosyltransferase 2B17	UDB17	0.0744364	-0.135423	-0.103091	-0.592134	-0.514144	14.2261	13.1282	2.22825e-08	5.73217e-07
Ssa_S31984662	ko:K00088	ko00983	Inosine-5'-monophosphate dehydrogenase 2	IMDH2	-0.328741	0.104397	0.0718559	0.115186	0.574088	4.57258	3.79335	0.00511837	0.0156416
Ssa_S35676209	ko:K00106	ko00983	Xanthine dehydrogenase/oxidase	XDH	0.0597559	0.131444	0.135406	0.490437	0.461805	14.6526	9.69982	1.1833e-06	1.64476e-05
Ssa_STIR42665	ko:K01489	ko00983	Cytidine deaminase	CDD	-0.0671699	-0.0594268	-0.451091	-0.15907	0.00362963	6.72404	3.60864	0.00687895	0.0199028
Ssa_DY733195	ko:K14573	ko03008	RNA-binding protein 28	RBM28	0.251772	0.35397	0.254234	0.425907	0.516094	6.39063	3.08934	0.0159115	0.0386418
Ssa_GRASP209152690	ko:K14553	ko03008	U3 small nucleolar RNA-associated protein 18 homolog	UTP18	0.119498	0.299217	0.164825	0.469698	0.332715	10.3728	5.36871	0.000444142	0.00221063
Ssa_GRASP209154897	ko:K14563	ko03008	rRNA 2'-O-methyltransferase fibrillarin	FBRL	0.0569586	0.167321	0.131922	0.521703	0.371256	10.7127	5.85405	0.00021573	0.00122139
Ssa_GRASP209154939	ko:K14556	ko03008	WD repeat-containing protein 3	WDR3	0.178582	0.157057	0.215438	0.494361	0.416415	11.2234	4.72917	0.00117685	0.00483605
Ssa_GRASP209155699	ko:K06943	ko03008	Nucleolar GTP-binding protein 1	NOG1	0.261718	0.279106	0.246826	0.572095	0.504235	10.1054	8.77698	3.81223e-06	4.44603e-05
Ssa_GRASP209156211	ko:K14564	ko03008	Nucleolar protein 56	NOP56	-0.117695	-0.0593789	-0.0233996	0.408968	0.184111	12.9997	2.95581	0.0197669	0.0457663
Ssa_GRASP209730871	ko:K14560	ko03008	U3 small nucleolar ribonucleoprotein protein IMP3	IMP3	0.00671337	0.149704	-0.016088	0.454093	0.446427	10.4185	4.79494	0.00106338	0.00448276
Ssa_GRASP209731949	ko:K11129	ko03008	H/ACA ribonucleoprotein complex subunit 2-like protein	NHP2	0.0528621	0.282027	0.0913199	0.381813	0.426981	10.4606	4.77663	0.00109379	0.00459025
Ssa_GRASP209734589	ko:K03264	ko03008	Eukaryotic translation initiation factor 6	IF6	0.0803329	0.24574	0.229171	0.442485	0.520999	13.0965	5.84296	0.000219283	0.00123628
Ssa_GRASP209735367	ko:K14523	ko03008	Ribonuclease P protein subunit p38	RPP38	0.0880337	0.320648	0.243503	0.526562	0.50241	9.78367	5.52177	0.000353114	0.0018324
Ssa_GRASP223647893	ko:K14558	ko03008	Periodic tryptophan protein 2 homolog	PWP2	0.219075	0.351736	0.28616	0.646156	0.655733	11.0589	8.36935	6.48909e-06	6.92227e-05
Ssa_GRASP223649429	ko:K03115	ko03008	Casein kinase II subunit beta	CSK2B	-0.00969144	-0.0108443	0.835729	0.891312	0.960667	9.39594	3.06702	0.0164986	0.0397245
Ssa_S18886128	ko:K14538	ko03008	Guanine nucleotide-binding protein-like 3	GNL3	0.0584561	0.201394	0.0899009	0.408545	0.326421	11.4406	4.02077	0.00356494	0.011726
Ssa_S30240494	ko:K14569	ko03008	Ribosome biogenesis protein BMS1 homolog	BMS1	0.135995	0.233383	0.169019	0.446464	0.370533	9.47273	4.09308	0.00317943	0.010745
Ssa_S30242788	ko:K14527	ko03008	Ribonuclease P protein subunit p20	POP7	0.199066	0.123365	0.142397	0.143271	0.462981	9.21867	3.50854	0.00807942	0.0227063
Ssa_S30282003	ko:K14554	ko03008	WD repeat-containing protein 36	WDR36	0.0350881	0.170648	0.0206555	0.325637	0.58742	6.34578	5.04421	0.000725869	0.00327632
Ssa_S30287028	ko:K14544	ko03008	Nucleolar protein 6	NOL6	-0.511901	-0.635634	-0.484747	-0.871151	-1.15589	8.00932	13.7434	1.1546e-08	3.27771e-07
Ssa_S35483707	ko:K14285	ko03008	NTF2-related export protein 2	NXT2	0.189772	0.166997	0.11878	0.269811	0.42002	9.61961	3.54649	0.00760102	0.0215911
Ssa_S35591096	ko:K14539	ko03008	Large subunit GTPase 1 homolog	LSG1	0.0887466	0.0769903	0.152393	0.456216	0.450429	6.38361	3.93053	0.00411377	0.0131199
Ssa_S35693163	ko:K14559	ko03008	U3 small nucleolar ribonucleoprotein protein MPP10	MPP10	0.142341	0.408922	0.131041	0.409838	0.449791	7.71467	3.93147	0.00410763	0.0131113
Ssa_S35702423	ko:K14550	ko03008	HEAT repeat-containing protein 1	HEAT1	0.116231	0.2243	0.116907	0.573006	0.34839	9.52678	4.92032	0.000877134	0.00382044
Omy_S15340907	ko:K02868	ko03010	60S ribosomal protein L11	RL11	-0.0234773	0.106983	0.150918	0.451084	0.36747	12.6717	5.53357	0.000346944	0.00180582
Ssa_CK990432	ko:K02917	ko03010	60S ribosomal protein L35a	RL35A	0.0688401	0.0347459	0.116811	0.462419	0.401782	14.8328	7.08128	3.71659e-05	0.000289669
Ssa_CL56Contig1	ko:K02930	ko03010	60S ribosomal protein L4	RL4	0.348451	0.482027	0.348258	0.713702	0.920815	10.8267	9.43871	1.63986e-06	2.17178e-05
Ssa_GRASP209155409	ko:K02930	ko03010	60S ribosomal protein L4-B	RL4B	0.125621	0.177957	0.141968	0.361826	0.409089	15.9363	3.39394	0.00971799	0.026271
Ssa_GRASP209737243	ko:K02889	ko03010	60S ribosomal protein L21	RL21	0.261706	0.268098	0.377922	0.499339	0.699681	11.3062	10.4259	4.86616e-07	7.67455e-06
Ssa_GRASP223648881	ko:K02951	ko03010	40S ribosomal protein S12	RS12	0.135116	0.207301	0.247094	0.580459	0.55569	14.8551	8.24641	7.63256e-06	7.91125e-05
Ssa_GRASP223672210	ko:K02971	ko03010	40S ribosomal protein S21	RS21	0.0465617	0.180289	0.188181	0.463774	0.481862	15.0046	7.11471	3.54748e-05	0.000279868
Ssa_S30236107	ko:K02891	ko03010	60S ribosomal protein L22-like 1	RL22L	-0.236083	-0.297043	-0.149104	-0.363943	-0.544895	11.6784	6.6117	7.20245e-05	0.000499124
Ssa_S35589304	ko:K02983	ko03010	40S ribosomal protein S30	RS30	-0.0667835	-0.171628	-0.210652	-0.449031	-0.3715	13.0595	5.14719	0.000620643	0.00289673
Ssa_TC103727	ko:K02929	ko03010	60S ribosomal protein L36a-like	RL36L	-0.00617046	0.114452	0.0896472	0.424324	0.360192	13.3504	5.48751	0.000371666	0.00190801
Omy_CA380613	ko:K12877	ko03013	Protein mago nashi homolog	MGN	-0.286941	-0.574139	-0.154142	-0.99717	-0.894186	7.08496	3.17533	0.0138398	0.0346067
Ssa_CK898783	ko:K14307	ko03013	Nucleoporin p58/p45	NUPL1	0.131751	-0.123762	0.0836113	0.134473	0.564449	4.4106	3.47384	0.00854353	0.0237561
Ssa_DY703751	ko:K14283	ko03013	Transforming acidic coiled-coil-containing protein 3	TACC3	0.530128	0.41365	0.37282	0.422184	0.445767	5.88958	3.14993	0.0144217	0.0356699
Ssa_GRASP209148592	ko:K03246	ko03013	Eukaryotic translation initiation factor 3 subunit I	EIF3I	0.148822	0.202896	0.0688327	0.308176	0.561305	11.4422	6.4994	8.45448e-05	0.000568201
Ssa_GRASP209153418	ko:K12812	ko03013	Spliceosome RNA helicase DDX39B	DX39B	-0.30048	-0.182932	-0.0890878	-0.358927	-0.454449	8.82934	4.45551	0.00179952	0.00676994
Ssa_GRASP209154829	ko:K03237	ko03013	Eukaryotic translation initiation factor 2 subunit 1	IF2A	0.152681	0.251568	0.198133	0.615089	0.436809	9.45715	7.93188	1.16082e-05	0.000111507
Ssa_GRASP209155115	ko:K03238	ko03013	Eukaryotic translation initiation factor 2 subunit 2	IF2B	0.123984	0.363699	0.242376	1.3172	0.558679	8.34905	11.8057	9.66591e-08	1.92759e-06
Ssa_GRASP209731761	ko:K14004	ko03013	Protein SEC13 homolog	SEC13	0.224379	0.320315	0.302132	0.231831	0.401673	11.7329	6.35166	0.000104521	0.000677401
Ssa_GRASP209733379	ko:K14298	ko03013	mRNA export factor	RAE1L	0.241363	0.281038	0.248116	0.315936	0.407743	10.5238	6.6382	6.93594e-05	0.000484832
Ssa_GRASP209735367	ko:K14523	ko03013	Ribonuclease P protein subunit p38	RPP38	0.0880337	0.320648	0.243503	0.526562	0.50241	9.78367	5.52177	0.000353114	0.0018324
Ssa_GRASP223647895	ko:K03252	ko03013	Eukaryotic translation initiation factor 3 subunit C	EIF3C	-0.18256	-0.263924	-0.139987	-0.294885	-0.419753	11.0803	4.73875	0.00115958	0.00478301
Ssa_GRASP223648321	ko:K03242	ko03013	Eukaryotic translation initiation factor 2 subunit 3	IF2G	0.177333	0.153222	0.232396	0.445122	0.423452	13.2676	8.9179	3.17887e-06	3.82002e-05
Ssa_GRASP223648645	ko:K03231	ko03013	Elongation factor 1-alpha, oocyte form	EF1A3	0.433104	0.391699	0.580771	0.745135	0.594219	9.95233	8.69283	4.25136e-06	4.8711e-05
Ssa_GRASP223649075	ko:K03241	ko03013	Translation initiation factor eIF-2B subunit gamma	EI2BG	0.259636	0.269291	0.186883	0.471054	0.577965	7.67433	7.34152	2.59111e-05	0.000215599
Ssa_KSS5212	ko:K03258	ko03013	Eukaryotic translation initiation factor 4B	IF4B	0.171753	0.219466	0.143296	0.345247	0.605656	8.6071	5.34689	0.000458964	0.00227036
Ssa_S18859757	ko:K03680	ko03013	Translation initiation factor eIF-2B subunit delta	EI2BD	0.0606631	0.105053	0.0506678	0.453764	0.221578	10.4561	8.90335	3.23889e-06	3.88056e-05
Ssa_S30241479	ko:K02516	ko03013	Protein arginine N-methyltransferase 5	ANM5	0.569518	0.416981	0.311254	0.494334	0.642939	8.0138	3.19251	0.0134599	0.0338745
Ssa_S30242788	ko:K14527	ko03013	Ribonuclease P protein subunit p20	POP7	0.199066	0.123365	0.142397	0.143271	0.462981	9.21867	3.50854	0.00807942	0.0227063
Ssa_S30244104	ko:K03257	ko03013	Eukaryotic initiation factor 4A-II	IF4A2	-0.325858	-0.386773	-0.523061	-0.65433	-0.459962	6.92125	3.71367	0.00581337	0.0173997
Ssa_S31978951	ko:K13133	ko03013	Gem-associated protein 5	GEMI5	-0.473686	-0.278147	-0.469214	-1.09697	-0.68599	7.95081	19.6509	4.14765e-11	3.03282e-09
Ssa_S35469882	ko:K05749	ko03013	Cytoplasmic FMR1-interacting protein 2	CYFP2	-0.201053	-0.215606	-0.154528	-0.160739	-0.407589	10.041	3.93159	0.00410687	0.0131113
Ssa_S35483707	ko:K14285	ko03013	NTF2-related export protein 2	NXT2	0.189772	0.166997	0.11878	0.269811	0.42002	9.61961	3.54649	0.00760102	0.0215911
Ssa_S35582534	ko:K03249	ko03013	Eukaryotic translation initiation factor 3 subunit F	EIF3F	0.0552977	0.0125056	0.0594969	0.40383	0.403491	14.9867	8.6913	4.25983e-06	4.87618e-05
Ssa_S35702616	ko:K03245	ko03013	Eukaryotic translation initiation factor 3 subunit J-A	EI3JA	0.158416	0.14784	0.29235	0.522717	0.458306	6.74388	3.63352	0.0066098	0.0192813
Ssa_S48422637	ko:K03345	ko03013	Sentrin-specific protease 1	SENP1	0.0101419	0.0804294	-0.0132984	0.281726	0.446599	6.00394	2.98774	0.0187669	0.0439741
Ssa_TC94667	ko:K05749	ko03013	Cytoplasmic FMR1-interacting protein 1 homolog	CYFP1	0.344466	0.419485	0.281009	0.439236	0.695549	9.05125	7.13199	3.46321e-05	0.000274712
Ssa_TC99175	ko:K03253	ko03013	Eukaryotic translation initiation factor 3 subunit B	EIF3B	0.0789494	0.188237	0.213831	0.46966	0.461766	13.1823	10.502	4.44066e-07	7.04954e-06
Omy_CA380613	ko:K12877	ko03015	Protein mago nashi homolog	MGN	-0.286941	-0.574139	-0.154142	-0.99717	-0.894186	7.08496	3.17533	0.0138398	0.0346067
Ssa_EG872251	ko:K03265	ko03015	Eukaryotic peptide chain release factor subunit 1	ERF1	0.0275836	0.102141	0.160014	0.484281	0.210883	9.56626	3.76321	0.00537074	0.016285
Ssa_GRASP209151737	ko:K14403	ko03015	Cleavage and polyadenylation specificity factor subunit 3	CPSF3	0.131906	0.19021	0.143154	0.294478	0.488796	10.3544	6.43489	9.27327e-05	0.000613725
Ssa_GRASP209152450	ko:K04382	ko03015	Serine/threonine-protein phosphatase 2A catalytic subunit beta isoform	PP2AB	0.241379	0.345062	0.370005	0.583103	0.44963	10.1109	3.24979	0.0122674	0.0315646
Ssa_GRASP209153418	ko:K12812	ko03015	Spliceosome RNA helicase DDX39B	DX39B	-0.30048	-0.182932	-0.0890878	-0.358927	-0.454449	8.82934	4.45551	0.00179952	0.00676994
Ssa_GRASP209154747	ko:K03267	ko03015	Eukaryotic peptide chain release factor GTP-binding subunit ERF3A	ERF3A	0.0131387	0.162667	0.111835	0.403108	0.288595	12.4262	4.62041	0.00139247	0.0055282
Ssa_GRASP209156105	ko:K14411	ko03015	DAZ-associated protein 1	DAZP1	0.377787	0.1943	0.691711	0.479543	0.248482	8.44021	4.44141	0.00183956	0.00689693
Ssa_S35483707	ko:K14285	ko03015	NTF2-related export protein 2	NXT2	0.189772	0.166997	0.11878	0.269811	0.42002	9.61961	3.54649	0.00760102	0.0215911
Ssa_S35601989	ko:K04382	ko03015	Serine/threonine-protein phosphatase 2A catalytic subunit alpha isoform	PP2AA	0.463892	0.353721	0.231435	0.391071	0.588235	7.70718	4.86209	0.00095907	0.00411671
Ssa_S48414269	ko:K14407	ko03015	Cleavage stimulation factor subunit 2	CSTF2	0.252429	0.112442	0.309624	0.457951	0.318319	6.17633	3.08185	0.0161063	0.0389814
Omy_CA357037	ko:K03679	ko03018	Exosome complex component RRP4	EXOS2	-1.88972	-0.318456	-1.48602	0.0175457	-0.736408	8.01248	3.5008	0.00818058	0.0229
Ssa_DT317734	ko:K01689	ko03018	Alpha-enolase	ENOA	-0.0505852	-0.0426515	-0.275014	-0.738069	-0.37383	8.17159	8.45675	5.78505e-06	6.28232e-05
Ssa_DW583531	ko:K01148	ko03018	Poly(A)-specific ribonuclease PARN	PARN	0.117001	0.156935	0.198434	0.412084	0.306106	5.60545	3.50341	0.00814634	0.0228462
Ssa_GRASP209735245	ko:K14443	ko03018	Protein BTG3	BTG3	0.351952	0.495013	0.526714	0.758841	0.828835	7.99826	8.07471	9.58875e-06	9.45939e-05
Ssa_GRASP209736939	ko:K12589	ko03018	Exosome complex component RRP42	EXOS7	0.195038	0.208276	0.00839469	0.48359	0.613495	7.89136	5.00084	0.000775506	0.0034564
Ssa_GRASP223648537	ko:K04043	ko03018	Stress-70 protein, mitochondrial	GRP75	0.278883	0.344723	0.226364	0.685276	0.554496	11.557	11.8581	9.1064e-08	1.8342e-06
Ssa_KSS1910	ko:K14443	ko03018	Protein BTG2	BTG2	-0.00178583	-0.23503	-0.273888	-0.857388	-0.451433	5.82606	12.0951	6.96494e-08	1.45295e-06
Ssa_S18886129	ko:K04077	ko03018	60 kDa heat shock protein, mitochondrial	CH60	0.136928	0.171415	0.0498726	0.54956	0.737023	11.6134	4.1742	0.00279736	0.00968995
Ssa_S35476710	ko:K03678	ko03018	Exosome complex component RRP45	EXOS9	0.14962	0.273773	0.194801	0.483268	0.583473	9.7607	6.22514	0.000125476	0.000786018
Ssa_S35514242	ko:K03681	ko03018	Exosome complex component RRP40	EXOS3	0.194676	0.313116	0.234981	0.488675	0.582156	10.904	5.46932	0.000381922	0.00195002
Ssa_S47729140	ko:K12603	ko03018	CCR4-NOT transcription complex subunit 6	CNOT6	-0.296177	-0.27686	-0.111511	-0.075781	-0.499434	11.9458	3.87716	0.00447826	0.0140302
Ssa_STIR27253	ko:K12586	ko03018	Exosome complex component RRP43	EXOS8	0.0957979	0.624558	0.682387	0.689166	0.565294	4.81237	4.34926	0.00212464	0.00773499
Omy_S50900478	ko:K02730	ko03050	Proteasome subunit alpha type-6	PSA6	0.102686	0.154641	0.155722	0.352059	0.435934	12.727	8.01445	1.03924e-05	0.000101444
Ssa_GRASP209155069	ko:K03035	ko03050	26S proteasome non-ATPase regulatory subunit 12	PSD12	0.178668	0.227721	0.205767	0.40865	0.420602	12.3629	8.08716	9.43083e-06	9.36485e-05
Ssa_GRASP209731083	ko:K06697	ko03050	Proteasome activator complex subunit 2	PSME2	-0.3304	-0.374634	-0.331988	-0.58598	-0.645753	13.0335	9.36616	1.79665e-06	2.34088e-05
Ssa_GRASP209732287	ko:K03061	ko03050	26S protease regulatory subunit 7	PRS7	0.149535	0.18247	0.161702	0.410328	0.482189	14.2108	6.68538	6.48626e-05	0.000461147
Ssa_GRASP209733825	ko:K03031	ko03050	26S proteasome non-ATPase regulatory subunit 8	PSMD8	0.0754821	0.147615	0.124375	0.413329	0.536997	12.7639	13.5615	1.40012e-08	3.8392e-07
Ssa_GRASP209734765	ko:K03037	ko03050	26S proteasome non-ATPase regulatory subunit 6	PSMD6	0.23298	0.248984	0.275485	0.524969	0.534453	11.5208	9.65782	1.24676e-06	1.71518e-05
Ssa_GRASP209736077	ko:K03062	ko03050	26S protease regulatory subunit 4	PRS4	0.1537	0.207822	0.233386	0.370524	0.523547	11.8102	6.10454	0.000149496	0.000904095
Ssa_GRASP221221487	ko:K03063	ko03050	26S protease regulatory subunit 6B	PRS6B	0.224579	0.215297	0.234515	0.37413	0.472454	13.3711	5.19609	0.000576297	0.00273444
Ssa_GRASP223647425	ko:K03028	ko03050	26S proteasome non-ATPase regulatory subunit 2	PSMD2	0.133332	0.130164	0.220373	0.445209	0.357519	12.8865	9.31889	1.90707e-06	2.46875e-05
Ssa_GRASP223648057	ko:K02725	ko03050	Proteasome subunit alpha type-1	PSA1	0.205862	0.24319	0.292057	0.306293	0.483762	8.7242	5.06097	0.000707565	0.00321778
Ssa_KSS4859	ko:K03039	ko03050	26S proteasome non-ATPase regulatory subunit 13	PSD13	0.382957	0.285705	0.21816	0.282643	0.828361	6.44204	5.22926	0.000548086	0.00262095
Ssa_S35566025	ko:K03064	ko03050	26S protease regulatory subunit 10B	PRS10	0.212601	0.346759	0.286741	0.575437	0.684136	11.3285	18.1518	1.55829e-10	9.26638e-09
Ssa_S35566575	ko:K03029	ko03050	26S proteasome non-ATPase regulatory subunit 4	PSMD4	0.106573	0.288723	0.219719	0.489874	0.807497	10.0289	6.46778	8.8461e-05	0.000589008
Ssa_S35594598	ko:K03065	ko03050	26S protease regulatory subunit 6A	PRS6A	-0.0323961	0.0437603	-0.255495	-0.20095	0.465919	9.954	9.30489	1.9411e-06	2.50743e-05
Ssa_S46932099	ko:K03038	ko03050	26S proteasome non-ATPase regulatory subunit 7	PSD7	0.0540317	0.0971037	0.172459	0.412901	0.5274	12.3313	10.0804	7.40227e-07	1.10667e-05
Ssa_S46932173	ko:K03033	ko03050	26S proteasome non-ATPase regulatory subunit 3	PSMD3	0.287946	0.218554	0.293609	0.474129	0.644748	8.89628	6.15627	0.00013866	0.000853102
Ssa_S50685792	ko:K03036	ko03050	26S proteasome non-ATPase regulatory subunit 11	PSD11	0.106172	0.159696	0.20008	0.413058	0.470395	10.8221	7.28844	2.78798e-05	0.000228978
Omy_CR362800	ko:K04365	ko04010	Serine/threonine-protein kinase B-raf	BRAF	-0.425553	-0.566697	-0.44486	-0.515897	-0.919416	6.8822	7.69522	1.59756e-05	0.000144487
Omy_S15314762	ko:K06855	ko04010	Mitogen-activated protein kinase 6	MK06	-0.347875	-0.561911	-0.14259	0.0265357	-0.284088	8.11706	2.98461	0.0188624	0.0441442
Omy_S18095775	ko:K04427	ko04010	Mitogen-activated protein kinase kinase kinase 7	M3K7	-0.311056	-0.448212	-0.557092	-0.526316	-0.640767	4.05091	3.17279	0.013897	0.0346779
Omy_S34309316	ko:K08018	ko04010	Rap guanine nucleotide exchange factor 2	RPGF2	-0.442641	-0.472862	-0.246101	-0.65118	-0.832851	9.16564	8.06336	9.73506e-06	9.57241e-05
Omy_S34421938	ko:K04349	ko04010	Ras-specific guanine nucleotide-releasing factor 1	RGRF1	0.228112	-0.504321	-0.491097	-1.59861	-1.44996	5.16173	10.1739	6.60388e-07	9.98443e-06
Ssa_CA038824	ko:K05094	ko04010	Fibroblast growth factor receptor 3	FGFR3	0.705885	-0.284688	0.996624	0.492081	0.116119	6.75255	3.62775	0.00667127	0.019423
Ssa_CA057984	ko:K04440	ko04010	Mitogen-activated protein kinase 10	MK10	0.432128	0.0764103	0.413185	0.670459	0.0276395	4.84867	5.2079	0.000566088	0.00269635
Ssa_DW532898	ko:K04359	ko04010	Platelet-derived growth factor subunit A	PDGFA	-0.538713	-0.625917	-0.652711	-0.885749	-1.14478	10.2593	16.7764	5.56538e-10	2.65663e-08
Ssa_DY696862	ko:K04352	ko04010	Ras GTPase-activating protein 1	RASA1	-0.479933	-0.371858	-0.347171	-0.466684	-0.479052	8.31941	3.2617	0.0120331	0.0311077
Ssa_DY730388	ko:K07827	ko04010	GTPase HRas	RASH	-0.424873	-0.502661	-0.22361	-0.112825	-0.507466	10.4256	3.40125	0.00960395	0.0260035
Ssa_EG826548	ko:K04441	ko04010	Mitogen-activated protein kinase 12	MK12	0.443379	0.488059	0.392232	0.674448	0.785032	7.06305	7.04217	3.92508e-05	0.000302594
Ssa_GRASP209152113	ko:K07827	ko04010	GTPase KRas	RASK	0.122806	0.2499	0.299829	0.365235	0.457432	12.4963	16.3931	8.02101e-10	3.59844e-08
Ssa_GRASP209154321	ko:K04347	ko04010	Guanine nucleotide-binding protein G(I)/G(S)/G(O) subunit gamma-12	GBG12	0.169749	0.0972661	0.258375	0.55034	0.705202	12.1068	14.1099	7.86127e-09	2.36524e-07
Ssa_GRASP209154675	ko:K04448	ko04010	Transcription factor AP-1	JUN	0.353331	0.78484	1.07314	1.03078	1.45028	8.61971	12.6232	3.86716e-08	8.93818e-07
Ssa_GRASP209155123	ko:K04388	ko04010	TGF-beta receptor type-2	TGFR2	0.22719	0.245673	0.58524	0.444473	0.732733	8.95931	6.69781	6.37286e-05	0.000454962
Ssa_GRASP209155489	ko:K03283	ko04010	Heat shock cognate 71 kDa protein	HSP7C	0.600988	0.805795	0.704085	1.41126	1.20374	12.5842	24.851	6.52257e-13	1.2365e-10
Ssa_GRASP209155705	ko:K04441	ko04010	Mitogen-activated protein kinase 13	MK13	0.25152	0.313559	0.321364	0.436908	0.607362	9.86699	6.66042	6.72026e-05	0.00047398
Ssa_GRASP209730805	ko:K01047	ko04010	Group XIIA secretory phospholipase A2	PG12A	0.317372	0.452476	0.530101	0.177235	0.470192	10.9926	8.21969	7.90755e-06	8.12645e-05
Ssa_GRASP209734529	ko:K06268	ko04010	Calcineurin B homologous protein 2	CHP2	0.444481	0.0682329	0.618489	0.452991	0.177531	6.80452	6.1926	0.000131537	0.000817194
Ssa_GRASP209735789	ko:K04393	ko04010	Cell division control protein 42 homolog	CDC42	0.322976	0.414208	0.369915	0.279669	0.578065	10.2974	6.30345	0.000112045	0.000717147
Ssa_GRASP209736049	ko:K04389	ko04010	Tumor necrosis factor ligand superfamily member 6	TNFL6	0.0496404	-0.0270144	0.164406	-0.485949	-0.349688	5.16803	3.67118	0.00622261	0.0183739
Ssa_GRASP209736923	ko:K04402	ko04010	Growth arrest and DNA damage-inducible protein GADD45 beta	GA45B	-0.385017	-0.470576	-0.476572	-0.688214	-0.611986	8.59717	3.25623	0.0121402	0.0313175
Ssa_GRASP209737973	ko:K01047	ko04010	Group XIIB secretory phospholipase A2-like protein	PG12B	0.288008	0.633075	0.837185	0.101615	0.35742	12.8395	7.38402	2.44384e-05	0.00020547
Ssa_GRASP221222195	ko:K04358	ko04010	Putative fibroblast growth factor 1	FGF1	0.940092	0.905393	0.316802	0.819726	1.05948	5.70579	9.51578	1.48872e-06	1.99572e-05
Ssa_GRASP223647661	ko:K04459	ko04010	Dual specificity protein phosphatase 6	DUS6	0.184915	-0.0605633	0.143487	0.462049	0.469752	9.90533	6.91849	4.66742e-05	0.000351075
Ssa_GRASP223647701	ko:K04345	ko04010	cAMP-dependent protein kinase catalytic subunit beta	KAPCB	0.333374	0.301551	0.318177	0.431789	0.315682	7.26342	7.7331	1.5176e-05	0.000138795
Ssa_GRASP223647707	ko:K04438	ko04010	Adapter molecule crk	CRK	0.30219	0.229818	0.23662	0.367008	0.485124	7.88531	3.7875	0.00516639	0.0157564
Ssa_GRASP223648029	ko:K04411	ko04010	Serine/threonine-protein kinase 4	STK4	0.482009	0.420227	0.566359	0.776367	0.775652	9.73866	15.9024	1.28977e-09	5.32915e-08
Ssa_GRASP223648139	ko:K04409	ko04010	Serine/threonine-protein kinase PAK 1	PAK1	0.163881	0.218944	0.195417	0.813122	1.07798	11.973	13.0468	2.43356e-08	6.1327e-07
Ssa_GRASP223648161	ko:K04459	ko04010	Dual specificity protein phosphatase 7	DUS7	0.274858	0.268856	0.308723	0.526522	0.590194	8.74183	7.41663	2.33671e-05	0.000198259
Ssa_GRASP223649367	ko:K04449	ko04010	Transcription factor jun-D	JUND	0.277862	0.277069	0.491727	0.454215	0.89264	7.78571	7.51801	2.03361e-05	0.00017563
Ssa_KSS216	ko:K04440	ko04010	Mitogen-activated protein kinase 9	MK09	0.22968	0.127353	0.276185	0.618031	0.458211	4.58162	3.44511	0.00894821	0.0246147
Ssa_S18875389	ko:K04428	ko04010	Mitogen-activated protein kinase kinase kinase 4	M3K4	-0.418125	-0.355694	-0.319876	-0.922334	-0.849913	7.78648	15.3394	2.24712e-09	8.52883e-08
Ssa_S18886120	ko:K04439	ko04010	Beta-arrestin-1	ARRB1	-0.12279	0.234551	-0.337218	-0.528005	-0.406754	4.21969	3.61193	0.00684272	0.0198217
Ssa_S30239958	ko:K04454	ko04010	Myocyte-specific enhancer factor 2C	MEF2C	0.430344	0.0369193	0.27139	0.624701	0.565872	7.45558	3.60028	0.00697188	0.020133
Ssa_S30240962	ko:K04374	ko04010	Cyclic AMP-dependent transcription factor ATF-4	ATF4	0.230979	0.200002	0.202118	0.700606	0.152356	10.8522	7.54285	1.96575e-05	0.000170871
Ssa_S30259703	ko:K04360	ko04010	BDNF/NT-3 growth factors receptor	NTRK2	-0.0254574	-0.0824985	-0.257286	-0.436786	0.468867	5.01341	3.35718	0.0103121	0.0274708
Ssa_S30285037	ko:K04469	ko04010	Nuclear factor NF-kappa-B p100 subunit	NFKB2	0.483108	0.401261	0.53181	0.680111	0.725693	10.0811	12.6868	3.60574e-08	8.39832e-07
Ssa_S31970854	ko:K04405	ko04010	Evolutionarily conserved signaling intermediate in Toll pathway, mitochondrial	ECSIT	0.561236	0.437449	0.113986	0.18209	0.421302	5.94264	4.11278	0.00308201	0.0104804
Ssa_S31981947	ko:K06268	ko04010	Calcineurin subunit B type 1	CANB1	0.0315038	0.0993391	0.143244	0.463181	0.369054	5.55009	7.75113	1.481e-05	0.000136191
Ssa_S31990930	ko:K04437	ko04010	Filamin-A	FLNA	0.591421	0.069861	0.797149	0.815247	0.0602214	7.10301	5.23112	0.000546541	0.0026146
Ssa_S35500409	ko:K02677	ko04010	Protein kinase C beta type	KPCB	-0.140639	-0.234581	-0.0928597	-0.546313	-0.419965	11.0969	7.55718	1.92766e-05	0.000168286
Ssa_S35538106	ko:K04437	ko04010	Filamin-C	FLNC	0.54138	0.188631	0.721305	0.715486	0.118699	7.86221	4.32646	0.00220194	0.00797309
Ssa_S35580708	ko:K04348	ko04010	Serine/threonine-protein phosphatase 2B catalytic subunit alpha isoform	PP2BA	0.631902	0.456126	0.400277	0.531255	0.747321	7.20021	3.82156	0.00489309	0.0150715
Ssa_S35589252	ko:K02187	ko04010	Caspase-3	CASP3	-0.0464327	-0.0670925	-0.348464	-0.86928	-0.256117	7.61781	9.20439	2.20464e-06	2.80876e-05
Ssa_S35693314	ko:K07830	ko04010	Ras-related protein R-Ras2	RRAS2	0.0643324	0.148166	0.200201	0.4326	0.556012	7.59809	6.09493	0.000151603	0.000914089
Ssa_S47005486	ko:K04433	ko04010	Dual specificity mitogen-activated protein kinase kinase 6	MP2K6	-0.262136	-0.273709	-0.149405	-0.682634	-0.821114	4.88774	6.05612	0.000160429	0.000956785
Ssa_S47625103	ko:K03283	ko04010	Heat shock cognate 70 kDa protein	HSP70	0.582792	0.788036	0.707631	1.39259	1.17988	12.5672	25.8604	3.11879e-13	6.87238e-11
Ssa_S47726633	ko:K04381	ko04010	Stathmin	STMN1	0.34488	0.284226	0.610801	0.637772	0.215101	8.01375	5.30552	0.000488471	0.00239277
Ssa_S48396790	ko:K04445	ko04010	Ribosomal protein S6 kinase alpha-4	KS6A4	0.435696	0.390332	0.35503	0.11587	0.350389	4.62914	3.09236	0.0158336	0.0385069
Ssa_S48420355	ko:K04458	ko04010	Tyrosine-protein phosphatase non-receptor type 7	PTN7	0.000926618	0.125055	-0.0130031	-0.411822	-0.371204	5.25855	4.28146	0.00236299	0.00846482
Ssa_STIR11314	ko:K02580	ko04010	Nuclear factor NF-kappa-B p105 subunit	NFKB1	-0.144733	-0.211496	-0.107714	-0.403728	-0.0481223	7.13706	2.94604	0.0200833	0.0463654
Ssa_STIR38053	ko:K04455	ko04010	Heat shock protein beta-1	HSPB1	0.885151	0.396855	0.975727	1.26996	0.72698	5.89788	4.68457	0.00126079	0.00510451
Ssa_TC102920	ko:K04434	ko04010	C-Jun-amino-terminal kinase-interacting protein 1	JIP1	0.803583	0.800246	0.880555	0.56089	1.40636	5.89348	8.7708	3.84282e-06	4.47094e-05
Ssa_TC106588	ko:K04460	ko04010	Serine/threonine-protein phosphatase 5	PPP5	0.237491	0.38492	0.345776	0.650616	0.735771	9.16846	7.17576	3.25883e-05	0.000261074
Ssa_TC107379	ko:K03158	ko04010	Tumor necrosis factor receptor superfamily member 1A	TNR1A	0.487907	0.431832	0.303324	0.0634435	0.37846	7.09565	3.23666	0.0125309	0.0320494
Ssa_TC111777	ko:K09253	ko04010	Transcription factor RelB	RELB	-0.0138562	0.0450691	0.230415	0.376277	0.467015	5.00777	6.12056	0.00014605	0.000892062
Ssa_TC64086	ko:K04851	ko04010	Voltage-dependent L-type calcium channel subunit alpha-1D	CAC1D	-0.268655	-0.465488	0.0697789	0.226797	-0.249447	7.11224	4.22175	0.0025955	0.00911834
Ssa_CK884693	ko:K16056	ko04020	Calcium release-activated calcium channel protein 1	CRCM1	0.380006	0.214916	0.200128	0.151566	0.410736	5.60947	3.87879	0.00446668	0.0140012
Ssa_DW179198	ko:K05863	ko04020	ADP/ATP translocase 2	ADT2	0.422593	0.395278	0.286929	0.252882	0.435257	13.0935	3.26569	0.0119557	0.0309416
Ssa_GRASP209154901	ko:K05218	ko04020	P2X purinoceptor 4	P2RX4	-0.315372	-0.369353	-0.28693	-0.748585	-0.684354	11.5845	13.0218	2.50052e-08	6.27155e-07
Ssa_GRASP209154975	ko:K15040	ko04020	Voltage-dependent anion-selective channel protein 2	VDAC2	0.214083	0.343832	0.253995	0.569363	0.637365	13.0697	12.9377	2.73994e-08	6.80193e-07
Ssa_GRASP209734529	ko:K06268	ko04020	Calcineurin B homologous protein 2	CHP2	0.444481	0.0682329	0.618489	0.452991	0.177531	6.80452	6.1926	0.000131537	0.000817194
Ssa_GRASP209736353	ko:K06856	ko04020	Ig heavy chain V-I region HG3	HV102	0.400161	0.614294	0.836382	1.4441	1.40825	4.88515	11.7631	1.01462e-07	2.01238e-06
Ssa_GRASP223647701	ko:K04345	ko04020	cAMP-dependent protein kinase catalytic subunit beta	KAPCB	0.333374	0.301551	0.318177	0.431789	0.315682	7.26342	7.7331	1.5176e-05	0.000138795
Ssa_GRASP223648477	ko:K05857	ko04020	1-phosphatidylinositol 4,5-bisphosphate phosphodiesterase delta-4	PLCD4	0.20409	-0.00405511	0.53798	0.149004	0.156645	5.57109	4.35915	0.002092	0.00764615
Ssa_S18882992	ko:K13755	ko04020	Calcium/calmodulin-dependent 3',5'-cyclic nucleotide phosphodiesterase 1A	PDE1A	0.135264	-0.18523	0.41814	0.328043	-0.177874	7.92651	3.02717	0.017602	0.0417661
Ssa_S18892412	ko:K06856	ko04020	Ig heavy chain C region, membrane-bound form	HVCM	1.02348	0.532274	0.936427	1.33944	1.89446	6.28286	6.21476	0.000127379	0.000796112
Ssa_S18892482	ko:K06856	ko04020	Ig mu chain C region membrane-bound form	MUCM	0.140161	-0.554309	0.190928	0.694001	-0.504076	11.6771	3.89155	0.00437689	0.0137878
Ssa_S18892491	ko:K10785	ko04020	T-cell receptor beta-2 chain C region	TCB2	-0.103477	-0.0626991	-0.0115677	-0.306203	-0.509007	11.5959	4.87651	0.000938071	0.00404642
Ssa_S30263508	ko:K06856	ko04020	Ig heavy chain Mem5	HVM63	0.116876	-0.443023	0.122646	0.551098	-0.39744	7.30044	2.94855	0.0200016	0.0462298
Ssa_S30295131	ko:K05858	ko04020	1-phosphatidylinositol 4,5-bisphosphate phosphodiesterase beta-3	PLCB3	0.327807	0.385024	0.318641	0.366546	0.556809	6.02021	5.13267	0.000634475	0.00294761
Ssa_S31968552	ko:K04515	ko04020	Calcium/calmodulin-dependent protein kinase type II subunit gamma	KCC2G	-0.589866	-0.397877	-0.751721	-1.00532	-0.730236	8.15257	3.42749	0.00920601	0.0251852
Ssa_S31981947	ko:K06268	ko04020	Calcineurin subunit B type 1	CANB1	0.0315038	0.0993391	0.143244	0.463181	0.369054	5.55009	7.75113	1.481e-05	0.000136191
Ssa_S31984446	ko:K04960	ko04020	Inositol 1,4,5-trisphosphate receptor type 3	ITPR3	0.202336	0.17018	0.173256	0.298541	0.53884	7.00048	3.4495	0.00888512	0.0244746
Ssa_S35500409	ko:K02677	ko04020	Protein kinase C beta type	KPCB	-0.140639	-0.234581	-0.0928597	-0.546313	-0.419965	11.0969	7.55718	1.92766e-05	0.000168286
Ssa_S35516324	ko:K04323	ko04020	Cysteinyl leukotriene receptor 2	CLTR2	-1.05062	-0.222602	-0.932355	0.00850402	-0.325557	5.1526	3.42737	0.00920778	0.0251852
Ssa_S35551710	ko:K04258	ko04020	Prostaglandin E2 receptor EP1 subtype	PE2R1	0.464325	0.039867	0.566331	0.845738	0.108586	7.84569	6.1756	0.000134822	0.000834171
Ssa_S35552177	ko:K05215	ko04020	P2X purinoceptor 1	P2RX1	-0.28063	-0.312065	-0.476636	-0.736313	-0.943841	10.6411	8.69614	4.23314e-06	4.85483e-05
Ssa_S35571140	ko:K04634	ko04020	Guanine nucleotide-binding protein subunit alpha-14	GNA14	0.560734	0.817829	0.469743	0.949572	1.11919	9.1239	9.88707	9.38513e-07	1.35283e-05
Ssa_S35580708	ko:K04348	ko04020	Serine/threonine-protein phosphatase 2B catalytic subunit alpha isoform	PP2BA	0.631902	0.456126	0.400277	0.531255	0.747321	7.20021	3.82156	0.00489309	0.0150715
Ssa_S48405112	ko:K03914	ko04020	Proteinase-activated receptor 1	PAR1	-0.103886	0.206049	0.349497	1.05124	1.14593	9.68168	12.9225	2.78551e-08	6.88671e-07
Ssa_TC64086	ko:K04851	ko04020	Voltage-dependent L-type calcium channel subunit alpha-1D	CAC1D	-0.268655	-0.465488	0.0697789	0.226797	-0.249447	7.11224	4.22175	0.0025955	0.00911834
Ssa_TC89925	ko:K00911	ko04020	Inositol-trisphosphate 3-kinase A	IP3KA	0.20532	-0.336243	-0.0564534	-0.836999	-0.569627	11.6228	8.18748	8.25272e-06	8.40955e-05
Omy_CA366795	ko:K02649	ko04062	Phosphatidylinositol 3-kinase regulatory subunit beta	P85B	-0.263957	-0.426736	-0.390249	-0.546768	-0.369204	7.79293	3.15052	0.0144079	0.0356505
Omy_CR362800	ko:K04365	ko04062	Serine/threonine-protein kinase B-raf	BRAF	-0.425553	-0.566697	-0.44486	-0.515897	-0.919416	6.8822	7.69522	1.59756e-05	0.000144487
Omy_S34425099	ko:K10033	ko04062	C-X-C motif chemokine 14	CXL14	0.0122705	-0.183944	0.0974753	-0.252896	-0.516549	8.91843	4.3293	0.00219215	0.00794006
Ssa_CB504774	ko:K13072	ko04062	C-C motif chemokine 21	CCL21	-0.115985	-0.241338	-0.339812	-0.875284	-1.43519	7.92938	15.2456	2.46742e-09	9.1881e-08
Ssa_DY705451	ko:K05725	ko04062	Focal adhesion kinase 1	FAK1	-0.355065	-0.366018	0.0562101	1.17222	1.35262	6.33844	6.38427	9.97277e-05	0.000652553
Ssa_DY716055	ko:K02649	ko04062	Phosphatidylinositol 3-kinase regulatory subunit alpha	P85A	-0.272889	-0.404256	-0.263637	-0.251271	-0.664975	9.25812	5.19203	0.000579853	0.00274598
Ssa_DY718594	ko:K05747	ko04062	Neural Wiskott-Aldrich syndrome protein	WASL	-0.0897669	-0.30985	-0.317558	-0.494327	-0.781402	5.29691	4.54169	0.00157348	0.00609831
Ssa_DY730388	ko:K07827	ko04062	GTPase HRas	RASH	-0.424873	-0.502661	-0.22361	-0.112825	-0.507466	10.4256	3.40125	0.00960395	0.0260035
Ssa_EG781271	ko:K02649	ko04062	Phosphatidylinositol 3-kinase regulatory subunit alpha	P85AA	-0.600602	-0.663319	-0.614102	-1.58433	-1.81026	9.05256	33.6518	1.88421e-15	1.51553e-12
Ssa_EG881399	ko:K04543	ko04062	Guanine nucleotide-binding protein G(I)/G(S)/G(O) subunit gamma-7	GBG7	0.0872831	0.153725	0.0615402	0.280744	0.476838	8.58284	5.37439	0.00044037	0.00219639
Ssa_GRASP209152113	ko:K07827	ko04062	GTPase KRas	RASK	0.122806	0.2499	0.299829	0.365235	0.457432	12.4963	16.3931	8.02101e-10	3.59844e-08
Ssa_GRASP209154025	ko:K05760	ko04062	Transforming growth factor beta-1-induced transcript 1 protein	TGFI1	0.280403	0.0860616	0.516234	0.593713	0.0765188	10.6271	4.21298	0.0026316	0.00921484
Ssa_GRASP209154027	ko:K04181	ko04062	C-C chemokine receptor type 6	CCR6	-0.630675	-0.560814	-0.350782	-0.705966	-0.534815	7.15116	3.24663	0.0123304	0.0316793
Ssa_GRASP209154255	ko:K04513	ko04062	Rho-related GTP-binding protein RhoC	RHOC	0.388707	0.326954	0.361444	0.641261	0.761985	12.0371	12.6883	3.59965e-08	8.39832e-07
Ssa_GRASP209154321	ko:K04347	ko04062	Guanine nucleotide-binding protein G(I)/G(S)/G(O) subunit gamma-12	GBG12	0.169749	0.0972661	0.258375	0.55034	0.705202	12.1068	14.1099	7.86127e-09	2.36524e-07
Ssa_GRASP209155927	ko:K04513	ko04062	Rho-related GTP-binding protein RhoB	RHOB	0.510087	0.600703	0.87311	0.935409	1.50302	10.876	14.7678	3.9944e-09	1.373e-07
Ssa_GRASP209156077	ko:K04184	ko04062	C-C chemokine receptor type 9	CCR9	0.287041	0.24128	0.261885	0.847862	0.652284	9.03604	5.65298	0.000290431	0.00155608
Ssa_GRASP209156093	ko:K04536	ko04062	Guanine nucleotide-binding protein G(I)/G(S)/G(T) subunit beta-1	GBB1	0.199636	0.29727	0.296698	0.424763	0.427937	11.582	14.7441	4.09162e-09	1.39845e-07
Ssa_GRASP209735789	ko:K04393	ko04062	Cell division control protein 42 homolog	CDC42	0.322976	0.414208	0.369915	0.279669	0.578065	10.2974	6.30345	0.000112045	0.000717147
Ssa_GRASP209737465	ko:K05512	ko04062	C-C motif chemokine 19	CCL19	0.422266	0.537506	0.75822	1.61249	1.26661	7.8522	5.39066	0.000429736	0.00215762
Ssa_GRASP223647701	ko:K04345	ko04062	cAMP-dependent protein kinase catalytic subunit beta	KAPCB	0.333374	0.301551	0.318177	0.431789	0.315682	7.26342	7.7331	1.5176e-05	0.000138795
Ssa_GRASP223647707	ko:K04438	ko04062	Adapter molecule crk	CRK	0.30219	0.229818	0.23662	0.367008	0.485124	7.88531	3.7875	0.00516639	0.0157564
Ssa_GRASP223648139	ko:K04409	ko04062	Serine/threonine-protein kinase PAK 1	PAK1	0.163881	0.218944	0.195417	0.813122	1.07798	11.973	13.0468	2.43356e-08	6.1327e-07
Ssa_GRASP223649055	ko:K11224	ko04062	Signal transducer and activator of transcription 5B	STA5B	-0.272083	-0.264175	-0.0710924	-0.111455	-0.499331	8.16126	4.06276	0.00333562	0.0111635
Ssa_KSS4837	ko:K04630	ko04062	Guanine nucleotide-binding protein G(k) subunit alpha	GNAI3	0.525486	0.40756	0.356623	0.365705	0.744475	7.89642	3.12201	0.0150898	0.0369436
Ssa_S18886120	ko:K04439	ko04062	Beta-arrestin-1	ARRB1	-0.12279	0.234551	-0.337218	-0.528005	-0.406754	4.21969	3.61193	0.00684272	0.0198217
Ssa_S30266200	ko:K04539	ko04062	Guanine nucleotide-binding protein subunit beta-5	GBB5	0.323406	0.247668	0.273122	0.625168	0.69943	9.16786	18.0842	1.65667e-10	9.70278e-09
Ssa_S30291299	ko:K05760	ko04062	Paxillin	PAXI	0.0767284	-0.0812092	0.212965	0.565266	0.562127	4.99337	4.07552	0.00326896	0.0109832
Ssa_S30295131	ko:K05858	ko04062	1-phosphatidylinositol 4,5-bisphosphate phosphodiesterase beta-3	PLCB3	0.327807	0.385024	0.318641	0.366546	0.556809	6.02021	5.13267	0.000634475	0.00294761
Ssa_S31963372	ko:K13072	ko04062	C-C motif chemokine 25	CCL25	-0.318087	-0.136223	-0.498275	-1.25223	-1.14768	12.355	21.1775	1.1468e-11	1.06432e-09
Ssa_S35549491	ko:K14625	ko04062	C-C motif chemokine 20	CCL20	0.352193	0.514834	0.612513	1.50145	2.05732	4.78519	14.3099	6.38784e-09	1.98632e-07
Ssa_S35552559	ko:K05704	ko04062	Proto-oncogene tyrosine-protein kinase Src	SRC	0.526751	0.262082	0.116488	-0.361889	0.0358166	5.99931	5.15408	0.00061419	0.00287607
Ssa_S35559539	ko:K05513	ko04062	C-C motif chemokine 28	CCL28	-0.0255679	-0.22676	-0.00765243	0.121258	1.13863	5.11342	3.2524	0.0122157	0.0314717
Ssa_S48422320	ko:K04514	ko04062	Rho-associated protein kinase 2	ROCK2	0.344532	0.444523	0.337745	0.066103	0.6568	4.6155	3.18627	0.0135967	0.0341687
Ssa_STIR11314	ko:K02580	ko04062	Nuclear factor NF-kappa-B p105 subunit	NFKB1	-0.144733	-0.211496	-0.107714	-0.403728	-0.0481223	7.13706	2.94604	0.0200833	0.0463654
Ssa_TC88585	ko:K05730	ko04062	Proto-oncogene vav	VAV	-0.150859	-0.240335	-0.10988	-0.289058	-0.482244	10.1524	7.68515	1.61953e-05	0.000146255
Omy_CA366795	ko:K02649	ko04070	Phosphatidylinositol 3-kinase regulatory subunit beta	P85B	-0.263957	-0.426736	-0.390249	-0.546768	-0.369204	7.79293	3.15052	0.0144079	0.0356505
Ssa_DY711648	ko:K00901	ko04070	Diacylglycerol kinase beta	DGKB	-0.475739	-0.479304	-0.358001	-0.578537	-0.783405	6.40946	5.29091	0.000499349	0.00243027
Ssa_DY716055	ko:K02649	ko04070	Phosphatidylinositol 3-kinase regulatory subunit alpha	P85A	-0.272889	-0.404256	-0.263637	-0.251271	-0.664975	9.25812	5.19203	0.000579853	0.00274598
Ssa_EG781271	ko:K02649	ko04070	Phosphatidylinositol 3-kinase regulatory subunit alpha	P85AA	-0.600602	-0.663319	-0.614102	-1.58433	-1.81026	9.05256	33.6518	1.88421e-15	1.51553e-12
Ssa_EG853637	ko:K00923	ko04070	Phosphatidylinositol 4-phosphate 3-kinase C2 domain-containing subunit alpha	P3C2A	-0.104841	-0.304648	-0.310022	-0.57658	-0.533111	6.31706	8.77291	3.83232e-06	4.46302e-05
Ssa_GRASP223648477	ko:K05857	ko04070	1-phosphatidylinositol 4,5-bisphosphate phosphodiesterase delta-4	PLCD4	0.20409	-0.00405511	0.53798	0.149004	0.156645	5.57109	4.35915	0.002092	0.00764615
Ssa_GRASP223649209	ko:K01092	ko04070	Inositol monophosphatase 1	IMPA1	0.312076	0.205021	0.362004	0.356314	0.462687	7.90458	4.3052	0.00227656	0.00819658
Ssa_GRASP223673042	ko:K01107	ko04070	Inositol polyphosphate 1-phosphatase	INPP	0.426268	0.486362	0.543779	0.77297	0.908119	10.8862	17.7109	2.32867e-10	1.29472e-08
Ssa_S18860575	ko:K01110	ko04070	Phosphatidylinositol 3,4,5-trisphosphate 3-phosphatase and dual-specificity protein phosphatase PTEN	PTEN	-0.262533	-0.25997	-0.291119	-0.282213	-0.492354	9.4506	3.83318	0.0048033	0.0148516
Ssa_S30265849	ko:K01092	ko04070	Inositol monophosphatase 2	IMPA2	-0.177069	-0.381466	-0.376096	-0.471806	-0.323456	7.80343	5.72326	0.000261685	0.00143185
Ssa_S30269749	ko:K00889	ko04070	Phosphatidylinositol 4-phosphate 5-kinase type-1 beta	PI51B	0.465172	0.228245	0.186943	0.0891335	0.408177	8.85175	3.38286	0.00989322	0.0266314
Ssa_S30295131	ko:K05858	ko04070	1-phosphatidylinositol 4,5-bisphosphate phosphodiesterase beta-3	PLCB3	0.327807	0.385024	0.318641	0.366546	0.556809	6.02021	5.13267	0.000634475	0.00294761
Ssa_S31979566	ko:K01099	ko04070	Type II inositol 1,4,5-trisphosphate 5-phosphatase	I5P2	0.0028056	0.0489286	0.136065	-0.187995	-0.483645	9.97758	10.1788	6.5643e-07	9.96204e-06
Ssa_S31984446	ko:K04960	ko04070	Inositol 1,4,5-trisphosphate receptor type 3	ITPR3	0.202336	0.17018	0.173256	0.298541	0.53884	7.00048	3.4495	0.00888512	0.0244746
Ssa_S35500409	ko:K02677	ko04070	Protein kinase C beta type	KPCB	-0.140639	-0.234581	-0.0928597	-0.546313	-0.419965	11.0969	7.55718	1.92766e-05	0.000168286
Ssa_TC89925	ko:K00911	ko04070	Inositol-trisphosphate 3-kinase A	IP3KA	0.20532	-0.336243	-0.0564534	-0.836999	-0.569627	11.6228	8.18748	8.25272e-06	8.40955e-05
Omy_S18170445	ko:K04010	ko04080	C5a anaphylatoxin chemotactic receptor	C5AR	0.315028	0.25807	0.328375	0.748321	0.728467	6.77003	5.52566	0.000351067	0.00182334
Ssa_CK873406	ko:K04288	ko04080	Sphingosine 1-phosphate receptor 1	S1PR1	-0.105272	-0.606895	-0.632374	-1.25342	-1.66691	6.07106	13.1131	2.26485e-08	5.78928e-07
Ssa_CK885244	ko:K04588	ko04080	Secretin receptor	SCTR	-0.241047	-0.17751	-0.565335	-0.72626	-0.62828	6.975	11.218	1.90284e-07	3.44711e-06
Ssa_DW545337	ko:K04309	ko04080	Leucine-rich repeat-containing G-protein coupled receptor 4	LGR4	-0.460859	-0.317854	-0.437872	-0.632785	-0.823883	8.25113	5.09222	0.000674702	0.00309164
Ssa_DY700465	ko:K04289	ko04080	Lysophosphatidic acid receptor 1	LPAR1	0.324192	0.189695	0.302552	0.0415463	0.617002	5.57931	3.20038	0.0132892	0.0335498
Ssa_DY730850	ko:K05227	ko04080	Endothelin-1	EDN1	-0.0394968	-0.433748	-0.491442	-0.662183	-0.886096	4.34107	4.10202	0.00313485	0.0106152
Ssa_EG647752	ko:K04216	ko04080	Nociceptin receptor	OPRX	0.145997	-0.182428	-0.431083	-0.609122	-0.415521	6.43063	7.59228	1.83757e-05	0.000162182
Ssa_GRASP209154901	ko:K05218	ko04080	P2X purinoceptor 4	P2RX4	-0.315372	-0.369353	-0.28693	-0.748585	-0.684354	11.5845	13.0218	2.50052e-08	6.27155e-07
Ssa_GRASP209155465	ko:K05236	ko04080	Coatomer subunit alpha	COPA	0.274195	0.258026	0.332374	0.415502	0.408723	13.2365	8.33317	6.80597e-06	7.18687e-05
Ssa_GRASP209732895	ko:K05239	ko04080	Protachykinin	TKN1	0.123977	0.0661492	-0.304406	-0.848457	-0.668549	7.90038	14.0666	8.22447e-09	2.45008e-07
Ssa_GRASP221221677	ko:K05226	ko04080	Cholecystokinin	CCKN	-0.363584	-0.642105	-0.910309	-1.24255	-0.791075	8.80812	14.4683	5.42512e-09	1.76426e-07
Ssa_GRASP223647433	ko:K08386	ko04080	P2Y purinoceptor 8	P2RY8	-0.460285	-0.369583	-0.33734	-0.835712	-0.942533	13.1594	6.6226	7.09152e-05	0.000492666
Ssa_GRASP223648825	ko:K08387	ko04080	P2Y purinoceptor 11	P2Y11	0.699131	0.166001	0.378838	0.545352	0.365199	4.83608	3.14872	0.01445	0.0357105
Ssa_S18852798	ko:K05228	ko04080	Pro-opiomelanocortin A	COLI1	0.175193	0.216836	0.244937	0.481241	0.517351	16.173	5.95935	0.000184815	0.00108085
Ssa_S18887152	ko:K04590	ko04080	Vasoactive intestinal polypeptide receptor 2	VIPR2	0.444985	0.230219	0.935627	1.19544	0.731912	6.34001	5.53031	0.000348639	0.00181307
Ssa_S30237369	ko:K05259	ko04080	Glucagon-1	GLUC1	0.0733272	-0.129924	-0.403135	-1.00384	-0.703383	11.6485	6.59504	7.37536e-05	0.000508769
Ssa_S30290489	ko:K04608	ko04080	Metabotropic glutamate receptor 8	GRM8	-0.26023	-0.478321	-0.466897	-0.430097	-0.56899	4.12324	4.03483	0.00348641	0.0115432
Ssa_S35505983	ko:K05267	ko04080	Neuropeptide B	NPB	1.1828	0.536803	0.328983	0.97589	0.920604	6.80399	3.42583	0.00923073	0.0252102
Ssa_S35516324	ko:K04323	ko04080	Cysteinyl leukotriene receptor 2	CLTR2	-1.05062	-0.222602	-0.932355	0.00850402	-0.325557	5.1526	3.42737	0.00920778	0.0251852
Ssa_S35551710	ko:K04258	ko04080	Prostaglandin E2 receptor EP1 subtype	PE2R1	0.464325	0.039867	0.566331	0.845738	0.108586	7.84569	6.1756	0.000134822	0.000834171
Ssa_S35552177	ko:K05215	ko04080	P2X purinoceptor 1	P2RX1	-0.28063	-0.312065	-0.476636	-0.736313	-0.943841	10.6411	8.69614	4.23314e-06	4.85483e-05
Ssa_S48405112	ko:K03914	ko04080	Proteinase-activated receptor 1	PAR1	-0.103886	0.206049	0.349497	1.05124	1.14593	9.68168	12.9225	2.78551e-08	6.88671e-07
Omy_S34311297	ko:K02213	ko04110	Cell division control protein 6 homolog	CDC6	0.248006	0.350655	0.283572	0.518622	0.749915	6.44439	4.75764	0.00112627	0.00468178
Omy_S34425494	ko:K02603	ko04110	Origin recognition complex subunit 1	ORC1	0.106629	0.157716	0.187738	0.504711	0.625338	6.88388	7.40281	2.38152e-05	0.000201212
Omy_S34425672	ko:K02365	ko04110	Separin	ESPL1	0.367791	0.329614	0.290181	0.474412	0.398685	6.09176	4.49185	0.00170041	0.00646993
Ssa_DY701482	ko:K06640	ko04110	Serine/threonine-protein kinase ATR	ATR	-0.134365	-0.28664	-0.143836	-0.372279	-0.581213	10.7192	6.26384	0.000118643	0.000752192
Ssa_EG893280	ko:K03875	ko04110	S-phase kinase-associated protein 2	SKP2	0.175559	0.309405	0.0697211	0.311631	0.499688	4.1013	2.98103	0.0189726	0.0442978
Ssa_GRASP209147721	ko:K03363	ko04110	Cell division cycle protein 20 homolog	CDC20	0.263036	0.373132	0.388577	0.621998	0.687537	11.7926	5.87066	0.000210522	0.00119842
Ssa_GRASP209154477	ko:K06067	ko04110	Histone deacetylase 2	HDAC2	0.0609079	0.205598	0.0435053	0.688947	0.741089	8.87296	17.2614	3.52893e-10	1.84314e-08
Ssa_GRASP209154883	ko:K06627	ko04110	Cyclin-A2	CCNA2	0.31681	0.439369	0.408527	0.524917	0.473437	9.57965	4.74856	0.00114215	0.00472731
Ssa_GRASP209154885	ko:K06630	ko04110	14-3-3 protein beta/alpha-1	143B1	0.254056	0.279022	0.302535	0.537428	0.716934	12.6211	15.7008	1.57138e-09	6.29858e-08
Ssa_GRASP209154957	ko:K06630	ko04110	14-3-3 protein eta	1433F	0.163671	0.0490903	0.195319	0.228227	0.449168	13.263	5.80078	0.000233353	0.00130246
Ssa_GRASP209155061	ko:K06624	ko04110	Cyclin-dependent kinase inhibitor 1B	CDN1B	0.18783	0.0776252	-0.0444707	-0.310993	-0.409767	8.45616	3.43786	0.00905337	0.0248473
Ssa_GRASP209155317	ko:K04682	ko04110	Transcription factor E2F4	E2F4	-0.286124	-0.377469	-0.284932	-0.726432	-0.76344	10.2566	13.1678	2.13495e-08	5.51567e-07
Ssa_GRASP209732103	ko:K09993	ko04110	Cyclin-dependent kinase inhibitor 1C	CDN1C	0.136852	0.237634	0.168822	0.474368	0.522971	8.39951	3.3269	0.0108291	0.0286018
Ssa_GRASP209736923	ko:K04402	ko04110	Growth arrest and DNA damage-inducible protein GADD45 beta	GA45B	-0.385017	-0.470576	-0.476572	-0.688214	-0.611986	8.59717	3.25623	0.0121402	0.0313175
Ssa_GRASP221221805	ko:K03094	ko04110	S-phase kinase-associated protein 1	SKP1	0.298422	0.251345	0.27455	0.52174	0.569397	12.927	11.26	1.81186e-07	3.30712e-06
Ssa_GRASP223646767	ko:K06630	ko04110	14-3-3 protein zeta	1433Z	-0.107791	0.129083	0.303841	0.308479	0.558184	10.4725	7.54977	1.94727e-05	0.000169508
Ssa_GRASP223648283	ko:K06630	ko04110	14-3-3 protein gamma-1	143G1	-0.348935	-0.809001	-0.715134	-1.4991	-1.94924	9.49739	11.7612	1.01689e-07	2.01238e-06
Ssa_GRASP223648381	ko:K06630	ko04110	14-3-3 protein beta/alpha	1433B	0.181881	0.205897	0.207162	0.483412	0.592808	15.6357	12.8801	2.91738e-08	7.1541e-07
Ssa_GRASP223648549	ko:K06632	ko04110	Wee1-like protein kinase 1-B	WEE1B	0.427752	0.463423	0.531502	0.888614	1.10389	10.5727	20.1214	2.77294e-11	2.15842e-09
Ssa_S30281436	ko:K02202	ko04110	Cyclin-dependent kinase 7	CDK7	0.260069	0.302094	0.250628	0.246508	0.499035	7.49913	3.05344	0.0168666	0.0403841
Ssa_S30281587	ko:K06643	ko04110	E3 ubiquitin-protein ligase Mdm2	MDM2	0.0876017	-0.0185591	-0.0512357	0.117215	0.440419	10.1285	7.4281	2.30021e-05	0.000195712
Ssa_S31972778	ko:K06637	ko04110	Mitotic checkpoint serine/threonine-protein kinase BUB1 beta	BUB1B	0.396436	0.40098	0.251305	0.541941	0.702627	4.98774	7.16872	3.29081e-05	0.000263461
Ssa_S31977019	ko:K05868	ko04110	G2/mitotic-specific cyclin-B1	CCNB1	0.249928	0.251723	0.388788	0.729841	0.811982	9.56836	6.33184	0.000107549	0.000692099
Ssa_S31982754	ko:K02214	ko04110	Cell division cycle 7-related protein kinase	CDC7	0.167242	0.521979	0.0399807	0.214076	0.323824	7.07147	3.56898	0.00733125	0.020975
Ssa_S35558904	ko:K03358	ko04110	Anaphase-promoting complex subunit 11	APC11	-0.137415	-0.043407	-0.0421809	0.348724	0.503913	9.38024	8.5952	4.82704e-06	5.43267e-05
Ssa_S35586237	ko:K03348	ko04110	Anaphase-promoting complex subunit 1	APC1	0.257074	0.229211	0.187101	0.362903	0.489399	8.63205	3.44426	0.0089605	0.0246317
Ssa_S35697443	ko:K06639	ko04110	Dual specificity protein phosphatase CDC14B	CC14B	-0.203056	-0.25179	-0.316243	-0.786243	-0.713869	8.81345	13.8833	9.96405e-09	2.89678e-07
Ssa_S48421049	ko:K06625	ko04110	Cyclin-dependent kinase inhibitor 1	CDN1A	0.719725	0.828345	0.607675	1.63961	2.47349	5.81406	24.5758	8.00436e-13	1.44138e-10
Ssa_S50369294	ko:K04685	ko04110	Cyclin-dependent kinase 4 inhibitor B	CDN2B	0.330751	-0.0207404	0.201209	-0.435549	-0.127655	8.89765	4.68758	0.00125493	0.00509105
Omy_S34311297	ko:K02213	ko04111	Cell division control protein 6 homolog	CDC6	0.248006	0.350655	0.283572	0.518622	0.749915	6.44439	4.75764	0.00112627	0.00468178
Omy_S34425494	ko:K02603	ko04111	Origin recognition complex subunit 1	ORC1	0.106629	0.157716	0.187738	0.504711	0.625338	6.88388	7.40281	2.38152e-05	0.000201212
Omy_S34425672	ko:K02365	ko04111	Separin	ESPL1	0.367791	0.329614	0.290181	0.474412	0.398685	6.09176	4.49185	0.00170041	0.00646993
Ssa_GRASP209147721	ko:K03363	ko04111	Cell division cycle protein 20 homolog	CDC20	0.263036	0.373132	0.388577	0.621998	0.687537	11.7926	5.87066	0.000210522	0.00119842
Ssa_GRASP209152450	ko:K04382	ko04111	Serine/threonine-protein phosphatase 2A catalytic subunit beta isoform	PP2AB	0.241379	0.345062	0.370005	0.583103	0.44963	10.1109	3.24979	0.0122674	0.0315646
Ssa_GRASP209731101	ko:K02830	ko04111	Cell cycle checkpoint protein RAD1	RAD1	0.188025	0.420393	0.25384	0.375578	0.531082	9.46891	4.22701	0.0025741	0.00906231
Ssa_GRASP209737085	ko:K02219	ko04111	Cyclin-dependent kinases regulatory subunit 1	CKS1	0.474903	0.600007	0.362613	0.725171	0.812174	9.47386	10.1742	6.60153e-07	9.98443e-06
Ssa_GRASP221221805	ko:K03094	ko04111	S-phase kinase-associated protein 1	SKP1	0.298422	0.251345	0.27455	0.52174	0.569397	12.927	11.26	1.81186e-07	3.30712e-06
Ssa_GRASP223647855	ko:K06678	ko04111	Condensin complex subunit 3	CND3	0.223005	0.274703	0.201988	0.421157	0.41536	11.9218	2.90443	0.0214902	0.0488928
Ssa_S30241479	ko:K02516	ko04111	Protein arginine N-methyltransferase 5	ANM5	0.569518	0.416981	0.311254	0.494334	0.642939	8.0138	3.19251	0.0134599	0.0338745
Ssa_S31982754	ko:K02214	ko04111	Cell division cycle 7-related protein kinase	CDC7	0.167242	0.521979	0.0399807	0.214076	0.323824	7.07147	3.56898	0.00733125	0.020975
Ssa_S35558904	ko:K03358	ko04111	Anaphase-promoting complex subunit 11	APC11	-0.137415	-0.043407	-0.0421809	0.348724	0.503913	9.38024	8.5952	4.82704e-06	5.43267e-05
Ssa_S35586237	ko:K03348	ko04111	Anaphase-promoting complex subunit 1	APC1	0.257074	0.229211	0.187101	0.362903	0.489399	8.63205	3.44426	0.0089605	0.0246317
Ssa_S35586994	ko:K06676	ko04111	Condensin complex subunit 2	CND2	0.195142	0.252604	0.108782	0.33268	0.534291	7.11411	4.21289	0.00263194	0.00921484
Ssa_S35601989	ko:K04382	ko04111	Serine/threonine-protein phosphatase 2A catalytic subunit alpha isoform	PP2AA	0.463892	0.353721	0.231435	0.391071	0.588235	7.70718	4.86209	0.00095907	0.00411671
Ssa_S35697443	ko:K06639	ko04111	Dual specificity protein phosphatase CDC14B	CC14B	-0.203056	-0.25179	-0.316243	-0.786243	-0.713869	8.81345	13.8833	9.96405e-09	2.89678e-07
Omy_S18148613	ko:K10872	ko04113	Meiotic recombination protein DMC1/LIM15 homolog	DMC1	-0.290758	-0.319595	-0.293608	-0.326423	-0.593008	7.36537	5.00852	0.000766475	0.00342374
Omy_S34311297	ko:K02213	ko04113	Cell division control protein 6 homolog	CDC6	0.248006	0.350655	0.283572	0.518622	0.749915	6.44439	4.75764	0.00112627	0.00468178
Omy_S34425494	ko:K02603	ko04113	Origin recognition complex subunit 1	ORC1	0.106629	0.157716	0.187738	0.504711	0.625338	6.88388	7.40281	2.38152e-05	0.000201212
Omy_S34425672	ko:K02365	ko04113	Separin	ESPL1	0.367791	0.329614	0.290181	0.474412	0.398685	6.09176	4.49185	0.00170041	0.00646993
Ssa_GRASP209147721	ko:K03363	ko04113	Cell division cycle protein 20 homolog	CDC20	0.263036	0.373132	0.388577	0.621998	0.687537	11.7926	5.87066	0.000210522	0.00119842
Ssa_GRASP209152450	ko:K04382	ko04113	Serine/threonine-protein phosphatase 2A catalytic subunit beta isoform	PP2AB	0.241379	0.345062	0.370005	0.583103	0.44963	10.1109	3.24979	0.0122674	0.0315646
Ssa_GRASP209731101	ko:K02830	ko04113	Cell cycle checkpoint protein RAD1	RAD1	0.188025	0.420393	0.25384	0.375578	0.531082	9.46891	4.22701	0.0025741	0.00906231
Ssa_GRASP223647701	ko:K04345	ko04113	cAMP-dependent protein kinase catalytic subunit beta	KAPCB	0.333374	0.301551	0.318177	0.431789	0.315682	7.26342	7.7331	1.5176e-05	0.000138795
Ssa_S31982754	ko:K02214	ko04113	Cell division cycle 7-related protein kinase	CDC7	0.167242	0.521979	0.0399807	0.214076	0.323824	7.07147	3.56898	0.00733125	0.020975
Ssa_S35558904	ko:K03358	ko04113	Anaphase-promoting complex subunit 11	APC11	-0.137415	-0.043407	-0.0421809	0.348724	0.503913	9.38024	8.5952	4.82704e-06	5.43267e-05
Ssa_S35586237	ko:K03348	ko04113	Anaphase-promoting complex subunit 1	APC1	0.257074	0.229211	0.187101	0.362903	0.489399	8.63205	3.44426	0.0089605	0.0246317
Ssa_S35601989	ko:K04382	ko04113	Serine/threonine-protein phosphatase 2A catalytic subunit alpha isoform	PP2AA	0.463892	0.353721	0.231435	0.391071	0.588235	7.70718	4.86209	0.00095907	0.00411671
Ssa_S35697443	ko:K06639	ko04113	Dual specificity protein phosphatase CDC14B	CC14B	-0.203056	-0.25179	-0.316243	-0.786243	-0.713869	8.81345	13.8833	9.96405e-09	2.89678e-07
Omy_S34425672	ko:K02365	ko04114	Separin	ESPL1	0.367791	0.329614	0.290181	0.474412	0.398685	6.09176	4.49185	0.00170041	0.00646993
Ssa_GRASP209147721	ko:K03363	ko04114	Cell division cycle protein 20 homolog	CDC20	0.263036	0.373132	0.388577	0.621998	0.687537	11.7926	5.87066	0.000210522	0.00119842
Ssa_GRASP209152450	ko:K04382	ko04114	Serine/threonine-protein phosphatase 2A catalytic subunit beta isoform	PP2AB	0.241379	0.345062	0.370005	0.583103	0.44963	10.1109	3.24979	0.0122674	0.0315646
Ssa_GRASP209154809	ko:K11481	ko04114	Aurora kinase A-A	AURAA	0.473542	0.622073	0.618615	0.705518	0.852567	7.13504	6.11792	0.000146612	0.000894245
Ssa_GRASP209154885	ko:K06630	ko04114	14-3-3 protein beta/alpha-1	143B1	0.254056	0.279022	0.302535	0.537428	0.716934	12.6211	15.7008	1.57138e-09	6.29858e-08
Ssa_GRASP209154957	ko:K06630	ko04114	14-3-3 protein eta	1433F	0.163671	0.0490903	0.195319	0.228227	0.449168	13.263	5.80078	0.000233353	0.00130246
Ssa_GRASP209734529	ko:K06268	ko04114	Calcineurin B homologous protein 2	CHP2	0.444481	0.0682329	0.618489	0.452991	0.177531	6.80452	6.1926	0.000131537	0.000817194
Ssa_GRASP221221805	ko:K03094	ko04114	S-phase kinase-associated protein 1	SKP1	0.298422	0.251345	0.27455	0.52174	0.569397	12.927	11.26	1.81186e-07	3.30712e-06
Ssa_GRASP223646767	ko:K06630	ko04114	14-3-3 protein zeta	1433Z	-0.107791	0.129083	0.303841	0.308479	0.558184	10.4725	7.54977	1.94727e-05	0.000169508
Ssa_GRASP223647701	ko:K04345	ko04114	cAMP-dependent protein kinase catalytic subunit beta	KAPCB	0.333374	0.301551	0.318177	0.431789	0.315682	7.26342	7.7331	1.5176e-05	0.000138795
Ssa_GRASP223648283	ko:K06630	ko04114	14-3-3 protein gamma-1	143G1	-0.348935	-0.809001	-0.715134	-1.4991	-1.94924	9.49739	11.7612	1.01689e-07	2.01238e-06
Ssa_GRASP223648381	ko:K06630	ko04114	14-3-3 protein beta/alpha	1433B	0.181881	0.205897	0.207162	0.483412	0.592808	15.6357	12.8801	2.91738e-08	7.1541e-07
Ssa_S31968552	ko:K04515	ko04114	Calcium/calmodulin-dependent protein kinase type II subunit gamma	KCC2G	-0.589866	-0.397877	-0.751721	-1.00532	-0.730236	8.15257	3.42749	0.00920601	0.0251852
Ssa_S31981947	ko:K06268	ko04114	Calcineurin subunit B type 1	CANB1	0.0315038	0.0993391	0.143244	0.463181	0.369054	5.55009	7.75113	1.481e-05	0.000136191
Ssa_S31984446	ko:K04960	ko04114	Inositol 1,4,5-trisphosphate receptor type 3	ITPR3	0.202336	0.17018	0.173256	0.298541	0.53884	7.00048	3.4495	0.00888512	0.0244746
Ssa_S35558904	ko:K03358	ko04114	Anaphase-promoting complex subunit 11	APC11	-0.137415	-0.043407	-0.0421809	0.348724	0.503913	9.38024	8.5952	4.82704e-06	5.43267e-05
Ssa_S35580708	ko:K04348	ko04114	Serine/threonine-protein phosphatase 2B catalytic subunit alpha isoform	PP2BA	0.631902	0.456126	0.400277	0.531255	0.747321	7.20021	3.82156	0.00489309	0.0150715
Ssa_S35586237	ko:K03348	ko04114	Anaphase-promoting complex subunit 1	APC1	0.257074	0.229211	0.187101	0.362903	0.489399	8.63205	3.44426	0.0089605	0.0246317
Ssa_S35601989	ko:K04382	ko04114	Serine/threonine-protein phosphatase 2A catalytic subunit alpha isoform	PP2AA	0.463892	0.353721	0.231435	0.391071	0.588235	7.70718	4.86209	0.00095907	0.00411671
Omy_S15295160	ko:K10612	ko04120	Cullin-5	CUL5	-0.123688	0.141047	0.370237	1.15189	1.31562	4.83729	5.22661	0.000550282	0.00263041
Ssa_EG893280	ko:K03875	ko04120	S-phase kinase-associated protein 2	SKP2	0.175559	0.309405	0.0697211	0.311631	0.499688	4.1013	2.98103	0.0189726	0.0442978
Ssa_GRASP209147721	ko:K03363	ko04120	Cell division cycle protein 20 homolog	CDC20	0.263036	0.373132	0.388577	0.621998	0.687537	11.7926	5.87066	0.000210522	0.00119842
Ssa_GRASP221221805	ko:K03094	ko04120	S-phase kinase-associated protein 1	SKP1	0.298422	0.251345	0.27455	0.52174	0.569397	12.927	11.26	1.81186e-07	3.30712e-06
Ssa_S30281587	ko:K06643	ko04120	E3 ubiquitin-protein ligase Mdm2	MDM2	0.0876017	-0.0185591	-0.0512357	0.117215	0.440419	10.1285	7.4281	2.30021e-05	0.000195712
Ssa_S35500662	ko:K03872	ko04120	Transcription elongation factor B polypeptide 1	ELOC	0.51031	0.510047	0.39515	0.632898	0.84913	9.12531	9.25923	2.05656e-06	2.64524e-05
Ssa_S35558904	ko:K03358	ko04120	Anaphase-promoting complex subunit 11	APC11	-0.137415	-0.043407	-0.0421809	0.348724	0.503913	9.38024	8.5952	4.82704e-06	5.43267e-05
Ssa_S35586237	ko:K03348	ko04120	Anaphase-promoting complex subunit 1	APC1	0.257074	0.229211	0.187101	0.362903	0.489399	8.63205	3.44426	0.0089605	0.0246317
Ssa_S47625198	ko:K06689	ko04120	Ubiquitin-conjugating enzyme E2 E2	UB2E2	-0.139718	-0.290436	-0.170776	-0.389809	-0.5891	10.5669	9.70471	1.17613e-06	1.63857e-05
Ssa_TC102663	ko:K03178	ko04120	Ubiquitin-like modifier-activating enzyme 1	UBA1	0.0601203	0.000898699	0.0267992	-0.46325	-0.187724	6.98619	3.17212	0.0139122	0.0347085
Ssa_CA057984	ko:K04440	ko04141	Mitogen-activated protein kinase 10	MK10	0.432128	0.0764103	0.413185	0.670459	0.0276395	4.84867	5.2079	0.000566088	0.00269635
Ssa_DW006493	ko:K08057	ko04141	Calreticulin	CALR	0.414427	0.70675	0.624634	0.70322	0.524087	6.50387	7.09606	3.64082e-05	0.000285237
Ssa_DW549255	ko:K14007	ko04141	Protein transport protein Sec24A	SC24A	0.114179	0.088198	0.223809	0.420464	0.270966	5.79403	3.13287	0.0148263	0.0364231
Ssa_EG789101	ko:K14012	ko04141	NSFL1 cofactor p47	NSF1C	0.108346	0.0865268	0.0627944	0.214131	0.460171	10.0453	3.9919	0.00373187	0.0121722
Ssa_EG851716	ko:K09487	ko04141	Endoplasmin	ENPL	0.4696	0.434851	0.522775	0.652167	0.643744	10.3637	6.8863	4.8834e-05	0.000363503
Ssa_EG860899	ko:K14001	ko04141	Nucleotide exchange factor SIL1	SIL1	0.123909	-0.0386174	0.0757982	0.524489	0.260937	7.25889	5.19878	0.000573956	0.00272951
Ssa_GRASP209154349	ko:K09507	ko04141	DnaJ homolog subfamily B member 1	DNJB1	0.27135	0.113029	0.203457	0.443002	0.578186	10.3683	9.63638	1.28049e-06	1.75161e-05
Ssa_GRASP209154829	ko:K03237	ko04141	Eukaryotic translation initiation factor 2 subunit 1	IF2A	0.152681	0.251568	0.198133	0.615089	0.436809	9.45715	7.93188	1.16082e-05	0.000111507
Ssa_GRASP209154931	ko:K14009	ko04141	B-cell receptor-associated protein 31	BAP31	0.223085	0.264744	0.256002	0.419325	0.36707	13.7928	6.10547	0.000149293	0.000904095
Ssa_GRASP209155091	ko:K09490	ko04141	78 kDa glucose-regulated protein	GRP78	0.308219	0.285359	0.418119	0.541019	0.54536	16.1544	5.43235	0.000403673	0.00204292
Ssa_GRASP209155489	ko:K03283	ko04141	Heat shock cognate 71 kDa protein	HSP7C	0.600988	0.805795	0.704085	1.41126	1.20374	12.5842	24.851	6.52257e-13	1.2365e-10
Ssa_GRASP209156281	ko:K08860	ko04141	Eukaryotic translation initiation factor 2-alpha kinase 1	E2AK1	0.217082	0.154809	0.336359	0.49196	0.652167	10.1302	13.867	1.01359e-08	2.93967e-07
Ssa_GRASP209731761	ko:K14004	ko04141	Protein SEC13 homolog	SEC13	0.224379	0.320315	0.302132	0.231831	0.401673	11.7329	6.35166	0.000104521	0.000677401
Ssa_GRASP209736777	ko:K09556	ko04141	BAG family molecular chaperone regulator 2	BAG2	0.455867	0.301306	0.766496	0.71018	0.277713	6.95087	4.42712	0.00188106	0.00702195
Ssa_GRASP221219585	ko:K13989	ko04141	Derlin-2	DERL2	0.502422	0.381777	0.405067	0.685786	0.848703	8.84317	6.05652	0.000160335	0.000956698
Ssa_GRASP221221805	ko:K03094	ko04141	S-phase kinase-associated protein 1	SKP1	0.298422	0.251345	0.27455	0.52174	0.569397	12.927	11.26	1.81186e-07	3.30712e-06
Ssa_GRASP223647901	ko:K10084	ko04141	ER degradation-enhancing alpha-mannosidase-like 1	EDEM1	0.4225	0.298354	0.376684	0.377531	0.589283	10.0939	6.51349	8.28587e-05	0.000559423
Ssa_GRASP223672560	ko:K09481	ko04141	Protein transport protein Sec61 subunit beta	SC61B	0.280607	0.278367	0.173892	0.183804	0.465799	9.70805	3.1495	0.0144317	0.03568
Ssa_KSS216	ko:K04440	ko04141	Mitogen-activated protein kinase 9	MK09	0.22968	0.127353	0.276185	0.618031	0.458211	4.58162	3.44511	0.00894821	0.0246147
Ssa_S18860610	ko:K08054	ko04141	Calnexin	CALX	0.249939	0.185044	0.354223	0.543932	0.236478	8.43815	4.32099	0.00222088	0.00802965
Ssa_S30240962	ko:K04374	ko04141	Cyclic AMP-dependent transcription factor ATF-4	ATF4	0.230979	0.200002	0.202118	0.700606	0.152356	10.8522	7.54285	1.96575e-05	0.000170871
Ssa_S30268702	ko:K04079	ko04141	Heat shock protein HSP 90-beta	HS90B	0.433363	0.438766	0.512956	1.35705	0.832106	7.06794	13.2128	2.0338e-08	5.29009e-07
Ssa_S31975139	ko:K08653	ko04141	Membrane-bound transcription factor site-1 protease	MBTP1	-0.116661	-0.0718133	-0.278637	-0.489965	-0.170749	7.77761	8.50819	5.40798e-06	5.93157e-05
Ssa_S35518250	ko:K03853	ko04141	Calpain-2 catalytic subunit	CAN2	1.2759	1.04555	1.07636	1.81604	1.91215	11.5426	20.5367	1.95281e-11	1.62487e-09
Ssa_S35518389	ko:K13525	ko04141	Transitional endoplasmic reticulum ATPase	TERA	0.665791	0.353383	1.084	1.08569	0.564644	7.35001	9.32821	1.88476e-06	2.44512e-05
Ssa_S35528021	ko:K10080	ko04141	Protein ERGIC-53	LMAN1	-0.21163	-0.135274	-0.042008	-0.337072	-0.412651	10.5912	7.32392	2.65474e-05	0.000219982
Ssa_S35552102	ko:K09517	ko04141	DnaJ homolog subfamily B member 11	DJB11	0.556514	0.579713	0.55321	0.739338	0.808225	7.69926	8.60778	4.74855e-06	5.35432e-05
Ssa_S35555128	ko:K04571	ko04141	Translocon-associated protein subunit delta	SSRD	0.197047	0.343685	0.347619	0.474491	0.518124	12.5532	9.19467	2.23203e-06	2.83767e-05
Ssa_S35579820	ko:K09486	ko04141	Hypoxia up-regulated protein 1	HYOU1	0.0293244	-0.216671	-0.185907	-0.559454	-0.584307	9.22181	5.94497	0.000188755	0.00110016
Ssa_S35663868	ko:K10839	ko04141	UV excision repair protein RAD23 homolog B	RD23B	-0.577569	-1.1638	-0.729539	-1.18958	-1.05525	7.24357	13.1101	2.27214e-08	5.79563e-07
Ssa_S47624945	ko:K14018	ko04141	Phospholipase A-2-activating protein	PLAP	0.175421	0.204273	0.205092	0.324584	0.472089	10.5283	7.71053	1.56473e-05	0.000142264
Ssa_S47625103	ko:K03283	ko04141	Heat shock cognate 70 kDa protein	HSP70	0.582792	0.788036	0.707631	1.39259	1.17988	12.5672	25.8604	3.11879e-13	6.87238e-11
Ssa_S47625198	ko:K06689	ko04141	Ubiquitin-conjugating enzyme E2 E2	UB2E2	-0.139718	-0.290436	-0.170776	-0.389809	-0.5891	10.5669	9.70471	1.17613e-06	1.63857e-05
Ssa_S47626109	ko:K08288	ko04141	Glucosidase 2 subunit beta	GLU2B	-0.010596	-0.199955	-0.320096	-0.499889	-0.193511	9.06993	8.53374	5.2303e-06	5.78401e-05
Ssa_S47726766	ko:K14016	ko04141	Ubiquitin fusion degradation protein 1 homolog	UFD1	0.188977	0.123074	0.169565	0.338992	0.414414	11.8103	6.70711	6.28944e-05	0.000449487
Ssa_STIR19076	ko:K09485	ko04141	Heat shock 70 kDa protein 4L	HS74L	0.486065	0.193318	0.613132	0.641721	0.243271	6.19809	4.59889	0.00143972	0.00566989
Ssa_TC109813	ko:K04079	ko04141	Heat shock protein HSP 90-alpha	HS90A	-0.149604	-0.0588169	0.0470928	0.637967	0.387845	4.29983	3.95813	0.00393734	0.0126948
Omy_BX876603	ko:K01365	ko04142	Cathepsin L	CATL	-1.21381	-0.168567	-0.500312	-1.68986	-2.06711	5.76262	5.85147	0.000216552	0.00122489
Omy_S15300607	ko:K13289	ko04142	Lysosomal protective protein	PPGB	-0.52439	-0.988494	-0.93134	-1.71593	-1.97823	8.63198	10.8613	2.89308e-07	4.96516e-06
Omy_S34425998	ko:K12316	ko04142	Lysosomal alpha-glucosidase	LYAG	-0.298612	-0.442159	-0.534575	-0.363954	-0.805075	4.22062	8.36425	6.53283e-06	6.95049e-05
Ssa_CL233Contig1	ko:K08568	ko04142	Cathepsin Z	CATZ	0.0855334	-0.0977565	-0.136611	-0.675802	-0.613393	16.1389	8.65807	4.44772e-06	5.05289e-05
Ssa_CO470179	ko:K12388	ko04142	Sortilin	SORT	-0.319118	-0.37487	-0.56049	-1.04385	-0.874256	7.30832	4.53076	0.00160046	0.00617115
Ssa_GRASP209150355	ko:K06129	ko04142	Group XV phospholipase A2	PAG15	0.768472	0.143127	0.46503	1.02562	0.875224	6.69317	4.70297	0.00122544	0.0049937
Ssa_GRASP209154067	ko:K12373	ko04142	Beta-hexosaminidase subunit beta	HEXB	-0.471759	-0.757861	-0.788646	-1.61081	-1.603	15.3372	24.6006	7.85751e-13	1.43638e-10
Ssa_GRASP209155187	ko:K01204	ko04142	Alpha-N-acetylgalactosaminidase	NAGAB	-0.0328886	-0.287988	-0.209305	-1.16235	-1.14099	16.9811	14.2262	6.96605e-09	2.13856e-07
Ssa_GRASP209155853	ko:K12373	ko04142	Beta-hexosaminidase subunit alpha	HEXA	-0.0109116	-0.201743	-0.222505	-0.604913	-0.389615	7.27132	5.657	0.000288703	0.00154878
Ssa_GRASP209156027	ko:K02154	ko04142	V-type proton ATPase 116 kDa subunit a isoform 3	VPP3	-0.0953554	-0.24219	-0.129686	-0.51909	-0.525538	12.9048	5.25029	0.000530933	0.00255303
Ssa_GRASP209731971	ko:K01366	ko04142	Pro-cathepsin H	CATH	-0.362397	-0.514803	-0.435589	-1.31025	-1.47462	15.611	18.5094	1.12981e-10	7.02634e-09
Ssa_GRASP209734889	ko:K12395	ko04142	AP-1 complex subunit sigma-3	AP1S3	0.359922	0.361551	0.349527	0.459606	0.741215	7.82048	6.65024	6.81818e-05	0.000478542
Ssa_GRASP209735753	ko:K01074	ko04142	Palmitoyl-protein thioesterase 1	PPT1	-0.554502	-0.835063	-0.577733	-1.04505	-1.04829	12.5023	6.5936	7.39051e-05	0.000509523
Ssa_GRASP209736181	ko:K01074	ko04142	Lysosomal thioesterase PPT2-A	PPT2A	-0.296513	-0.212319	-0.514337	-0.667446	-0.762735	9.77149	10.7207	3.41887e-07	5.68164e-06
Ssa_GRASP223647681	ko:K06528	ko04142	Lysosome-associated membrane glycoprotein 1	LAMP1	-0.227751	-0.364852	-0.298244	-0.405882	-0.360503	13.1307	6.30586	0.000111656	0.000715035
Ssa_GRASP223647771	ko:K01369	ko04142	Legumain	LGMN	-0.214111	-0.354497	-0.262492	-0.854447	-0.797212	17.3738	15.2566	2.44064e-09	9.11652e-08
Ssa_GRASP223648159	ko:K01379	ko04142	Cathepsin D	CATD	-0.23243	-0.378327	-0.39772	-0.793035	-0.649435	15.9218	8.15338	8.63508e-06	8.72548e-05
Ssa_GRASP223648297	ko:K01373	ko04142	Cathepsin F	CATF	0.167272	-0.197768	-0.250514	-0.437051	-0.582596	10.843	9.56607	1.39794e-06	1.89382e-05
Ssa_GRASP223648311	ko:K01189	ko04142	Alpha-galactosidase A	AGAL	-0.0246643	-0.177295	-0.205094	-0.53476	-0.430047	11.4088	8.79088	3.74432e-06	4.38595e-05
Ssa_GRASP223648449	ko:K01137	ko04142	N-acetylglucosamine-6-sulfatase	GNS	-0.268936	-0.51861	-0.561002	-1.01254	-0.987593	14.1406	24.2095	1.05358e-12	1.81593e-10
Ssa_GRASP223648991	ko:K12383	ko04142	Ganglioside GM2 activator	SAP3	-0.472283	-0.804026	-0.770202	-1.8643	-1.59574	9.18124	18.5501	1.08943e-10	6.88164e-09
Ssa_KSS4486	ko:K01444	ko04142	N(4)-(Beta-N-acetylglucosaminyl)-L-asparaginase	ASPG	0.00081863	-0.216594	-0.204277	-0.725567	-0.488807	9.04252	10.2712	5.86743e-07	9.00642e-06
Ssa_S18861124	ko:K12347	ko04142	Natural resistance-associated macrophage protein 2	NRAM2	0.0790915	0.120259	0.184062	-0.950072	-0.596113	12.7392	11.9552	8.15656e-08	1.66795e-06
Ssa_S30240500	ko:K02154	ko04142	V-type proton ATPase 116 kDa subunit a isoform 2	VPP2	1.0606	0.75232	0.94925	1.31555	1.59392	7.94545	18.4587	1.18225e-10	7.27747e-09
Ssa_S30276786	ko:K12385	ko04142	Niemann-Pick C1 protein	NPC1	0.279824	0.233206	0.313998	0.548106	0.521938	6.20422	5.86621	0.000211905	0.00120369
Ssa_S30290877	ko:K06564	ko04142	Cation-independent mannose-6-phosphate receptor	MPRI	-0.00351297	-0.199216	-0.231555	-0.484299	-0.601238	10.7574	11.4631	1.43166e-07	2.69469e-06
Ssa_S30292029	ko:K01201	ko04142	Glucosylceramidase	GLCM	-0.179305	-0.234534	-0.349499	-0.701279	-0.710174	9.92371	9.9488	8.69819e-07	1.2726e-05
Ssa_S31987337	ko:K12396	ko04142	AP-3 complex subunit delta-1	AP3D1	0.171556	-0.0608552	-0.254273	-0.592595	-0.010468	6.3919	6.12609	0.000144879	0.000886392
Ssa_S31991446	ko:K12395	ko04142	AP-1 complex subunit sigma-2	AP1S2	0.346368	0.404398	0.347806	0.381416	0.597176	10.1398	6.40318	9.70537e-05	0.000639166
Ssa_S35500667	ko:K12348	ko04142	Acid ceramidase	ASAH1	0.0801701	-0.207689	-0.261596	-0.964431	-0.688528	10.992	7.39844	2.39584e-05	0.000202139
Ssa_S35559330	ko:K01132	ko04142	N-acetylgalactosamine-6-sulfatase	GALNS	-0.16776	-0.331485	-0.370088	-0.541065	-0.386355	11.6606	3.69467	0.00599288	0.0178045
Ssa_S35661145	ko:K01158	ko04142	Deoxyribonuclease-2-alpha	DNS2A	0.46074	0.305638	0.386646	0.487764	0.745335	13.6985	4.41616	0.00191355	0.00712782
Ssa_S47625024	ko:K01371	ko04142	Cathepsin K	CATK	0.192715	-0.0447482	0.472333	0.469135	0.114343	12.2386	5.048	0.000721686	0.00326477
Ssa_S47730136	ko:K01374	ko04142	Cathepsin O	CATO	-0.128882	-0.189935	-0.334962	-0.537524	-0.529836	10.7166	8.1679	8.4701e-06	8.59476e-05
Ssa_S48395154	ko:K12382	ko04142	Proactivator polypeptide	SAP	-0.190037	-0.473991	-0.449609	-1.14231	-0.970931	8.16141	12.426	4.8106e-08	1.07681e-06
Ssa_S48397312	ko:K06501	ko04142	Macrosialin	CD68	-0.189004	-0.176689	-0.0793817	-0.28395	-0.441104	9.03833	5.1498	0.000618193	0.00288847
Ssa_S50697343	ko:K01275	ko04142	Dipeptidyl peptidase 1	CATC	0.144621	0.162101	-0.486187	-1.15447	-0.610507	8.74134	11.0856	2.2215e-07	3.93574e-06
Ssa_STIR41343	ko:K12388	ko04142	Sortilin	SORT1	0.0435831	0.0868487	-0.114978	-0.0779622	0.439567	6.8729	5.48671	0.000372113	0.00190882
Ssa_TC101367	ko:K12309	ko04142	Beta-galactosidase	BGAL	-0.374535	-0.593083	-0.941077	-2.04422	-1.6827	10.6142	17.1432	3.94078e-10	2.02321e-08
Ssa_TC85948	ko:K12311	ko04142	Lysosomal alpha-mannosidase	MA2B1	-0.775694	-1.14706	-1.28365	-3.20384	-2.41304	8.58684	17.9561	1.86123e-10	1.06425e-08
Omy_S16592344	ko:K06751	ko04144	Class I histocompatibility antigen, F10 alpha chain	HA1F	-0.104958	-0.716022	-0.339323	-1.11325	-1.67654	11.6289	3.6997	0.00594478	0.0176921
Omy_S18094020	ko:K07904	ko04144	Ras-related protein Rab-11A	RB11A	0.456392	0.323516	0.190899	0.261946	0.781228	6.05596	3.92984	0.00411834	0.0131275
Omy_S32130645	ko:K06751	ko04144	Saoe class I histocompatibility antigen, A alpha chain	1A01	-0.0586073	-0.211611	-0.00980091	-0.484936	-0.7165	8.48175	3.82537	0.00486349	0.0149956
Ssa_CA038824	ko:K05094	ko04144	Fibroblast growth factor receptor 3	FGFR3	0.705885	-0.284688	0.996624	0.492081	0.116119	6.75255	3.62775	0.00667127	0.019423
Ssa_CB515386	ko:K12488	ko04144	Arf-GAP with SH3 domain, ANK repeat and PH domain-containing protein 1	ASAP1	0.358104	-0.0654662	0.436832	0.576513	0.0726307	6.67453	6.31487	0.000110213	0.000706548
Ssa_DW576163	ko:K06069	ko04144	Protein kinase C iota type	KPCI	0.269723	0.236785	0.127756	0.307735	0.548377	6.42195	7.51902	2.03081e-05	0.000175514
Ssa_DY718766	ko:K11866	ko04144	STAM-binding protein-like A	STBPA	-0.439356	-0.533655	-0.567543	-0.37244	-0.690068	10.23	6.86841	5.00786e-05	0.000371586
Ssa_DY723052	ko:K12475	ko04144	Disabled homolog 1	DAB1	-0.173769	-0.240538	-0.608605	-1.47696	-0.977316	8.34045	15.3462	2.23198e-09	8.52179e-08
Ssa_GRASP209147472	ko:K12477	ko04144	EH domain-containing protein 4	EHD4	0.351013	0.0749721	0.47498	0.592261	0.440958	7.58171	8.51327	5.37216e-06	5.9084e-05
Ssa_GRASP209154255	ko:K04513	ko04144	Rho-related GTP-binding protein RhoC	RHOC	0.388707	0.326954	0.361444	0.641261	0.761985	12.0371	12.6883	3.59965e-08	8.39832e-07
Ssa_GRASP209154697	ko:K07887	ko04144	Ras-related protein Rab-5A	RAB5A	0.179406	0.1359	0.240549	0.344556	0.500909	8.44376	9.97842	8.38734e-07	1.23406e-05
Ssa_GRASP209155123	ko:K04388	ko04144	TGF-beta receptor type-2	TGFR2	0.22719	0.245673	0.58524	0.444473	0.732733	8.95931	6.69781	6.37286e-05	0.000454962
Ssa_GRASP209155489	ko:K03283	ko04144	Heat shock cognate 71 kDa protein	HSP7C	0.600988	0.805795	0.704085	1.41126	1.20374	12.5842	24.851	6.52257e-13	1.2365e-10
Ssa_GRASP209155927	ko:K04513	ko04144	Rho-related GTP-binding protein RhoB	RHOB	0.510087	0.600703	0.87311	0.935409	1.50302	10.876	14.7678	3.9944e-09	1.373e-07
Ssa_GRASP209731381	ko:K07891	ko04144	Ras-related protein Rab-22A	RB22A	0.29502	0.252222	0.380814	0.491397	0.612175	6.03117	4.51956	0.0016286	0.00626368
Ssa_GRASP209731929	ko:K12484	ko04144	Rab11 family-interacting protein 2	RFIP2	0.587452	0.353963	0.510779	0.735914	0.884787	7.3806	7.44012	2.26257e-05	0.000192918
Ssa_GRASP209734163	ko:K13649	ko04144	Folate receptor alpha	FOLR1	0.244514	0.517226	0.570559	0.712133	0.635598	14.8437	7.06027	3.82714e-05	0.000297077
Ssa_GRASP209735501	ko:K11981	ko04144	E3 ubiquitin-protein ligase NRDP1	RNF41	-0.188713	-0.407892	-0.250582	-0.361226	-0.37413	10.0096	5.04094	0.000729488	0.00328406
Ssa_GRASP209735789	ko:K04393	ko04144	Cell division control protein 42 homolog	CDC42	0.322976	0.414208	0.369915	0.279669	0.578065	10.2974	6.30345	0.000112045	0.000717147
Ssa_GRASP223648657	ko:K12191	ko04144	Charged multivesicular body protein 2a	CHM2A	0.105285	0.220797	0.144059	0.233773	0.451594	10.1763	6.1144	0.000147364	0.000897955
Ssa_S18886120	ko:K04439	ko04144	Beta-arrestin-1	ARRB1	-0.12279	0.234551	-0.337218	-0.528005	-0.406754	4.21969	3.61193	0.00684272	0.0198217
Ssa_S30259116	ko:K12199	ko04144	Vacuolar protein sorting-associated protein VTA1 homolog	VTA1	0.271455	0.266195	0.132366	0.236756	0.41473	10.2483	5.95651	0.000185587	0.00108379
Ssa_S30269749	ko:K00889	ko04144	Phosphatidylinositol 4-phosphate 5-kinase type-1 beta	PI51B	0.465172	0.228245	0.186943	0.0891335	0.408177	8.85175	3.38286	0.00989322	0.0266314
Ssa_S30281587	ko:K06643	ko04144	E3 ubiquitin-protein ligase Mdm2	MDM2	0.0876017	-0.0185591	-0.0512357	0.117215	0.440419	10.1285	7.4281	2.30021e-05	0.000195712
Ssa_S31974182	ko:K11825	ko04144	AP-2 complex subunit beta	AP2B1	0.566699	0.555201	0.390852	0.516179	0.799205	6.97183	8.27116	7.38674e-06	7.70943e-05
Ssa_S35552559	ko:K05704	ko04144	Proto-oncogene tyrosine-protein kinase Src	SRC	0.526751	0.262082	0.116488	-0.361889	0.0358166	5.99931	5.15408	0.00061419	0.00287607
Ssa_S35559381	ko:K13712	ko04144	Phosphatidylinositol 4-phosphate 5-kinase-like protein 1	PI5L1	0.50422	0.572837	0.487582	1.08206	1.06364	9.22909	9.77944	1.07201e-06	1.51272e-05
Ssa_S35567334	ko:K12958	ko04144	Caveolin-2	CAV2	0.599637	0.118011	0.620138	0.509262	0.218874	4.99287	4.77638	0.0010942	0.00459025
Ssa_S35685817	ko:K12489	ko04144	Arf-GAP with coiled-coil, ANK repeat and PH domain-containing protein 1	ACAP1	0.024413	-0.200581	-0.0637465	-0.37376	-0.779013	8.68712	2.90312	0.0215359	0.0489514
Ssa_S35704863	ko:K12195	ko04144	Charged multivesicular body protein 6	CHMP6	0.215278	0.291	0.335815	0.434743	0.492787	6.51808	5.47246	0.000380129	0.0019425
Ssa_S47625103	ko:K03283	ko04144	Heat shock cognate 70 kDa protein	HSP70	0.582792	0.788036	0.707631	1.39259	1.17988	12.5672	25.8604	3.11879e-13	6.87238e-11
Ssa_S48405112	ko:K03914	ko04144	Proteinase-activated receptor 1	PAR1	-0.103886	0.206049	0.349497	1.05124	1.14593	9.68168	12.9225	2.78551e-08	6.88671e-07
Ssa_STIR26902	ko:K11248	ko04144	Endophilin-B1	SHLB1	0.188476	0.249162	0.217914	0.249427	0.484717	7.30314	4.68924	0.00125172	0.00508486
Ssa_STIR38781	ko:K06503	ko04144	Transferrin receptor protein 1	TFR1	0.198175	0.342466	0.31885	0.773227	0.612169	5.01907	4.9339	0.000859084	0.0037581
Ssa_TC107257	ko:K01115	ko04144	Phospholipase D2	PLD2	0.179353	0.283664	0.301422	0.877707	0.875948	7.68618	9.37707	1.77211e-06	2.31892e-05
Ssa_TC66462	ko:K12475	ko04144	Disabled homolog 2	DAB2	-0.452108	-1.13486	-0.475357	-1.28481	-1.70667	11.3183	7.21204	3.09889e-05	0.00025059
Omy_BX876603	ko:K01365	ko04145	Cathepsin L	CATL	-1.21381	-0.168567	-0.500312	-1.68986	-2.06711	5.76262	5.85147	0.000216552	0.00122489
Omy_S16592344	ko:K06751	ko04145	Class I histocompatibility antigen, F10 alpha chain	HA1F	-0.104958	-0.716022	-0.339323	-1.11325	-1.67654	11.6289	3.6997	0.00594478	0.0176921
Omy_S32130645	ko:K06751	ko04145	Saoe class I histocompatibility antigen, A alpha chain	1A01	-0.0586073	-0.211611	-0.00980091	-0.484936	-0.7165	8.48175	3.82537	0.00486349	0.0149956
Omy_S34312663	ko:K02151	ko04145	V-type proton ATPase subunit F	VATF	0.385629	0.320695	0.232205	0.33357	0.57532	10.8595	4.12387	0.0030285	0.010348
Ssa_CB511693	ko:K04659	ko04145	Thrombospondin-3b	TSP3B	0.118228	0.0952692	0.325355	0.20258	-0.434342	10.9643	3.10687	0.0154653	0.0377251
Ssa_CK886748	ko:K08008	ko04145	Cytochrome b-245 heavy chain	CY24B	0.197845	-0.00269037	0.201873	0.476711	0.574522	8.00292	3.38641	0.00983679	0.0265149
Ssa_CL120Contig1	ko:K08009	ko04145	Cytochrome b-245 light chain	CY24A	0.48507	0.703546	0.572209	0.678247	0.907316	9.1476	3.53226	0.00777696	0.0219689
Ssa_DW006493	ko:K08057	ko04145	Calreticulin	CALR	0.414427	0.70675	0.624634	0.70322	0.524087	6.50387	7.09606	3.64082e-05	0.000285237
Ssa_GRASP209154697	ko:K07887	ko04145	Ras-related protein Rab-5A	RAB5A	0.179406	0.1359	0.240549	0.344556	0.500909	8.44376	9.97842	8.38734e-07	1.23406e-05
Ssa_GRASP209156027	ko:K02154	ko04145	V-type proton ATPase 116 kDa subunit a isoform 3	VPP3	-0.0953554	-0.24219	-0.129686	-0.51909	-0.525538	12.9048	5.25029	0.000530933	0.00255303
Ssa_GRASP209156245	ko:K08012	ko04145	Neutrophil cytosol factor 4	NCF4	-0.0663026	-0.0868161	0.185939	0.480987	0.223375	8.64129	4.90024	0.000904536	0.00392157
Ssa_GRASP209736353	ko:K06856	ko04145	Ig heavy chain V-I region HG3	HV102	0.400161	0.614294	0.836382	1.4441	1.40825	4.88515	11.7631	1.01462e-07	2.01238e-06
Ssa_GRASP209736759	ko:K06493	ko04145	Integrin beta-3	ITB3	0.454439	0.394875	0.382343	0.845725	0.795008	10.1473	8.26244	7.4724e-06	7.78419e-05
Ssa_GRASP209737623	ko:K03991	ko04145	Mannose-binding protein C	MBL2	0.481997	0.295366	0.747488	1.11565	0.682822	15.9027	11.1195	2.13481e-07	3.81013e-06
Ssa_GRASP221220631	ko:K13813	ko04145	Syntaxin-12	STX12	-0.139295	-0.496972	-0.569393	-1.25508	-0.905394	8.36251	8.07773	9.5501e-06	9.43477e-05
Ssa_GRASP223647681	ko:K06528	ko04145	Lysosome-associated membrane glycoprotein 1	LAMP1	-0.227751	-0.364852	-0.298244	-0.405882	-0.360503	13.1307	6.30586	0.000111656	0.000715035
Ssa_GRASP223672560	ko:K09481	ko04145	Protein transport protein Sec61 subunit beta	SC61B	0.280607	0.278367	0.173892	0.183804	0.465799	9.70805	3.1495	0.0144317	0.03568
Ssa_S18860610	ko:K08054	ko04145	Calnexin	CALX	0.249939	0.185044	0.354223	0.543932	0.236478	8.43815	4.32099	0.00222088	0.00802965
Ssa_S18870961	ko:K07374	ko04145	Tubulin alpha chain	TBA	0.720632	0.63291	1.09609	1.50483	1.68146	7.8011	36.8823	2.91548e-16	1.08329e-12
Ssa_S18892324	ko:K06752	ko04145	HLA class II histocompatibility antigen, DP alpha 1 chain	DPA1	-0.362432	-0.226313	-0.0370163	-0.575252	-0.869537	15.5637	6.64456	6.87342e-05	0.000481579
Ssa_S18892412	ko:K06856	ko04145	Ig heavy chain C region, membrane-bound form	HVCM	1.02348	0.532274	0.936427	1.33944	1.89446	6.28286	6.21476	0.000127379	0.000796112
Ssa_S18892482	ko:K06856	ko04145	Ig mu chain C region membrane-bound form	MUCM	0.140161	-0.554309	0.190928	0.694001	-0.504076	11.6771	3.89155	0.00437689	0.0137878
Ssa_S18892485	ko:K05653	ko04145	Antigen peptide transporter 1	TAP1	-0.035535	-0.0396284	0.0581266	-0.423419	-0.374184	11.0382	5.29837	0.000493765	0.00241283
Ssa_S18892497	ko:K06752	ko04145	H-2 class II histocompatibility antigen, E-S beta chain	HB23	-0.178189	-0.390518	-0.0631765	-0.749487	-0.865236	15.7444	6.549	7.87588e-05	0.000536547
Ssa_S30240500	ko:K02154	ko04145	V-type proton ATPase 116 kDa subunit a isoform 2	VPP2	1.0606	0.75232	0.94925	1.31555	1.59392	7.94545	18.4587	1.18225e-10	7.27747e-09
Ssa_S30263508	ko:K06856	ko04145	Ig heavy chain Mem5	HVM63	0.116876	-0.443023	0.122646	0.551098	-0.39744	7.30044	2.94855	0.0200016	0.0462298
Ssa_S31964089	ko:K06259	ko04145	Platelet glycoprotein 4	CD36	-0.750728	-0.851855	-0.260036	-3.36435	-3.23664	8.03627	12.9765	2.62645e-08	6.55572e-07
Ssa_S35496324	ko:K04659	ko04145	Thrombospondin-4-B	TSP4B	1.40302	0.662072	1.34052	1.68281	0.722008	8.3358	6.23073	0.000124465	0.000781711
Ssa_S35537017	ko:K06563	ko04145	CD209 antigen-like protein B	C209B	-0.515362	-0.442342	-0.728538	-1.14189	-1.05038	11.2448	3.94472	0.00402208	0.0129184
Ssa_S35563748	ko:K07374	ko04145	Tubulin alpha chain, testis-specific	TBAT	0.113185	0.283543	0.262289	0.601867	0.505471	13.3785	6.87587	4.95556e-05	0.000368158
Ssa_S47626154	ko:K07375	ko04145	Tubulin beta chain	TBB5	0.0922941	0.317953	0.357889	0.42226	0.533064	13.6139	16.57	6.77222e-10	3.16693e-08
Ssa_S48394339	ko:K07375	ko04145	Tubulin beta-4 chain	TBB4	0.199749	0.32418	0.341028	0.359937	0.572142	9.72692	4.39512	0.00197752	0.00730742
Ssa_S48403294	ko:K04659	ko04145	Thrombospondin-1	TSP1	0.693885	-0.0433826	0.81815	1.44746	0.478639	6.24628	7.2477	2.94953e-05	0.00023996
Ssa_S50369590	ko:K06563	ko04145	CD209 antigen-like protein A	C209A	0.207094	0.0426758	0.398666	0.727454	0.138542	6.71094	3.15851	0.0142224	0.0352928
Ssa_S50699865	ko:K07375	ko04145	Tubulin beta-2A chain	TBB2A	0.482151	0.472165	0.830274	1.05126	0.792846	5.49293	6.10547	0.000149294	0.000904095
Ssa_STIR38781	ko:K06503	ko04145	Transferrin receptor protein 1	TFR1	0.198175	0.342466	0.31885	0.773227	0.612169	5.01907	4.9339	0.000859084	0.0037581
Ssa_TC109877	ko:K05692	ko04145	Actin-1	ACT1	0.230352	0.159087	0.327813	0.459336	0.130699	12.1541	6.69737	6.37689e-05	0.000454981
Omy_BX296647	ko:K00308	ko04146	Peroxisomal N(1)-acetyl-spermine/spermidine oxidase	PAOX	0.0961343	-0.0931175	-0.0777316	-0.568218	-0.427115	8.63635	9.84051	9.94014e-07	1.41759e-05
Ssa_AM402475	ko:K07514	ko04146	Peroxisomal bifunctional enzyme	ECHP	-0.250151	-0.410504	-0.71502	-1.21042	-0.435187	8.76694	21.8356	6.70866e-12	6.97557e-10
Ssa_CA040320	ko:K00306	ko04146	Peroxisomal sarcosine oxidase	SOX	-0.574886	-0.435921	1.03525	-1.66842	-1.6134	5.72052	5.64338	0.000294602	0.00157552
Ssa_CV428794	ko:K00031	ko04146	Isocitrate dehydrogenase [NADP], mitochondrial	IDHP	-0.0758914	-0.255854	-0.39969	-0.662959	-0.464387	12.8214	10.852	2.92531e-07	5.00623e-06
Ssa_DW563873	ko:K13355	ko04146	Nucleoside diphosphate-linked moiety X motif 19, mitochondrial	NUD19	0.150434	-0.118885	0.0718676	-0.70836	-0.168284	9.13087	4.02308	0.00355193	0.0117054
Ssa_DW564434	ko:K05940	ko04146	Peroxisomal carnitine O-octanoyltransferase	OCTC	-0.274638	-0.339375	-0.269508	-0.689874	-0.735603	4.95704	6.41593	9.52919e-05	0.00062912
Ssa_GRASP209734193	ko:K11517	ko04146	Hydroxyacid oxidase 2	HAOX2	-0.473092	-0.720316	-0.878636	-1.84487	-1.78354	10.056	28.2206	5.9827e-14	1.95084e-11
Ssa_GRASP221221439	ko:K01796	ko04146	Alpha-methylacyl-CoA racemase	AMACR	0.0244098	0.0894494	-0.0985349	-0.726986	-0.360882	10.8723	6.68674	6.47372e-05	0.000461071
Ssa_GRASP223646947	ko:K00273	ko04146	D-amino-acid oxidase	OXDA	-0.3345	-0.513099	-0.600009	-1.48479	-1.53365	12.2339	29.6329	2.33171e-14	1.06225e-11
Ssa_GRASP223649179	ko:K00232	ko04146	Peroxisomal acyl-coenzyme A oxidase 1	ACOX1	-0.246458	-0.265683	-0.240635	-0.645	-0.716569	9.86792	8.31884	6.93585e-06	7.28294e-05
Ssa_S18885788	ko:K08764	ko04146	Non-specific lipid-transfer protein	NLTP	0.206904	-0.000899043	-0.188281	-0.813758	-0.313756	7.19731	7.4854	2.1264e-05	0.000182468
Ssa_S30270510	ko:K13337	ko04146	Peroxisomal biogenesis factor 19	PEX19	0.280442	0.427891	0.271891	0.197268	0.704251	6.75352	5.84658	0.000218118	0.00123145
Ssa_S31963128	ko:K00649	ko04146	Dihydroxyacetone phosphate acyltransferase	GNPAT	0.133497	-0.0174326	0.165914	-0.414353	-0.20324	8.69491	9.10115	2.51411e-06	3.14003e-05
Ssa_S31978570	ko:K13299	ko04146	Glutathione S-transferase kappa 1	GSTK1	0.212857	-0.0278658	0.0315395	-0.375045	-0.549717	5.71322	7.27736	2.83099e-05	0.000231995
Ssa_S31979800	ko:K00869	ko04146	Mevalonate kinase	KIME	0.638248	0.333312	0.370014	0.162294	0.676337	4.51722	5.15276	0.000615422	0.00288017
Ssa_S32006874	ko:K13353	ko04146	Peroxisomal membrane protein 11C	PX11C	0.0333702	-0.0987326	-0.334973	-0.52982	-0.364872	9.16423	6.6754	6.57883e-05	0.000466571
Ssa_S32010412	ko:K03426	ko04146	Peroxisomal NADH pyrophosphatase NUDT12	NUD12	0.250158	0.0815679	-0.256941	-0.45295	-0.117993	7.25703	7.08146	3.71567e-05	0.000289669
Ssa_S35592754	ko:K00477	ko04146	Phytanoyl-CoA dioxygenase, peroxisomal	PAHX	-0.0933182	-0.149549	-0.144152	-0.710922	-0.562018	11.2147	3.90838	0.00426124	0.0134975
Ssa_S35676209	ko:K00106	ko04146	Xanthine dehydrogenase/oxidase	XDH	0.0597559	0.131444	0.135406	0.490437	0.461805	14.6526	9.69982	1.1833e-06	1.64476e-05
Ssa_S35708455	ko:K03781	ko04146	Catalase	CATA	-0.226344	-0.536903	-0.629539	-1.53027	-1.41669	6.56882	16.2283	9.39937e-10	4.12376e-08
Ssa_S48402755	ko:K13239	ko04146	Enoyl-CoA delta isomerase 2, mitochondrial	ECI2	-0.234653	-0.285289	-0.426662	-0.759392	-0.696222	8.26892	14.5476	5.00117e-09	1.65767e-07
Omy_CA366795	ko:K02649	ko04150	Phosphatidylinositol 3-kinase regulatory subunit beta	P85B	-0.263957	-0.426736	-0.390249	-0.546768	-0.369204	7.79293	3.15052	0.0144079	0.0356505
Omy_CR362800	ko:K04365	ko04150	Serine/threonine-protein kinase B-raf	BRAF	-0.425553	-0.566697	-0.44486	-0.515897	-0.919416	6.8822	7.69522	1.59756e-05	0.000144487
Ssa_DY716055	ko:K02649	ko04150	Phosphatidylinositol 3-kinase regulatory subunit alpha	P85A	-0.272889	-0.404256	-0.263637	-0.251271	-0.664975	9.25812	5.19203	0.000579853	0.00274598
Ssa_EG781271	ko:K02649	ko04150	Phosphatidylinositol 3-kinase regulatory subunit alpha	P85AA	-0.600602	-0.663319	-0.614102	-1.58433	-1.81026	9.05256	33.6518	1.88421e-15	1.51553e-12
Ssa_GRASP209730755	ko:K05449	ko04150	Vascular endothelial growth factor D	VEGFD	-0.0988536	-0.474813	-0.0954623	-0.126292	-0.673588	6.04303	4.31203	0.00225231	0.00812624
Ssa_GRASP223648725	ko:K05449	ko04150	Vascular endothelial growth factor C	VEGFC	0.384417	0.0715585	0.479208	0.436526	0.087622	7.78614	3.67056	0.00622875	0.018383
Ssa_KSS5212	ko:K03258	ko04150	Eukaryotic translation initiation factor 4B	IF4B	0.171753	0.219466	0.143296	0.345247	0.605656	8.6071	5.34689	0.000458964	0.00227036
Ssa_KSSb2549	ko:K08272	ko04150	Calcium-binding protein 39	CAB39	0.217469	0.215308	0.284844	0.451048	0.573681	8.5401	5.52962	0.000348997	0.00181415
Ssa_S18860575	ko:K01110	ko04150	Phosphatidylinositol 3,4,5-trisphosphate 3-phosphatase and dual-specificity protein phosphatase PTEN	PTEN	-0.262533	-0.25997	-0.291119	-0.282213	-0.492354	9.4506	3.83318	0.0048033	0.0148516
Ssa_S30290395	ko:K08269	ko04150	Serine/threonine-protein kinase ULK2	ULK2	-0.397427	-0.475647	-0.334451	-0.419789	-0.915479	7.20343	5.93321	0.000192038	0.00111556
Ssa_S35500409	ko:K02677	ko04150	Protein kinase C beta type	KPCB	-0.140639	-0.234581	-0.0928597	-0.546313	-0.419965	11.0969	7.55718	1.92766e-05	0.000168286
Ssa_S35690079	ko:K08272	ko04150	Calcium-binding protein 39-like	CB39L	-0.0227676	-0.19416	0.00183308	-0.297814	-0.419225	8.55986	7.78592	1.41296e-05	0.000131437
Omy_BX858180	ko:K03213	ko04310	Protein naked cuticle homolog 1	NKD1	-0.492249	-0.303163	-0.366202	-0.771202	-0.879589	6.69997	5.87047	0.00021058	0.00119842
Omy_S18095775	ko:K04427	ko04310	Mitogen-activated protein kinase kinase kinase 7	M3K7	-0.311056	-0.448212	-0.557092	-0.526316	-0.640767	4.05091	3.17279	0.013897	0.0346779
Ssa_CA057984	ko:K04440	ko04310	Mitogen-activated protein kinase 10	MK10	0.432128	0.0764103	0.413185	0.670459	0.0276395	4.84867	5.2079	0.000566088	0.00269635
Ssa_DW572668	ko:K02432	ko04310	Frizzled-7-A	FZD7A	0.297629	0.0896844	0.55602	0.544568	-0.14981	7.05169	4.76162	0.00111938	0.00466183
Ssa_GRASP209152450	ko:K04382	ko04310	Serine/threonine-protein phosphatase 2A catalytic subunit beta isoform	PP2AB	0.241379	0.345062	0.370005	0.583103	0.44963	10.1109	3.24979	0.0122674	0.0315646
Ssa_GRASP209153258	ko:K04493	ko04310	Beta-catenin-interacting protein 1	CNBP1	0.331976	0.408282	0.495529	0.968843	1.09713	11.3178	24.9341	6.13359e-13	1.19358e-10
Ssa_GRASP209154255	ko:K04513	ko04310	Rho-related GTP-binding protein RhoC	RHOC	0.388707	0.326954	0.361444	0.641261	0.761985	12.0371	12.6883	3.59965e-08	8.39832e-07
Ssa_GRASP209154675	ko:K04448	ko04310	Transcription factor AP-1	JUN	0.353331	0.78484	1.07314	1.03078	1.45028	8.61971	12.6232	3.86716e-08	8.93818e-07
Ssa_GRASP209155441	ko:K04499	ko04310	RuvB-like 1	RUVB1	0.130563	0.263771	0.232808	0.618353	0.578007	10.9785	8.03831	1.00662e-05	9.85784e-05
Ssa_GRASP209155927	ko:K04513	ko04310	Rho-related GTP-binding protein RhoB	RHOB	0.510087	0.600703	0.87311	0.935409	1.50302	10.876	14.7678	3.9944e-09	1.373e-07
Ssa_GRASP209734529	ko:K06268	ko04310	Calcineurin B homologous protein 2	CHP2	0.444481	0.0682329	0.618489	0.452991	0.177531	6.80452	6.1926	0.000131537	0.000817194
Ssa_GRASP221221805	ko:K03094	ko04310	S-phase kinase-associated protein 1	SKP1	0.298422	0.251345	0.27455	0.52174	0.569397	12.927	11.26	1.81186e-07	3.30712e-06
Ssa_GRASP223647701	ko:K04345	ko04310	cAMP-dependent protein kinase catalytic subunit beta	KAPCB	0.333374	0.301551	0.318177	0.431789	0.315682	7.26342	7.7331	1.5176e-05	0.000138795
Ssa_GRASP223649429	ko:K03115	ko04310	Casein kinase II subunit beta	CSK2B	-0.00969144	-0.0108443	0.835729	0.891312	0.960667	9.39594	3.06702	0.0164986	0.0397245
Ssa_KSS216	ko:K04440	ko04310	Mitogen-activated protein kinase 9	MK09	0.22968	0.127353	0.276185	0.618031	0.458211	4.58162	3.44511	0.00894821	0.0246147
Ssa_S30292869	ko:K04511	ko04310	Prickle-like protein 2	PRIC2	0.0267458	-0.198868	-0.164386	-0.371934	-0.535002	9.51222	7.1135	3.55347e-05	0.000279868
Ssa_S30295131	ko:K05858	ko04310	1-phosphatidylinositol 4,5-bisphosphate phosphodiesterase beta-3	PLCB3	0.327807	0.385024	0.318641	0.366546	0.556809	6.02021	5.13267	0.000634475	0.00294761
Ssa_S31968552	ko:K04515	ko04310	Calcium/calmodulin-dependent protein kinase type II subunit gamma	KCC2G	-0.589866	-0.397877	-0.751721	-1.00532	-0.730236	8.15257	3.42749	0.00920601	0.0251852
Ssa_S31981947	ko:K06268	ko04310	Calcineurin subunit B type 1	CANB1	0.0315038	0.0993391	0.143244	0.463181	0.369054	5.55009	7.75113	1.481e-05	0.000136191
Ssa_S35500409	ko:K02677	ko04310	Protein kinase C beta type	KPCB	-0.140639	-0.234581	-0.0928597	-0.546313	-0.419965	11.0969	7.55718	1.92766e-05	0.000168286
Ssa_S35541403	ko:K01384	ko04310	Protein Wnt-11	WNT11	0.0445884	-0.421611	-0.0590541	-0.487847	-0.110749	6.35036	3.74402	0.00553801	0.0167124
Ssa_S35580708	ko:K04348	ko04310	Serine/threonine-protein phosphatase 2B catalytic subunit alpha isoform	PP2BA	0.631902	0.456126	0.400277	0.531255	0.747321	7.20021	3.82156	0.00489309	0.0150715
Ssa_S35582042	ko:K02166	ko04310	Secreted frizzled-related protein 1	SFRP1	0.54519	-0.12418	0.497994	0.568747	0.310336	6.01864	3.07333	0.0163305	0.0394213
Ssa_S35601989	ko:K04382	ko04310	Serine/threonine-protein phosphatase 2A catalytic subunit alpha isoform	PP2AA	0.463892	0.353721	0.231435	0.391071	0.588235	7.70718	4.86209	0.00095907	0.00411671
Ssa_S48408682	ko:K04496	ko04310	C-terminal-binding protein 2	CTBP2	-0.676792	-0.373385	0.0699561	1.56258	1.89673	7.95818	6.08358	0.00015413	0.000925164
Ssa_S48422320	ko:K04514	ko04310	Rho-associated protein kinase 2	ROCK2	0.344532	0.444523	0.337745	0.066103	0.6568	4.6155	3.18627	0.0135967	0.0341687
Ssa_S48422637	ko:K03345	ko04310	Sentrin-specific protease 1	SENP1	0.0101419	0.0804294	-0.0132984	0.281726	0.446599	6.00394	2.98774	0.0187669	0.0439741
Ssa_TC102532	ko:K04510	ko04310	Vang-like protein 2	VANG2	-0.0271232	-0.124774	0.0595678	0.251762	0.550664	5.46428	3.85811	0.00461617	0.014395
Ssa_TC87224	ko:K03068	ko04310	Low-density lipoprotein receptor-related protein 6	LRP6	-0.37115	-0.437193	-0.240149	-0.10744	-0.426299	10.0573	3.50515	0.00812361	0.0227933
Omy_S24139122	ko:K04663	ko04350	Bone morphogenetic protein 7	BMP7	-0.562923	-0.530041	-0.354351	-1.25075	-1.18585	4.59838	3.21879	0.0128987	0.0327404
Ssa_CB511693	ko:K04659	ko04350	Thrombospondin-3b	TSP3B	0.118228	0.0952692	0.325355	0.20258	-0.434342	10.9643	3.10687	0.0154653	0.0377251
Ssa_EG858956	ko:K04658	ko04350	Noggin-1	NOGG1	0.718391	0.382238	0.781944	0.831613	0.18796	4.44516	4.12996	0.00299951	0.0102693
Ssa_GRASP209152450	ko:K04382	ko04350	Serine/threonine-protein phosphatase 2A catalytic subunit beta isoform	PP2AB	0.241379	0.345062	0.370005	0.583103	0.44963	10.1109	3.24979	0.0122674	0.0315646
Ssa_GRASP209154255	ko:K04513	ko04350	Rho-related GTP-binding protein RhoC	RHOC	0.388707	0.326954	0.361444	0.641261	0.761985	12.0371	12.6883	3.59965e-08	8.39832e-07
Ssa_GRASP209155123	ko:K04388	ko04350	TGF-beta receptor type-2	TGFR2	0.22719	0.245673	0.58524	0.444473	0.732733	8.95931	6.69781	6.37286e-05	0.000454962
Ssa_GRASP209155317	ko:K04682	ko04350	Transcription factor E2F4	E2F4	-0.286124	-0.377469	-0.284932	-0.726432	-0.76344	10.2566	13.1678	2.13495e-08	5.51567e-07
Ssa_GRASP209155927	ko:K04513	ko04350	Rho-related GTP-binding protein RhoB	RHOB	0.510087	0.600703	0.87311	0.935409	1.50302	10.876	14.7678	3.9944e-09	1.373e-07
Ssa_GRASP209155967	ko:K04660	ko04350	Decorin	PGS2	-0.0339929	-0.373412	0.166051	0.405928	-0.189055	12.6382	4.63769	0.00135568	0.00541059
Ssa_GRASP209736833	ko:K04680	ko04350	DNA-binding protein inhibitor ID-2	ID2	-0.275904	-0.28062	-0.0730586	-0.744542	-0.837547	8.74872	8.54107	5.18042e-06	5.73937e-05
Ssa_GRASP221221805	ko:K03094	ko04350	S-phase kinase-associated protein 1	SKP1	0.298422	0.251345	0.27455	0.52174	0.569397	12.927	11.26	1.81186e-07	3.30712e-06
Ssa_S35496324	ko:K04659	ko04350	Thrombospondin-4-B	TSP4B	1.40302	0.662072	1.34052	1.68281	0.722008	8.3358	6.23073	0.000124465	0.000781711
Ssa_S35601989	ko:K04382	ko04350	Serine/threonine-protein phosphatase 2A catalytic subunit alpha isoform	PP2AA	0.463892	0.353721	0.231435	0.391071	0.588235	7.70718	4.86209	0.00095907	0.00411671
Ssa_S48403294	ko:K04659	ko04350	Thrombospondin-1	TSP1	0.693885	-0.0433826	0.81815	1.44746	0.478639	6.24628	7.2477	2.94953e-05	0.00023996
Ssa_S48422320	ko:K04514	ko04350	Rho-associated protein kinase 2	ROCK2	0.344532	0.444523	0.337745	0.066103	0.6568	4.6155	3.18627	0.0135967	0.0341687
Ssa_S50369294	ko:K04685	ko04350	Cyclin-dependent kinase 4 inhibitor B	CDN2B	0.330751	-0.0207404	0.201209	-0.435549	-0.127655	8.89765	4.68758	0.00125493	0.00509105
Ssa_TC107690	ko:K04662	ko04350	Bone morphogenetic protein 2	BMP2	-0.804279	-0.801492	-0.409473	-0.780805	-0.770117	7.48888	5.34762	0.00045846	0.00226879
Omy_CX261140	ko:K06850	ko04360	Slit homolog 2 protein	SLIT2	0.113502	-0.107491	0.353909	0.782526	-0.0890153	6.16373	6.96919	4.34696e-05	0.000330473
Ssa_CB514236	ko:K06841	ko04360	Semaphorin-5A	SEM5A	0.347978	-0.0568766	0.430205	0.437626	0.0459164	6.0698	3.97939	0.00380666	0.0123827
Ssa_CK887686	ko:K06821	ko04360	Plexin-B3	PLXB3	0.216151	0.285665	0.0721408	0.457572	0.526785	6.6868	4.30242	0.00228654	0.00822758
Ssa_DY696862	ko:K04352	ko04360	Ras GTPase-activating protein 1	RASA1	-0.479933	-0.371858	-0.347171	-0.466684	-0.479052	8.31941	3.2617	0.0120331	0.0311077
Ssa_DY705451	ko:K05725	ko04360	Focal adhesion kinase 1	FAK1	-0.355065	-0.366018	0.0562101	1.17222	1.35262	6.33844	6.38427	9.97277e-05	0.000652553
Ssa_DY730388	ko:K07827	ko04360	GTPase HRas	RASH	-0.424873	-0.502661	-0.22361	-0.112825	-0.507466	10.4256	3.40125	0.00960395	0.0260035
Ssa_GRASP209152113	ko:K07827	ko04360	GTPase KRas	RASK	0.122806	0.2499	0.299829	0.365235	0.457432	12.4963	16.3931	8.02101e-10	3.59844e-08
Ssa_GRASP209154255	ko:K04513	ko04360	Rho-related GTP-binding protein RhoC	RHOC	0.388707	0.326954	0.361444	0.641261	0.761985	12.0371	12.6883	3.59965e-08	8.39832e-07
Ssa_GRASP209155927	ko:K04513	ko04360	Rho-related GTP-binding protein RhoB	RHOB	0.510087	0.600703	0.87311	0.935409	1.50302	10.876	14.7678	3.9944e-09	1.373e-07
Ssa_GRASP209734529	ko:K06268	ko04360	Calcineurin B homologous protein 2	CHP2	0.444481	0.0682329	0.618489	0.452991	0.177531	6.80452	6.1926	0.000131537	0.000817194
Ssa_GRASP209735789	ko:K04393	ko04360	Cell division control protein 42 homolog	CDC42	0.322976	0.414208	0.369915	0.279669	0.578065	10.2974	6.30345	0.000112045	0.000717147
Ssa_GRASP223647621	ko:K05703	ko04360	Tyrosine-protein kinase Fyn	FYN	-0.267306	-0.482559	-0.149386	-0.395841	-0.734061	8.42941	8.85545	3.44491e-06	4.09083e-05
Ssa_GRASP223648139	ko:K04409	ko04360	Serine/threonine-protein kinase PAK 1	PAK1	0.163881	0.218944	0.195417	0.813122	1.07798	11.973	13.0468	2.43356e-08	6.1327e-07
Ssa_KSS4837	ko:K04630	ko04360	Guanine nucleotide-binding protein G(k) subunit alpha	GNAI3	0.525486	0.40756	0.356623	0.365705	0.744475	7.89642	3.12201	0.0150898	0.0369436
Ssa_S18890367	ko:K06820	ko04360	Plexin-A1	PLXA1	0.155919	0.307069	0.36906	0.697573	0.696499	9.44913	14.9114	3.4528e-09	1.22885e-07
Ssa_S30291305	ko:K05103	ko04360	Ephrin type-A receptor 2	EPHA2	0.776732	1.21854	1.15259	1.74281	2.37503	5.44985	20.6793	1.73312e-11	1.46224e-09
Ssa_S31981947	ko:K06268	ko04360	Calcineurin subunit B type 1	CANB1	0.0315038	0.0993391	0.143244	0.463181	0.369054	5.55009	7.75113	1.481e-05	0.000136191
Ssa_S32011526	ko:K05110	ko04360	Ephrin type-B receptor 1	EPHB1	0.376401	0.0180899	0.467794	0.651134	0.306402	5.03374	3.27847	0.0117111	0.0304448
Ssa_S35580708	ko:K04348	ko04360	Serine/threonine-protein phosphatase 2B catalytic subunit alpha isoform	PP2BA	0.631902	0.456126	0.400277	0.531255	0.747321	7.20021	3.82156	0.00489309	0.0150715
Ssa_S35606399	ko:K05744	ko04360	LIM domain kinase 2	LIMK2	0.420506	0.377003	0.416031	0.854051	1.34027	7.03199	13.6875	1.22499e-08	3.41613e-07
Ssa_S48422320	ko:K04514	ko04360	Rho-associated protein kinase 2	ROCK2	0.344532	0.444523	0.337745	0.066103	0.6568	4.6155	3.18627	0.0135967	0.0341687
Omy_CA366795	ko:K02649	ko04370	Phosphatidylinositol 3-kinase regulatory subunit beta	P85B	-0.263957	-0.426736	-0.390249	-0.546768	-0.369204	7.79293	3.15052	0.0144079	0.0356505
Ssa_DY705451	ko:K05725	ko04370	Focal adhesion kinase 1	FAK1	-0.355065	-0.366018	0.0562101	1.17222	1.35262	6.33844	6.38427	9.97277e-05	0.000652553
Ssa_DY716055	ko:K02649	ko04370	Phosphatidylinositol 3-kinase regulatory subunit alpha	P85A	-0.272889	-0.404256	-0.263637	-0.251271	-0.664975	9.25812	5.19203	0.000579853	0.00274598
Ssa_DY730388	ko:K07827	ko04370	GTPase HRas	RASH	-0.424873	-0.502661	-0.22361	-0.112825	-0.507466	10.4256	3.40125	0.00960395	0.0260035
Ssa_EG781271	ko:K02649	ko04370	Phosphatidylinositol 3-kinase regulatory subunit alpha	P85AA	-0.600602	-0.663319	-0.614102	-1.58433	-1.81026	9.05256	33.6518	1.88421e-15	1.51553e-12
Ssa_EG826548	ko:K04441	ko04370	Mitogen-activated protein kinase 12	MK12	0.443379	0.488059	0.392232	0.674448	0.785032	7.06305	7.04217	3.92508e-05	0.000302594
Ssa_GRASP209152113	ko:K07827	ko04370	GTPase KRas	RASK	0.122806	0.2499	0.299829	0.365235	0.457432	12.4963	16.3931	8.02101e-10	3.59844e-08
Ssa_GRASP209154025	ko:K05760	ko04370	Transforming growth factor beta-1-induced transcript 1 protein	TGFI1	0.280403	0.0860616	0.516234	0.593713	0.0765188	10.6271	4.21298	0.0026316	0.00921484
Ssa_GRASP209155705	ko:K04441	ko04370	Mitogen-activated protein kinase 13	MK13	0.25152	0.313559	0.321364	0.436908	0.607362	9.86699	6.66042	6.72026e-05	0.00047398
Ssa_GRASP209730805	ko:K01047	ko04370	Group XIIA secretory phospholipase A2	PG12A	0.317372	0.452476	0.530101	0.177235	0.470192	10.9926	8.21969	7.90755e-06	8.12645e-05
Ssa_GRASP209734529	ko:K06268	ko04370	Calcineurin B homologous protein 2	CHP2	0.444481	0.0682329	0.618489	0.452991	0.177531	6.80452	6.1926	0.000131537	0.000817194
Ssa_GRASP209735789	ko:K04393	ko04370	Cell division control protein 42 homolog	CDC42	0.322976	0.414208	0.369915	0.279669	0.578065	10.2974	6.30345	0.000112045	0.000717147
Ssa_GRASP209737973	ko:K01047	ko04370	Group XIIB secretory phospholipase A2-like protein	PG12B	0.288008	0.633075	0.837185	0.101615	0.35742	12.8395	7.38402	2.44384e-05	0.00020547
Ssa_S30291299	ko:K05760	ko04370	Paxillin	PAXI	0.0767284	-0.0812092	0.212965	0.565266	0.562127	4.99337	4.07552	0.00326896	0.0109832
Ssa_S31981947	ko:K06268	ko04370	Calcineurin subunit B type 1	CANB1	0.0315038	0.0993391	0.143244	0.463181	0.369054	5.55009	7.75113	1.481e-05	0.000136191
Ssa_S35500409	ko:K02677	ko04370	Protein kinase C beta type	KPCB	-0.140639	-0.234581	-0.0928597	-0.546313	-0.419965	11.0969	7.55718	1.92766e-05	0.000168286
Ssa_S35552559	ko:K05704	ko04370	Proto-oncogene tyrosine-protein kinase Src	SRC	0.526751	0.262082	0.116488	-0.361889	0.0358166	5.99931	5.15408	0.00061419	0.00287607
Ssa_S35580708	ko:K04348	ko04370	Serine/threonine-protein phosphatase 2B catalytic subunit alpha isoform	PP2BA	0.631902	0.456126	0.400277	0.531255	0.747321	7.20021	3.82156	0.00489309	0.0150715
Ssa_S35597250	ko:K04399	ko04370	Caspase-9	CASP9	0.543396	0.381083	0.371775	0.235274	0.610721	5.1573	3.93839	0.00406275	0.0129881
Ssa_S47625818	ko:K02158	ko04370	Bcl2 antagonist of cell death	BAD	1.34791	0.758949	0.969025	0.888854	1.00569	8.50998	4.74031	0.00115679	0.00477639
Ssa_STIR38053	ko:K04455	ko04370	Heat shock protein beta-1	HSPB1	0.885151	0.396855	0.975727	1.26996	0.72698	5.89788	4.68457	0.00126079	0.00510451
Omy_CA358124	ko:K13709	ko04510	Rho GTPase-activating protein 5	RHG05	-0.373944	-0.358259	-0.276128	-0.257124	-0.470436	6.08343	3.8867	0.00441076	0.0138619
Omy_CA366795	ko:K02649	ko04510	Phosphatidylinositol 3-kinase regulatory subunit beta	P85B	-0.263957	-0.426736	-0.390249	-0.546768	-0.369204	7.79293	3.15052	0.0144079	0.0356505
Omy_CR362800	ko:K04365	ko04510	Serine/threonine-protein kinase B-raf	BRAF	-0.425553	-0.566697	-0.44486	-0.515897	-0.919416	6.8822	7.69522	1.59756e-05	0.000144487
Omy_S34421938	ko:K04349	ko04510	Ras-specific guanine nucleotide-releasing factor 1	RGRF1	0.228112	-0.504321	-0.491097	-1.59861	-1.44996	5.16173	10.1739	6.60388e-07	9.98443e-06
Ssa_CA039113	ko:K06237	ko04510	Collagen alpha-1(IV) chain	CO4A1	-0.366013	-0.473997	-0.314178	-0.541103	-0.553023	7.56051	3.22828	0.0127021	0.032352
Ssa_CA041020	ko:K06237	ko04510	Collagen alpha-1(XXVII) chain	CORA1	0.127769	-0.133129	0.400465	0.578371	0.0301055	4.43277	3.95503	0.00395673	0.0127471
Ssa_CA041520	ko:K06485	ko04510	Integrin alpha-6	ITA6	-0.477718	-0.383319	-0.512095	-0.73771	-0.575752	10.7079	8.12783	8.93353e-06	8.99164e-05
Ssa_CA049694	ko:K06483	ko04510	Integrin alpha-4	ITA4	0.168239	0.0733022	0.502023	0.795168	0.224659	4.5462	3.97413	0.00383861	0.0124597
Ssa_CA057984	ko:K04440	ko04510	Mitogen-activated protein kinase 10	MK10	0.432128	0.0764103	0.413185	0.670459	0.0276395	4.84867	5.2079	0.000566088	0.00269635
Ssa_CB511693	ko:K04659	ko04510	Thrombospondin-3b	TSP3B	0.118228	0.0952692	0.325355	0.20258	-0.434342	10.9643	3.10687	0.0154653	0.0377251
Ssa_DW470491	ko:K06252	ko04510	Tenascin	TENA	0.222848	-0.0213808	0.643753	0.573867	0.195958	4.82763	3.16166	0.0141501	0.0351494
Ssa_DW532898	ko:K04359	ko04510	Platelet-derived growth factor subunit A	PDGFA	-0.538713	-0.625917	-0.652711	-0.885749	-1.14478	10.2593	16.7764	5.56538e-10	2.65663e-08
Ssa_DW565855	ko:K13708	ko04510	Dedicator of cytokinesis protein 1	DOCK1	-0.218599	-0.46143	-0.170541	-0.220285	-0.45085	5.807	3.4217	0.00929235	0.0253239
Ssa_DY705451	ko:K05725	ko04510	Focal adhesion kinase 1	FAK1	-0.355065	-0.366018	0.0562101	1.17222	1.35262	6.33844	6.38427	9.97277e-05	0.000652553
Ssa_DY716055	ko:K02649	ko04510	Phosphatidylinositol 3-kinase regulatory subunit alpha	P85A	-0.272889	-0.404256	-0.263637	-0.251271	-0.664975	9.25812	5.19203	0.000579853	0.00274598
Ssa_DY722974	ko:K05636	ko04510	Laminin subunit beta-1	LAMB1	-0.0722725	-0.0318648	-0.00383931	0.386708	0.947039	4.62429	6.14171	0.000141627	0.000868254
Ssa_EG781271	ko:K02649	ko04510	Phosphatidylinositol 3-kinase regulatory subunit alpha	P85AA	-0.600602	-0.663319	-0.614102	-1.58433	-1.81026	9.05256	33.6518	1.88421e-15	1.51553e-12
Ssa_GRASP209154025	ko:K05760	ko04510	Transforming growth factor beta-1-induced transcript 1 protein	TGFI1	0.280403	0.0860616	0.516234	0.593713	0.0765188	10.6271	4.21298	0.0026316	0.00921484
Ssa_GRASP209154255	ko:K04513	ko04510	Rho-related GTP-binding protein RhoC	RHOC	0.388707	0.326954	0.361444	0.641261	0.761985	12.0371	12.6883	3.59965e-08	8.39832e-07
Ssa_GRASP209154675	ko:K04448	ko04510	Transcription factor AP-1	JUN	0.353331	0.78484	1.07314	1.03078	1.45028	8.61971	12.6232	3.86716e-08	8.93818e-07
Ssa_GRASP209155927	ko:K04513	ko04510	Rho-related GTP-binding protein RhoB	RHOB	0.510087	0.600703	0.87311	0.935409	1.50302	10.876	14.7678	3.9944e-09	1.373e-07
Ssa_GRASP209730755	ko:K05449	ko04510	Vascular endothelial growth factor D	VEGFD	-0.0988536	-0.474813	-0.0954623	-0.126292	-0.673588	6.04303	4.31203	0.00225231	0.00812624
Ssa_GRASP209735789	ko:K04393	ko04510	Cell division control protein 42 homolog	CDC42	0.322976	0.414208	0.369915	0.279669	0.578065	10.2974	6.30345	0.000112045	0.000717147
Ssa_GRASP209736759	ko:K06493	ko04510	Integrin beta-3	ITB3	0.454439	0.394875	0.382343	0.845725	0.795008	10.1473	8.26244	7.4724e-06	7.78419e-05
Ssa_GRASP223647621	ko:K05703	ko04510	Tyrosine-protein kinase Fyn	FYN	-0.267306	-0.482559	-0.149386	-0.395841	-0.734061	8.42941	8.85545	3.44491e-06	4.09083e-05
Ssa_GRASP223647707	ko:K04438	ko04510	Adapter molecule crk	CRK	0.30219	0.229818	0.23662	0.367008	0.485124	7.88531	3.7875	0.00516639	0.0157564
Ssa_GRASP223647891	ko:K05699	ko04510	Alpha-actinin-1	ACTN1	0.232017	-0.053767	0.541788	0.55452	-0.0128753	9.90632	4.43072	0.00187051	0.00699071
Ssa_GRASP223648139	ko:K04409	ko04510	Serine/threonine-protein kinase PAK 1	PAK1	0.163881	0.218944	0.195417	0.813122	1.07798	11.973	13.0468	2.43356e-08	6.1327e-07
Ssa_GRASP223648725	ko:K05449	ko04510	Vascular endothelial growth factor C	VEGFC	0.384417	0.0715585	0.479208	0.436526	0.087622	7.78614	3.67056	0.00622875	0.018383
Ssa_KSS216	ko:K04440	ko04510	Mitogen-activated protein kinase 9	MK09	0.22968	0.127353	0.276185	0.618031	0.458211	4.58162	3.44511	0.00894821	0.0246147
Ssa_S18860575	ko:K01110	ko04510	Phosphatidylinositol 3,4,5-trisphosphate 3-phosphatase and dual-specificity protein phosphatase PTEN	PTEN	-0.262533	-0.25997	-0.291119	-0.282213	-0.492354	9.4506	3.83318	0.0048033	0.0148516
Ssa_S18891260	ko:K06236	ko04510	Collagen alpha-2(I) chain	CO1A2	0.280708	-0.17604	0.367658	0.458574	-0.0909001	15.8019	3.14969	0.0144274	0.0356767
Ssa_S30283613	ko:K05717	ko04510	Receptor-type tyrosine-protein phosphatase H	PTPRH	-0.0878917	-0.112091	0.341765	-0.52916	-0.424874	6.19646	3.24913	0.0122805	0.0315792
Ssa_S30285016	ko:K06243	ko04510	Laminin subunit beta-2	LAMB2	0.320938	0.10499	0.375353	0.533097	-0.0408241	7.07747	4.04666	0.0034217	0.0113816
Ssa_S30291299	ko:K05760	ko04510	Paxillin	PAXI	0.0767284	-0.0812092	0.212965	0.565266	0.562127	4.99337	4.07552	0.00326896	0.0109832
Ssa_S31990930	ko:K04437	ko04510	Filamin-A	FLNA	0.591421	0.069861	0.797149	0.815247	0.0602214	7.10301	5.23112	0.000546541	0.0026146
Ssa_S32004914	ko:K06238	ko04510	Collagen alpha-3(VI) chain	CO6A3	0.2776	-0.269927	0.366139	0.524901	-0.387551	8.99615	4.68617	0.00125767	0.00509874
Ssa_S35496324	ko:K04659	ko04510	Thrombospondin-4-B	TSP4B	1.40302	0.662072	1.34052	1.68281	0.722008	8.3358	6.23073	0.000124465	0.000781711
Ssa_S35500409	ko:K02677	ko04510	Protein kinase C beta type	KPCB	-0.140639	-0.234581	-0.0928597	-0.546313	-0.419965	11.0969	7.55718	1.92766e-05	0.000168286
Ssa_S35518250	ko:K03853	ko04510	Calpain-2 catalytic subunit	CAN2	1.2759	1.04555	1.07636	1.81604	1.91215	11.5426	20.5367	1.95281e-11	1.62487e-09
Ssa_S35538106	ko:K04437	ko04510	Filamin-C	FLNC	0.54138	0.188631	0.721305	0.715486	0.118699	7.86221	4.32646	0.00220194	0.00797309
Ssa_S35552559	ko:K05704	ko04510	Proto-oncogene tyrosine-protein kinase Src	SRC	0.526751	0.262082	0.116488	-0.361889	0.0358166	5.99931	5.15408	0.00061419	0.00287607
Ssa_S35563089	ko:K06236	ko04510	Collagen alpha-1(V) chain	CO5A1	0.324248	-0.12886	0.402635	0.54684	0.0188296	9.7271	4.00093	0.00367881	0.0120219
Ssa_S35567334	ko:K12958	ko04510	Caveolin-2	CAV2	0.599637	0.118011	0.620138	0.509262	0.218874	4.99287	4.77638	0.0010942	0.00459025
Ssa_S35576226	ko:K06240	ko04510	Laminin subunit alpha-3	LAMA3	0.00653375	-0.0301356	-0.0805088	0.102435	0.481754	8.83855	5.82097	0.000226507	0.00127285
Ssa_S35580189	ko:K06236	ko04510	Collagen alpha-1(II) chain	CO2A1	0.389783	0.014838	0.448419	0.573946	0.0666038	8.1883	3.6598	0.00633715	0.0186482
Ssa_S35586345	ko:K06238	ko04510	Collagen alpha-2(VI) chain	CO6A2	0.222605	-0.160848	0.669713	0.719695	-0.0054744	12.4003	3.13277	0.0148289	0.0364231
Ssa_S35704203	ko:K12757	ko04510	Myosin regulatory light chain 12B	ML12B	0.338781	0.263215	0.2254	0.383495	0.528777	13.0837	5.8325	0.00022269	0.00125491
Ssa_S47625818	ko:K02158	ko04510	Bcl2 antagonist of cell death	BAD	1.34791	0.758949	0.969025	0.888854	1.00569	8.50998	4.74031	0.00115679	0.00477639
Ssa_S47727138	ko:K12755	ko04510	Myosin regulatory light polypeptide 9	MYL9	0.772563	0.464061	0.69077	0.601507	-0.0364206	9.39617	3.71871	0.00576669	0.01729
Ssa_S48403294	ko:K04659	ko04510	Thrombospondin-1	TSP1	0.693885	-0.0433826	0.81815	1.44746	0.478639	6.24628	7.2477	2.94953e-05	0.00023996
Ssa_S48412104	ko:K06238	ko04510	Collagen alpha-1(VI) chain	CO6A1	0.378102	-0.112601	0.588753	0.840719	0.287218	6.66781	7.80118	1.38414e-05	0.000129254
Ssa_S48422320	ko:K04514	ko04510	Rho-associated protein kinase 2	ROCK2	0.344532	0.444523	0.337745	0.066103	0.6568	4.6155	3.18627	0.0135967	0.0341687
Ssa_TC109877	ko:K05692	ko04510	Actin-1	ACT1	0.230352	0.159087	0.327813	0.459336	0.130699	12.1541	6.69737	6.37689e-05	0.000454981
Ssa_TC88585	ko:K05730	ko04510	Proto-oncogene vav	VAV	-0.150859	-0.240335	-0.10988	-0.289058	-0.482244	10.1524	7.68515	1.61953e-05	0.000146255
Omy_S16592344	ko:K06751	ko04514	Class I histocompatibility antigen, F10 alpha chain	HA1F	-0.104958	-0.716022	-0.339323	-1.11325	-1.67654	11.6289	3.6997	0.00594478	0.0176921
Omy_S21947960	ko:K06527	ko04514	Vascular cell adhesion protein 1	VCAM1	0.135696	-0.193601	0.0998229	0.658903	-0.012249	4.35663	3.55331	0.00751813	0.021398
Omy_S32130645	ko:K06751	ko04514	Saoe class I histocompatibility antigen, A alpha chain	1A01	-0.0586073	-0.211611	-0.00980091	-0.484936	-0.7165	8.48175	3.82537	0.00486349	0.0149956
Ssa_CA041520	ko:K06485	ko04514	Integrin alpha-6	ITA6	-0.477718	-0.383319	-0.512095	-0.73771	-0.575752	10.7079	8.12783	8.93353e-06	8.99164e-05
Ssa_CA049694	ko:K06483	ko04514	Integrin alpha-4	ITA4	0.168239	0.0733022	0.502023	0.795168	0.224659	4.5462	3.97413	0.00383861	0.0124597
Ssa_DV106489	ko:K06736	ko04514	Cadherin-2	CADH2	-0.544293	-0.397794	-1.06053	-0.992812	-1.17632	5.74229	8.16366	8.51792e-06	8.63603e-05
Ssa_EG893818	ko:K06087	ko04514	Claudin-18	CLD18	-1.68934	-0.329179	-1.34471	0.104558	-0.505595	6.15423	3.27603	0.0117575	0.030539
Ssa_GRASP209154447	ko:K06770	ko04514	Myelin protein P0	MYP0	0.561902	0.072542	0.880686	0.795822	0.243051	7.19702	4.85511	0.000969405	0.00415336
Ssa_GRASP209154535	ko:K06471	ko04514	Platelet endothelial cell adhesion molecule	PECA1	0.37237	-0.0562794	0.573975	0.566609	0.189384	8.45206	4.48415	0.00172092	0.00652716
Ssa_GRASP221219513	ko:K06257	ko04514	Syndecan-2-A	SDC2A	-0.119398	-0.171672	-0.0588732	-0.0413576	-0.414577	11.3731	3.93985	0.0040533	0.0129647
Ssa_GRASP223648607	ko:K06087	ko04514	Claudin-14	CLD14	-0.141489	-0.350278	-1.09157	-1.17588	-0.898839	5.40522	10.8585	2.90282e-07	4.97479e-06
Ssa_KSS1850	ko:K06257	ko04514	Syndecan-2	SDC2	1.18065	1.18811	1.20393	1.87613	2.30592	9.46279	22.7774	3.17067e-12	4.02675e-10
Ssa_S18833575	ko:K06087	ko04514	Claudin-like protein ZF-A89	CLDY	0.451619	0.0777927	-0.0641433	0.608715	0.814367	5.31784	3.61466	0.0068128	0.0197493
Ssa_S18866043	ko:K06087	ko04514	Claudin-15	CLD15	-0.23867	-0.197835	-0.491567	-0.782994	-0.320985	10.9691	12.2219	6.04065e-08	1.28764e-06
Ssa_S18888307	ko:K05695	ko04514	Receptor-type tyrosine-protein phosphatase F	PTPRF	-0.239531	-0.298541	-0.244326	-0.69782	-0.664864	11.3263	18.9144	7.88446e-11	5.25558e-09
Ssa_S18892324	ko:K06752	ko04514	HLA class II histocompatibility antigen, DP alpha 1 chain	DPA1	-0.362432	-0.226313	-0.0370163	-0.575252	-0.869537	15.5637	6.64456	6.87342e-05	0.000481579
Ssa_S18892491	ko:K10785	ko04514	T-cell receptor beta-2 chain C region	TCB2	-0.103477	-0.0626991	-0.0115677	-0.306203	-0.509007	11.5959	4.87651	0.000938071	0.00404642
Ssa_S18892497	ko:K06752	ko04514	H-2 class II histocompatibility antigen, E-S beta chain	HB23	-0.178189	-0.390518	-0.0631765	-0.749487	-0.865236	15.7444	6.549	7.87588e-05	0.000536547
Ssa_S31999312	ko:K06736	ko04514	Neural cadherin-2	CADHO	-0.101107	-0.228226	-1.02371	-0.892146	-1.23492	7.26411	8.61075	4.73022e-06	5.33864e-05
Ssa_S35546958	ko:K06785	ko04514	Junctional adhesion molecule C	JAM3	0.340684	0.0643606	0.492445	0.634012	0.158186	4.76324	4.46361	0.00177694	0.00670144
Ssa_S35563194	ko:K06449	ko04514	T-cell surface antigen CD2	CD2	-0.388143	-0.29294	-0.278879	-0.50327	-0.616925	10.0472	5.18252	0.000588265	0.00277351
Ssa_TC104311	ko:K06547	ko04514	CD166 antigen homolog A	C166A	0.626038	0.400705	0.404839	0.879171	1.06863	8.69643	11.4298	1.48789e-07	2.79182e-06
Ssa_TC80936	ko:K06520	ko04514	CD99 antigen-like protein 2	C99L2	0.8361	0.873406	0.695703	1.5613	1.75435	6.05648	14.0347	8.50279e-09	2.51437e-07
Ssa_DW532898	ko:K04359	ko04540	Platelet-derived growth factor subunit A	PDGFA	-0.538713	-0.625917	-0.652711	-0.885749	-1.14478	10.2593	16.7764	5.56538e-10	2.65663e-08
Ssa_DY700465	ko:K04289	ko04540	Lysophosphatidic acid receptor 1	LPAR1	0.324192	0.189695	0.302552	0.0415463	0.617002	5.57931	3.20038	0.0132892	0.0335498
Ssa_DY730388	ko:K07827	ko04540	GTPase HRas	RASH	-0.424873	-0.502661	-0.22361	-0.112825	-0.507466	10.4256	3.40125	0.00960395	0.0260035
Ssa_GRASP209152113	ko:K07827	ko04540	GTPase KRas	RASK	0.122806	0.2499	0.299829	0.365235	0.457432	12.4963	16.3931	8.02101e-10	3.59844e-08
Ssa_GRASP223647701	ko:K04345	ko04540	cAMP-dependent protein kinase catalytic subunit beta	KAPCB	0.333374	0.301551	0.318177	0.431789	0.315682	7.26342	7.7331	1.5176e-05	0.000138795
Ssa_GRASP223648285	ko:K07372	ko04540	Gap junction alpha-1 protein	CXA1	0.575107	0.4854	0.784639	0.912859	0.586329	4.9201	4.67015	0.00128922	0.00519475
Ssa_KSS4229	ko:K08959	ko04540	Casein kinase I isoform delta	KC1D	0.373279	0.297788	0.192845	0.134962	0.468136	6.76467	3.78574	0.00518088	0.0157926
Ssa_KSS4837	ko:K04630	ko04540	Guanine nucleotide-binding protein G(k) subunit alpha	GNAI3	0.525486	0.40756	0.356623	0.365705	0.744475	7.89642	3.12201	0.0150898	0.0369436
Ssa_S18870961	ko:K07374	ko04540	Tubulin alpha chain	TBA	0.720632	0.63291	1.09609	1.50483	1.68146	7.8011	36.8823	2.91548e-16	1.08329e-12
Ssa_S30295131	ko:K05858	ko04540	1-phosphatidylinositol 4,5-bisphosphate phosphodiesterase beta-3	PLCB3	0.327807	0.385024	0.318641	0.366546	0.556809	6.02021	5.13267	0.000634475	0.00294761
Ssa_S31984446	ko:K04960	ko04540	Inositol 1,4,5-trisphosphate receptor type 3	ITPR3	0.202336	0.17018	0.173256	0.298541	0.53884	7.00048	3.4495	0.00888512	0.0244746
Ssa_S35500409	ko:K02677	ko04540	Protein kinase C beta type	KPCB	-0.140639	-0.234581	-0.0928597	-0.546313	-0.419965	11.0969	7.55718	1.92766e-05	0.000168286
Ssa_S35552559	ko:K05704	ko04540	Proto-oncogene tyrosine-protein kinase Src	SRC	0.526751	0.262082	0.116488	-0.361889	0.0358166	5.99931	5.15408	0.00061419	0.00287607
Ssa_S35563748	ko:K07374	ko04540	Tubulin alpha chain, testis-specific	TBAT	0.113185	0.283543	0.262289	0.601867	0.505471	13.3785	6.87587	4.95556e-05	0.000368158
Ssa_S35571140	ko:K04634	ko04540	Guanine nucleotide-binding protein subunit alpha-14	GNA14	0.560734	0.817829	0.469743	0.949572	1.11919	9.1239	9.88707	9.38513e-07	1.35283e-05
Ssa_S47626154	ko:K07375	ko04540	Tubulin beta chain	TBB5	0.0922941	0.317953	0.357889	0.42226	0.533064	13.6139	16.57	6.77222e-10	3.16693e-08
Ssa_S48394339	ko:K07375	ko04540	Tubulin beta-4 chain	TBB4	0.199749	0.32418	0.341028	0.359937	0.572142	9.72692	4.39512	0.00197752	0.00730742
Ssa_S50699865	ko:K07375	ko04540	Tubulin beta-2A chain	TBB2A	0.482151	0.472165	0.830274	1.05126	0.792846	5.49293	6.10547	0.000149294	0.000904095
Omy_S18095775	ko:K04427	ko04621	Mitogen-activated protein kinase kinase kinase 7	M3K7	-0.311056	-0.448212	-0.557092	-0.526316	-0.640767	4.05091	3.17279	0.013897	0.0346779
Omy_S31925537	ko:K11859	ko04621	Tumor necrosis factor alpha-induced protein 3	TNAP3	0.0208698	-0.24568	-0.150948	-0.453627	-0.189794	8.76447	3.28143	0.0116551	0.0303319
Ssa_CA057984	ko:K04440	ko04621	Mitogen-activated protein kinase 10	MK10	0.432128	0.0764103	0.413185	0.670459	0.0276395	4.84867	5.2079	0.000566088	0.00269635
Ssa_EG826548	ko:K04441	ko04621	Mitogen-activated protein kinase 12	MK12	0.443379	0.488059	0.392232	0.674448	0.785032	7.06305	7.04217	3.92508e-05	0.000302594
Ssa_EG851716	ko:K09487	ko04621	Endoplasmin	ENPL	0.4696	0.434851	0.522775	0.652167	0.643744	10.3637	6.8863	4.8834e-05	0.000363503
Ssa_GRASP209155705	ko:K04441	ko04621	Mitogen-activated protein kinase 13	MK13	0.25152	0.313559	0.321364	0.436908	0.607362	9.86699	6.66042	6.72026e-05	0.00047398
Ssa_GRASP223648019	ko:K04398	ko04621	Caspase-8	CASP8	0.244093	0.337567	0.271532	0.464786	0.479163	9.84577	8.70491	4.18523e-06	4.81362e-05
Ssa_KSS216	ko:K04440	ko04621	Mitogen-activated protein kinase 9	MK09	0.22968	0.127353	0.276185	0.618031	0.458211	4.58162	3.44511	0.00894821	0.0246147
Ssa_S30268702	ko:K04079	ko04621	Heat shock protein HSP 90-beta	HS90B	0.433363	0.438766	0.512956	1.35705	0.832106	7.06794	13.2128	2.0338e-08	5.29009e-07
Ssa_S47726948	ko:K05482	ko04621	Interleukin-18	IL18	0.118668	0.0722589	0.0772019	0.604048	0.30233	9.32503	7.62605	1.75498e-05	0.000156264
Ssa_STIR11314	ko:K02580	ko04621	Nuclear factor NF-kappa-B p105 subunit	NFKB1	-0.144733	-0.211496	-0.107714	-0.403728	-0.0481223	7.13706	2.94604	0.0200833	0.0463654
Ssa_TC109813	ko:K04079	ko04621	Heat shock protein HSP 90-alpha	HS90A	-0.149604	-0.0588169	0.0470928	0.637967	0.387845	4.29983	3.95813	0.00393734	0.0126948
Omy_S15340593	ko:K03174	ko04622	TNF receptor-associated factor 3	TRAF3	0.373947	0.262367	0.521331	0.661653	0.561154	4.74057	5.31916	0.000478531	0.0023546
Omy_S18095775	ko:K04427	ko04622	Mitogen-activated protein kinase kinase kinase 7	M3K7	-0.311056	-0.448212	-0.557092	-0.526316	-0.640767	4.05091	3.17279	0.013897	0.0346779
Ssa_CA057984	ko:K04440	ko04622	Mitogen-activated protein kinase 10	MK10	0.432128	0.0764103	0.413185	0.670459	0.0276395	4.84867	5.2079	0.000566088	0.00269635
Ssa_DY714827	ko:K12646	ko04622	Probable ATP-dependent RNA helicase DDX58	DDX58	-0.0196377	0.0528946	-0.0798538	-0.599009	-0.32484	8.3192	3.90089	0.00431231	0.0136163
Ssa_EG647756	ko:K09578	ko04622	Peptidyl-prolyl cis-trans isomerase NIMA-interacting 1	PIN1	0.172716	0.224012	-0.037332	0.0191402	0.539917	8.84386	3.28795	0.0115329	0.0300854
Ssa_EG826548	ko:K04441	ko04622	Mitogen-activated protein kinase 12	MK12	0.443379	0.488059	0.392232	0.674448	0.785032	7.06305	7.04217	3.92508e-05	0.000302594
Ssa_GRASP209155705	ko:K04441	ko04622	Mitogen-activated protein kinase 13	MK13	0.25152	0.313559	0.321364	0.436908	0.607362	9.86699	6.66042	6.72026e-05	0.00047398
Ssa_GRASP223648019	ko:K04398	ko04622	Caspase-8	CASP8	0.244093	0.337567	0.271532	0.464786	0.479163	9.84577	8.70491	4.18523e-06	4.81362e-05
Ssa_KSS216	ko:K04440	ko04622	Mitogen-activated protein kinase 9	MK09	0.22968	0.127353	0.276185	0.618031	0.458211	4.58162	3.44511	0.00894821	0.0246147
Ssa_S30269834	ko:K00863	ko04622	Bifunctional ATP-dependent dihydroxyacetone kinase/FAD-AMP lyase (cyclizing)	DHAK	0.0767053	0.0393725	0.142818	-0.467512	-0.159924	5.93421	3.75402	0.00545013	0.0164967
Ssa_S30296124	ko:K08601	ko04622	Ubiquitin carboxyl-terminal hydrolase CYLD	CYLD	0.298572	0.452191	0.250095	-0.104272	0.228435	5.68215	4.0653	0.00332223	0.011129
Ssa_STIR11314	ko:K02580	ko04622	Nuclear factor NF-kappa-B p105 subunit	NFKB1	-0.144733	-0.211496	-0.107714	-0.403728	-0.0481223	7.13706	2.94604	0.0200833	0.0463654
Omy_CA366795	ko:K02649	ko04630	Phosphatidylinositol 3-kinase regulatory subunit beta	P85B	-0.263957	-0.426736	-0.390249	-0.546768	-0.369204	7.79293	3.15052	0.0144079	0.0356505
Omy_CR370129	ko:K05443	ko04630	Interleukin-10	IL10	0.409935	0.402426	0.444762	0.554384	0.701851	4.70552	3.20508	0.0131884	0.0333302
Ssa_DY716055	ko:K02649	ko04630	Phosphatidylinositol 3-kinase regulatory subunit alpha	P85A	-0.272889	-0.404256	-0.263637	-0.251271	-0.664975	9.25812	5.19203	0.000579853	0.00274598
Ssa_EG781271	ko:K02649	ko04630	Phosphatidylinositol 3-kinase regulatory subunit alpha	P85AA	-0.600602	-0.663319	-0.614102	-1.58433	-1.81026	9.05256	33.6518	1.88421e-15	1.51553e-12
Ssa_EG904896	ko:K11219	ko04630	Non-receptor tyrosine-protein kinase TYK2	TYK2	0.522431	0.423571	0.568751	0.312953	0.260509	5.28329	4.43057	0.00187095	0.00699071
Ssa_GRASP209154821	ko:K05061	ko04630	Granulocyte colony-stimulating factor receptor	CSF3R	0.279038	0.0841965	0.360399	0.845345	0.585787	9.5269	6.6006	7.31722e-05	0.000505336
Ssa_GRASP209734267	ko:K04570	ko04630	Bcl-2-like protein 1	B2CL1	0.0758354	0.0152121	0.0777361	0.341881	0.441943	9.66175	8.74945	3.95048e-06	4.58294e-05
Ssa_GRASP223649055	ko:K11224	ko04630	Signal transducer and activator of transcription 5B	STA5B	-0.272083	-0.264175	-0.0710924	-0.111455	-0.499331	8.16126	4.06276	0.00333562	0.0111635
Ssa_S31965562	ko:K04704	ko04630	Protein sprouty homolog 2	SPY2	-0.0688594	-0.159359	-0.177743	-0.492523	-0.338903	8.05552	4.51875	0.00163066	0.00626946
Ssa_S50700285	ko:K05055	ko04630	Interleukin-6 receptor subunit alpha	IL6RA	0.130969	-0.100877	0.25377	0.477697	0.321571	8.86646	5.14446	0.000623217	0.00290538
Ssa_STIR43167	ko:K04695	ko04630	Suppressor of cytokine signaling 2	SOCS2	-0.569136	-0.38837	-0.45665	-0.0751819	-0.920563	7.0619	3.36131	0.0102435	0.0273304
Ssa_TC94283	ko:K05055	ko04630	Ciliary neurotrophic factor receptor subunit alpha	CNTFR	0.170672	-0.251098	0.263884	0.501136	0.36439	8.94467	8.53246	5.23906e-06	5.78839e-05
Omy_CA366795	ko:K02649	ko04650	Phosphatidylinositol 3-kinase regulatory subunit beta	P85B	-0.263957	-0.426736	-0.390249	-0.546768	-0.369204	7.79293	3.15052	0.0144079	0.0356505
Omy_CR362800	ko:K04365	ko04650	Serine/threonine-protein kinase B-raf	BRAF	-0.425553	-0.566697	-0.44486	-0.515897	-0.919416	6.8822	7.69522	1.59756e-05	0.000144487
Omy_S16592344	ko:K06751	ko04650	Class I histocompatibility antigen, F10 alpha chain	HA1F	-0.104958	-0.716022	-0.339323	-1.11325	-1.67654	11.6289	3.6997	0.00594478	0.0176921
Omy_S32130645	ko:K06751	ko04650	Saoe class I histocompatibility antigen, A alpha chain	1A01	-0.0586073	-0.211611	-0.00980091	-0.484936	-0.7165	8.48175	3.82537	0.00486349	0.0149956
Ssa_CB513963	ko:K07984	ko04650	SH3 domain-binding protein 2	3BP2	0.309347	0.217813	0.369678	0.72262	0.64262	5.10122	4.55729	0.00153579	0.0059766
Ssa_DY716055	ko:K02649	ko04650	Phosphatidylinositol 3-kinase regulatory subunit alpha	P85A	-0.272889	-0.404256	-0.263637	-0.251271	-0.664975	9.25812	5.19203	0.000579853	0.00274598
Ssa_DY730388	ko:K07827	ko04650	GTPase HRas	RASH	-0.424873	-0.502661	-0.22361	-0.112825	-0.507466	10.4256	3.40125	0.00960395	0.0260035
Ssa_EG781271	ko:K02649	ko04650	Phosphatidylinositol 3-kinase regulatory subunit alpha	P85AA	-0.600602	-0.663319	-0.614102	-1.58433	-1.81026	9.05256	33.6518	1.88421e-15	1.51553e-12
Ssa_GRASP209152113	ko:K07827	ko04650	GTPase KRas	RASK	0.122806	0.2499	0.299829	0.365235	0.457432	12.4963	16.3931	8.02101e-10	3.59844e-08
Ssa_GRASP209734529	ko:K06268	ko04650	Calcineurin B homologous protein 2	CHP2	0.444481	0.0682329	0.618489	0.452991	0.177531	6.80452	6.1926	0.000131537	0.000817194
Ssa_GRASP209736049	ko:K04389	ko04650	Tumor necrosis factor ligand superfamily member 6	TNFL6	0.0496404	-0.0270144	0.164406	-0.485949	-0.349688	5.16803	3.67118	0.00622261	0.0183739
Ssa_GRASP209736353	ko:K06856	ko04650	Ig heavy chain V-I region HG3	HV102	0.400161	0.614294	0.836382	1.4441	1.40825	4.88515	11.7631	1.01462e-07	2.01238e-06
Ssa_GRASP223647621	ko:K05703	ko04650	Tyrosine-protein kinase Fyn	FYN	-0.267306	-0.482559	-0.149386	-0.395841	-0.734061	8.42941	8.85545	3.44491e-06	4.09083e-05
Ssa_GRASP223648139	ko:K04409	ko04650	Serine/threonine-protein kinase PAK 1	PAK1	0.163881	0.218944	0.195417	0.813122	1.07798	11.973	13.0468	2.43356e-08	6.1327e-07
Ssa_KSSb2476	ko:K07983	ko04650	High affinity immunoglobulin epsilon receptor subunit gamma	FCERG	0.113592	-0.0294784	0.358618	0.531928	0.296082	5.96303	3.50949	0.00806702	0.022682
Ssa_S18891399	ko:K07818	ko04650	Perforin-1	PERF	0.060315	-0.0486136	0.215724	-0.435659	-0.465342	5.95	4.37024	0.00205599	0.00753737
Ssa_S18892412	ko:K06856	ko04650	Ig heavy chain C region, membrane-bound form	HVCM	1.02348	0.532274	0.936427	1.33944	1.89446	6.28286	6.21476	0.000127379	0.000796112
Ssa_S18892482	ko:K06856	ko04650	Ig mu chain C region membrane-bound form	MUCM	0.140161	-0.554309	0.190928	0.694001	-0.504076	11.6771	3.89155	0.00437689	0.0137878
Ssa_S30263508	ko:K06856	ko04650	Ig heavy chain Mem5	HVM63	0.116876	-0.443023	0.122646	0.551098	-0.39744	7.30044	2.94855	0.0200016	0.0462298
Ssa_S31981947	ko:K06268	ko04650	Calcineurin subunit B type 1	CANB1	0.0315038	0.0993391	0.143244	0.463181	0.369054	5.55009	7.75113	1.481e-05	0.000136191
Ssa_S35500409	ko:K02677	ko04650	Protein kinase C beta type	KPCB	-0.140639	-0.234581	-0.0928597	-0.546313	-0.419965	11.0969	7.55718	1.92766e-05	0.000168286
Ssa_S35580708	ko:K04348	ko04650	Serine/threonine-protein phosphatase 2B catalytic subunit alpha isoform	PP2BA	0.631902	0.456126	0.400277	0.531255	0.747321	7.20021	3.82156	0.00489309	0.0150715
Ssa_S35589252	ko:K02187	ko04650	Caspase-3	CASP3	-0.0464327	-0.0670925	-0.348464	-0.86928	-0.256117	7.61781	9.20439	2.20464e-06	2.80876e-05
Ssa_TC88585	ko:K05730	ko04650	Proto-oncogene vav	VAV	-0.150859	-0.240335	-0.10988	-0.289058	-0.482244	10.1524	7.68515	1.61953e-05	0.000146255
Omy_CA366795	ko:K02649	ko04662	Phosphatidylinositol 3-kinase regulatory subunit beta	P85B	-0.263957	-0.426736	-0.390249	-0.546768	-0.369204	7.79293	3.15052	0.0144079	0.0356505
Ssa_CK897125	ko:K07371	ko04662	B-cell linker protein	BLNK	0.240849	0.00219289	-0.157794	-0.486775	-0.265529	9.42073	6.14116	0.000141739	0.000868504
Ssa_DY716055	ko:K02649	ko04662	Phosphatidylinositol 3-kinase regulatory subunit alpha	P85A	-0.272889	-0.404256	-0.263637	-0.251271	-0.664975	9.25812	5.19203	0.000579853	0.00274598
Ssa_DY730388	ko:K07827	ko04662	GTPase HRas	RASH	-0.424873	-0.502661	-0.22361	-0.112825	-0.507466	10.4256	3.40125	0.00960395	0.0260035
Ssa_EG781271	ko:K02649	ko04662	Phosphatidylinositol 3-kinase regulatory subunit alpha	P85AA	-0.600602	-0.663319	-0.614102	-1.58433	-1.81026	9.05256	33.6518	1.88421e-15	1.51553e-12
Ssa_GRASP209152113	ko:K07827	ko04662	GTPase KRas	RASK	0.122806	0.2499	0.299829	0.365235	0.457432	12.4963	16.3931	8.02101e-10	3.59844e-08
Ssa_GRASP209154675	ko:K04448	ko04662	Transcription factor AP-1	JUN	0.353331	0.78484	1.07314	1.03078	1.45028	8.61971	12.6232	3.86716e-08	8.93818e-07
Ssa_GRASP209734529	ko:K06268	ko04662	Calcineurin B homologous protein 2	CHP2	0.444481	0.0682329	0.618489	0.452991	0.177531	6.80452	6.1926	0.000131537	0.000817194
Ssa_GRASP209736353	ko:K06856	ko04662	Ig heavy chain V-I region HG3	HV102	0.400161	0.614294	0.836382	1.4441	1.40825	4.88515	11.7631	1.01462e-07	2.01238e-06
Ssa_GRASP209736973	ko:K06508	ko04662	CD81 antigen	CD81	0.0611816	-0.138042	0.201845	0.496298	0.0451467	8.13245	5.10298	0.000663751	0.00305655
Ssa_KSS3660	ko:K05872	ko04662	NF-kappa-B inhibitor epsilon	IKBE	0.392198	0.589179	0.381792	0.454712	0.629852	4.38235	3.60582	0.00691017	0.0199745
Ssa_S18892412	ko:K06856	ko04662	Ig heavy chain C region, membrane-bound form	HVCM	1.02348	0.532274	0.936427	1.33944	1.89446	6.28286	6.21476	0.000127379	0.000796112
Ssa_S18892482	ko:K06856	ko04662	Ig mu chain C region membrane-bound form	MUCM	0.140161	-0.554309	0.190928	0.694001	-0.504076	11.6771	3.89155	0.00437689	0.0137878
Ssa_S30263508	ko:K06856	ko04662	Ig heavy chain Mem5	HVM63	0.116876	-0.443023	0.122646	0.551098	-0.39744	7.30044	2.94855	0.0200016	0.0462298
Ssa_S31981947	ko:K06268	ko04662	Calcineurin subunit B type 1	CANB1	0.0315038	0.0993391	0.143244	0.463181	0.369054	5.55009	7.75113	1.481e-05	0.000136191
Ssa_S35580708	ko:K04348	ko04662	Serine/threonine-protein phosphatase 2B catalytic subunit alpha isoform	PP2BA	0.631902	0.456126	0.400277	0.531255	0.747321	7.20021	3.82156	0.00489309	0.0150715
Ssa_STIR11314	ko:K02580	ko04662	Nuclear factor NF-kappa-B p105 subunit	NFKB1	-0.144733	-0.211496	-0.107714	-0.403728	-0.0481223	7.13706	2.94604	0.0200833	0.0463654
Ssa_TC88585	ko:K05730	ko04662	Proto-oncogene vav	VAV	-0.150859	-0.240335	-0.10988	-0.289058	-0.482244	10.1524	7.68515	1.61953e-05	0.000146255
Omy_CA366795	ko:K02649	ko04664	Phosphatidylinositol 3-kinase regulatory subunit beta	P85B	-0.263957	-0.426736	-0.390249	-0.546768	-0.369204	7.79293	3.15052	0.0144079	0.0356505
Ssa_CA057984	ko:K04440	ko04664	Mitogen-activated protein kinase 10	MK10	0.432128	0.0764103	0.413185	0.670459	0.0276395	4.84867	5.2079	0.000566088	0.00269635
Ssa_DY716055	ko:K02649	ko04664	Phosphatidylinositol 3-kinase regulatory subunit alpha	P85A	-0.272889	-0.404256	-0.263637	-0.251271	-0.664975	9.25812	5.19203	0.000579853	0.00274598
Ssa_DY730388	ko:K07827	ko04664	GTPase HRas	RASH	-0.424873	-0.502661	-0.22361	-0.112825	-0.507466	10.4256	3.40125	0.00960395	0.0260035
Ssa_EG781271	ko:K02649	ko04664	Phosphatidylinositol 3-kinase regulatory subunit alpha	P85AA	-0.600602	-0.663319	-0.614102	-1.58433	-1.81026	9.05256	33.6518	1.88421e-15	1.51553e-12
Ssa_EG826548	ko:K04441	ko04664	Mitogen-activated protein kinase 12	MK12	0.443379	0.488059	0.392232	0.674448	0.785032	7.06305	7.04217	3.92508e-05	0.000302594
Ssa_GRASP209152113	ko:K07827	ko04664	GTPase KRas	RASK	0.122806	0.2499	0.299829	0.365235	0.457432	12.4963	16.3931	8.02101e-10	3.59844e-08
Ssa_GRASP209155705	ko:K04441	ko04664	Mitogen-activated protein kinase 13	MK13	0.25152	0.313559	0.321364	0.436908	0.607362	9.86699	6.66042	6.72026e-05	0.00047398
Ssa_GRASP209730805	ko:K01047	ko04664	Group XIIA secretory phospholipase A2	PG12A	0.317372	0.452476	0.530101	0.177235	0.470192	10.9926	8.21969	7.90755e-06	8.12645e-05
Ssa_GRASP209736353	ko:K06856	ko04664	Ig heavy chain V-I region HG3	HV102	0.400161	0.614294	0.836382	1.4441	1.40825	4.88515	11.7631	1.01462e-07	2.01238e-06
Ssa_GRASP209737973	ko:K01047	ko04664	Group XIIB secretory phospholipase A2-like protein	PG12B	0.288008	0.633075	0.837185	0.101615	0.35742	12.8395	7.38402	2.44384e-05	0.00020547
Ssa_GRASP223647621	ko:K05703	ko04664	Tyrosine-protein kinase Fyn	FYN	-0.267306	-0.482559	-0.149386	-0.395841	-0.734061	8.42941	8.85545	3.44491e-06	4.09083e-05
Ssa_KSS216	ko:K04440	ko04664	Mitogen-activated protein kinase 9	MK09	0.22968	0.127353	0.276185	0.618031	0.458211	4.58162	3.44511	0.00894821	0.0246147
Ssa_KSSb2476	ko:K07983	ko04664	High affinity immunoglobulin epsilon receptor subunit gamma	FCERG	0.113592	-0.0294784	0.358618	0.531928	0.296082	5.96303	3.50949	0.00806702	0.022682
Ssa_S18892412	ko:K06856	ko04664	Ig heavy chain C region, membrane-bound form	HVCM	1.02348	0.532274	0.936427	1.33944	1.89446	6.28286	6.21476	0.000127379	0.000796112
Ssa_S18892482	ko:K06856	ko04664	Ig mu chain C region membrane-bound form	MUCM	0.140161	-0.554309	0.190928	0.694001	-0.504076	11.6771	3.89155	0.00437689	0.0137878
Ssa_S30263508	ko:K06856	ko04664	Ig heavy chain Mem5	HVM63	0.116876	-0.443023	0.122646	0.551098	-0.39744	7.30044	2.94855	0.0200016	0.0462298
Ssa_S47005486	ko:K04433	ko04664	Dual specificity mitogen-activated protein kinase kinase 6	MP2K6	-0.262136	-0.273709	-0.149405	-0.682634	-0.821114	4.88774	6.05612	0.000160429	0.000956785
Ssa_TC103002	ko:K12077	ko04664	[Pyruvate dehydrogenase [lipoamide]] kinase isozyme 1, mitochondrial	PDK1	0.283981	-0.460812	-0.942145	-1.23793	-1.09969	7.98863	15.951	1.22998e-09	5.17064e-08
Ssa_TC88585	ko:K05730	ko04664	Proto-oncogene vav	VAV	-0.150859	-0.240335	-0.10988	-0.289058	-0.482244	10.1524	7.68515	1.61953e-05	0.000146255
Omy_CA358124	ko:K13709	ko04670	Rho GTPase-activating protein 5	RHG05	-0.373944	-0.358259	-0.276128	-0.257124	-0.470436	6.08343	3.8867	0.00441076	0.0138619
Omy_CA366795	ko:K02649	ko04670	Phosphatidylinositol 3-kinase regulatory subunit beta	P85B	-0.263957	-0.426736	-0.390249	-0.546768	-0.369204	7.79293	3.15052	0.0144079	0.0356505
Omy_S21947960	ko:K06527	ko04670	Vascular cell adhesion protein 1	VCAM1	0.135696	-0.193601	0.0998229	0.658903	-0.012249	4.35663	3.55331	0.00751813	0.021398
Ssa_CA049694	ko:K06483	ko04670	Integrin alpha-4	ITA4	0.168239	0.0733022	0.502023	0.795168	0.224659	4.5462	3.97413	0.00383861	0.0124597
Ssa_CK886748	ko:K08008	ko04670	Cytochrome b-245 heavy chain	CY24B	0.197845	-0.00269037	0.201873	0.476711	0.574522	8.00292	3.38641	0.00983679	0.0265149
Ssa_CL120Contig1	ko:K08009	ko04670	Cytochrome b-245 light chain	CY24A	0.48507	0.703546	0.572209	0.678247	0.907316	9.1476	3.53226	0.00777696	0.0219689
Ssa_DY705451	ko:K05725	ko04670	Focal adhesion kinase 1	FAK1	-0.355065	-0.366018	0.0562101	1.17222	1.35262	6.33844	6.38427	9.97277e-05	0.000652553
Ssa_DY716055	ko:K02649	ko04670	Phosphatidylinositol 3-kinase regulatory subunit alpha	P85A	-0.272889	-0.404256	-0.263637	-0.251271	-0.664975	9.25812	5.19203	0.000579853	0.00274598
Ssa_EG781271	ko:K02649	ko04670	Phosphatidylinositol 3-kinase regulatory subunit alpha	P85AA	-0.600602	-0.663319	-0.614102	-1.58433	-1.81026	9.05256	33.6518	1.88421e-15	1.51553e-12
Ssa_EG826548	ko:K04441	ko04670	Mitogen-activated protein kinase 12	MK12	0.443379	0.488059	0.392232	0.674448	0.785032	7.06305	7.04217	3.92508e-05	0.000302594
Ssa_EG893818	ko:K06087	ko04670	Claudin-18	CLD18	-1.68934	-0.329179	-1.34471	0.104558	-0.505595	6.15423	3.27603	0.0117575	0.030539
Ssa_GRASP209153632	ko:K01398	ko04670	72 kDa type IV collagenase	MMP2	0.447609	0.0031756	0.478608	1.01862	0.489467	11.9449	5.33693	0.000465898	0.00230277
Ssa_GRASP209154025	ko:K05760	ko04670	Transforming growth factor beta-1-induced transcript 1 protein	TGFI1	0.280403	0.0860616	0.516234	0.593713	0.0765188	10.6271	4.21298	0.0026316	0.00921484
Ssa_GRASP209154255	ko:K04513	ko04670	Rho-related GTP-binding protein RhoC	RHOC	0.388707	0.326954	0.361444	0.641261	0.761985	12.0371	12.6883	3.59965e-08	8.39832e-07
Ssa_GRASP209154535	ko:K06471	ko04670	Platelet endothelial cell adhesion molecule	PECA1	0.37237	-0.0562794	0.573975	0.566609	0.189384	8.45206	4.48415	0.00172092	0.00652716
Ssa_GRASP209155705	ko:K04441	ko04670	Mitogen-activated protein kinase 13	MK13	0.25152	0.313559	0.321364	0.436908	0.607362	9.86699	6.66042	6.72026e-05	0.00047398
Ssa_GRASP209155927	ko:K04513	ko04670	Rho-related GTP-binding protein RhoB	RHOB	0.510087	0.600703	0.87311	0.935409	1.50302	10.876	14.7678	3.9944e-09	1.373e-07
Ssa_GRASP209156245	ko:K08012	ko04670	Neutrophil cytosol factor 4	NCF4	-0.0663026	-0.0868161	0.185939	0.480987	0.223375	8.64129	4.90024	0.000904536	0.00392157
Ssa_GRASP209735789	ko:K04393	ko04670	Cell division control protein 42 homolog	CDC42	0.322976	0.414208	0.369915	0.279669	0.578065	10.2974	6.30345	0.000112045	0.000717147
Ssa_GRASP223647891	ko:K05699	ko04670	Alpha-actinin-1	ACTN1	0.232017	-0.053767	0.541788	0.55452	-0.0128753	9.90632	4.43072	0.00187051	0.00699071
Ssa_GRASP223648607	ko:K06087	ko04670	Claudin-14	CLD14	-0.141489	-0.350278	-1.09157	-1.17588	-0.898839	5.40522	10.8585	2.90282e-07	4.97479e-06
Ssa_KSS4837	ko:K04630	ko04670	Guanine nucleotide-binding protein G(k) subunit alpha	GNAI3	0.525486	0.40756	0.356623	0.365705	0.744475	7.89642	3.12201	0.0150898	0.0369436
Ssa_S18833575	ko:K06087	ko04670	Claudin-like protein ZF-A89	CLDY	0.451619	0.0777927	-0.0641433	0.608715	0.814367	5.31784	3.61466	0.0068128	0.0197493
Ssa_S18866043	ko:K06087	ko04670	Claudin-15	CLD15	-0.23867	-0.197835	-0.491567	-0.782994	-0.320985	10.9691	12.2219	6.04065e-08	1.28764e-06
Ssa_S30291299	ko:K05760	ko04670	Paxillin	PAXI	0.0767284	-0.0812092	0.212965	0.565266	0.562127	4.99337	4.07552	0.00326896	0.0109832
Ssa_S35500409	ko:K02677	ko04670	Protein kinase C beta type	KPCB	-0.140639	-0.234581	-0.0928597	-0.546313	-0.419965	11.0969	7.55718	1.92766e-05	0.000168286
Ssa_S35546958	ko:K06785	ko04670	Junctional adhesion molecule C	JAM3	0.340684	0.0643606	0.492445	0.634012	0.158186	4.76324	4.46361	0.00177694	0.00670144
Ssa_S35666941	ko:K04351	ko04670	Rap guanine nucleotide exchange factor 4	RPGF4	0.298927	0.0661485	0.466337	0.563015	0.117042	7.20374	3.0015	0.0183518	0.0432597
Ssa_S35704203	ko:K12757	ko04670	Myosin regulatory light chain 12B	ML12B	0.338781	0.263215	0.2254	0.383495	0.528777	13.0837	5.8325	0.00022269	0.00125491
Ssa_S47727138	ko:K12755	ko04670	Myosin regulatory light polypeptide 9	MYL9	0.772563	0.464061	0.69077	0.601507	-0.0364206	9.39617	3.71871	0.00576669	0.01729
Ssa_S48422320	ko:K04514	ko04670	Rho-associated protein kinase 2	ROCK2	0.344532	0.444523	0.337745	0.066103	0.6568	4.6155	3.18627	0.0135967	0.0341687
Ssa_TC109877	ko:K05692	ko04670	Actin-1	ACT1	0.230352	0.159087	0.327813	0.459336	0.130699	12.1541	6.69737	6.37689e-05	0.000454981
Ssa_TC80936	ko:K06520	ko04670	CD99 antigen-like protein 2	C99L2	0.8361	0.873406	0.695703	1.5613	1.75435	6.05648	14.0347	8.50279e-09	2.51437e-07
Ssa_TC88585	ko:K05730	ko04670	Proto-oncogene vav	VAV	-0.150859	-0.240335	-0.10988	-0.289058	-0.482244	10.1524	7.68515	1.61953e-05	0.000146255
Omy_CR362800	ko:K04365	ko04720	Serine/threonine-protein kinase B-raf	BRAF	-0.425553	-0.566697	-0.44486	-0.515897	-0.919416	6.8822	7.69522	1.59756e-05	0.000144487
Ssa_DY730388	ko:K07827	ko04720	GTPase HRas	RASH	-0.424873	-0.502661	-0.22361	-0.112825	-0.507466	10.4256	3.40125	0.00960395	0.0260035
Ssa_GRASP209152113	ko:K07827	ko04720	GTPase KRas	RASK	0.122806	0.2499	0.299829	0.365235	0.457432	12.4963	16.3931	8.02101e-10	3.59844e-08
Ssa_GRASP209734529	ko:K06268	ko04720	Calcineurin B homologous protein 2	CHP2	0.444481	0.0682329	0.618489	0.452991	0.177531	6.80452	6.1926	0.000131537	0.000817194
Ssa_GRASP223647701	ko:K04345	ko04720	cAMP-dependent protein kinase catalytic subunit beta	KAPCB	0.333374	0.301551	0.318177	0.431789	0.315682	7.26342	7.7331	1.5176e-05	0.000138795
Ssa_S30240962	ko:K04374	ko04720	Cyclic AMP-dependent transcription factor ATF-4	ATF4	0.230979	0.200002	0.202118	0.700606	0.152356	10.8522	7.54285	1.96575e-05	0.000170871
Ssa_S30295131	ko:K05858	ko04720	1-phosphatidylinositol 4,5-bisphosphate phosphodiesterase beta-3	PLCB3	0.327807	0.385024	0.318641	0.366546	0.556809	6.02021	5.13267	0.000634475	0.00294761
Ssa_S31968552	ko:K04515	ko04720	Calcium/calmodulin-dependent protein kinase type II subunit gamma	KCC2G	-0.589866	-0.397877	-0.751721	-1.00532	-0.730236	8.15257	3.42749	0.00920601	0.0251852
Ssa_S31981947	ko:K06268	ko04720	Calcineurin subunit B type 1	CANB1	0.0315038	0.0993391	0.143244	0.463181	0.369054	5.55009	7.75113	1.481e-05	0.000136191
Ssa_S31984446	ko:K04960	ko04720	Inositol 1,4,5-trisphosphate receptor type 3	ITPR3	0.202336	0.17018	0.173256	0.298541	0.53884	7.00048	3.4495	0.00888512	0.0244746
Ssa_S35500409	ko:K02677	ko04720	Protein kinase C beta type	KPCB	-0.140639	-0.234581	-0.0928597	-0.546313	-0.419965	11.0969	7.55718	1.92766e-05	0.000168286
Ssa_S35571140	ko:K04634	ko04720	Guanine nucleotide-binding protein subunit alpha-14	GNA14	0.560734	0.817829	0.469743	0.949572	1.11919	9.1239	9.88707	9.38513e-07	1.35283e-05
Ssa_S35580708	ko:K04348	ko04720	Serine/threonine-protein phosphatase 2B catalytic subunit alpha isoform	PP2BA	0.631902	0.456126	0.400277	0.531255	0.747321	7.20021	3.82156	0.00489309	0.0150715
Ssa_CA057984	ko:K04440	ko04723	Mitogen-activated protein kinase 10	MK10	0.432128	0.0764103	0.413185	0.670459	0.0276395	4.84867	5.2079	0.000566088	0.00269635
Ssa_EG826548	ko:K04441	ko04723	Mitogen-activated protein kinase 12	MK12	0.443379	0.488059	0.392232	0.674448	0.785032	7.06305	7.04217	3.92508e-05	0.000302594
Ssa_EG881399	ko:K04543	ko04723	Guanine nucleotide-binding protein G(I)/G(S)/G(O) subunit gamma-7	GBG7	0.0872831	0.153725	0.0615402	0.280744	0.476838	8.58284	5.37439	0.00044037	0.00219639
Ssa_GRASP209154321	ko:K04347	ko04723	Guanine nucleotide-binding protein G(I)/G(S)/G(O) subunit gamma-12	GBG12	0.169749	0.0972661	0.258375	0.55034	0.705202	12.1068	14.1099	7.86127e-09	2.36524e-07
Ssa_GRASP209155475	ko:K13700	ko04723	Monoacylglycerol lipase ABHD6	ABHD6	-0.203016	-0.421081	-0.326788	-0.691057	-0.747829	10.7566	9.58837	1.35952e-06	1.85132e-05
Ssa_GRASP209155705	ko:K04441	ko04723	Mitogen-activated protein kinase 13	MK13	0.25152	0.313559	0.321364	0.436908	0.607362	9.86699	6.66042	6.72026e-05	0.00047398
Ssa_GRASP209156093	ko:K04536	ko04723	Guanine nucleotide-binding protein G(I)/G(S)/G(T) subunit beta-1	GBB1	0.199636	0.29727	0.296698	0.424763	0.427937	11.582	14.7441	4.09162e-09	1.39845e-07
Ssa_GRASP223647701	ko:K04345	ko04723	cAMP-dependent protein kinase catalytic subunit beta	KAPCB	0.333374	0.301551	0.318177	0.431789	0.315682	7.26342	7.7331	1.5176e-05	0.000138795
Ssa_KSS216	ko:K04440	ko04723	Mitogen-activated protein kinase 9	MK09	0.22968	0.127353	0.276185	0.618031	0.458211	4.58162	3.44511	0.00894821	0.0246147
Ssa_KSS4837	ko:K04630	ko04723	Guanine nucleotide-binding protein G(k) subunit alpha	GNAI3	0.525486	0.40756	0.356623	0.365705	0.744475	7.89642	3.12201	0.0150898	0.0369436
Ssa_S18890680	ko:K13985	ko04723	N-acyl-phosphatidylethanolamine-hydrolyzing phospholipase D	NAPEP	-0.207144	-0.286742	-0.254587	-0.468195	-0.432796	11.314	11.8512	9.17855e-08	1.84565e-06
Ssa_S30266200	ko:K04539	ko04723	Guanine nucleotide-binding protein subunit beta-5	GBB5	0.323406	0.247668	0.273122	0.625168	0.69943	9.16786	18.0842	1.65667e-10	9.70278e-09
Ssa_S30295131	ko:K05858	ko04723	1-phosphatidylinositol 4,5-bisphosphate phosphodiesterase beta-3	PLCB3	0.327807	0.385024	0.318641	0.366546	0.556809	6.02021	5.13267	0.000634475	0.00294761
Ssa_S31984446	ko:K04960	ko04723	Inositol 1,4,5-trisphosphate receptor type 3	ITPR3	0.202336	0.17018	0.173256	0.298541	0.53884	7.00048	3.4495	0.00888512	0.0244746
Ssa_S35500409	ko:K02677	ko04723	Protein kinase C beta type	KPCB	-0.140639	-0.234581	-0.0928597	-0.546313	-0.419965	11.0969	7.55718	1.92766e-05	0.000168286
Ssa_S35571140	ko:K04634	ko04723	Guanine nucleotide-binding protein subunit alpha-14	GNA14	0.560734	0.817829	0.469743	0.949572	1.11919	9.1239	9.88707	9.38513e-07	1.35283e-05
Ssa_S35685123	ko:K15528	ko04723	Fatty-acid amide hydrolase 1	FAAH1	-0.141964	-0.451924	-0.69458	-1.48642	-1.17405	12.5574	16.1973	9.6852e-10	4.21848e-08
Ssa_TC64086	ko:K04851	ko04723	Voltage-dependent L-type calcium channel subunit alpha-1D	CAC1D	-0.268655	-0.465488	0.0697789	0.226797	-0.249447	7.11224	4.22175	0.0025955	0.00911834
Ssa_EG881399	ko:K04543	ko04724	Guanine nucleotide-binding protein G(I)/G(S)/G(O) subunit gamma-7	GBG7	0.0872831	0.153725	0.0615402	0.280744	0.476838	8.58284	5.37439	0.00044037	0.00219639
Ssa_GRASP209154321	ko:K04347	ko04724	Guanine nucleotide-binding protein G(I)/G(S)/G(O) subunit gamma-12	GBG12	0.169749	0.0972661	0.258375	0.55034	0.705202	12.1068	14.1099	7.86127e-09	2.36524e-07
Ssa_GRASP209156093	ko:K04536	ko04724	Guanine nucleotide-binding protein G(I)/G(S)/G(T) subunit beta-1	GBB1	0.199636	0.29727	0.296698	0.424763	0.427937	11.582	14.7441	4.09162e-09	1.39845e-07
Ssa_GRASP209730805	ko:K01047	ko04724	Group XIIA secretory phospholipase A2	PG12A	0.317372	0.452476	0.530101	0.177235	0.470192	10.9926	8.21969	7.90755e-06	8.12645e-05
Ssa_GRASP209734529	ko:K06268	ko04724	Calcineurin B homologous protein 2	CHP2	0.444481	0.0682329	0.618489	0.452991	0.177531	6.80452	6.1926	0.000131537	0.000817194
Ssa_GRASP209737973	ko:K01047	ko04724	Group XIIB secretory phospholipase A2-like protein	PG12B	0.288008	0.633075	0.837185	0.101615	0.35742	12.8395	7.38402	2.44384e-05	0.00020547
Ssa_GRASP223647351	ko:K14207	ko04724	Sodium-coupled neutral amino acid transporter 2	S38A2	0.444891	0.494304	0.664804	1.46315	1.07101	11.7183	16.526	7.0624e-10	3.26467e-08
Ssa_GRASP223647701	ko:K04345	ko04724	cAMP-dependent protein kinase catalytic subunit beta	KAPCB	0.333374	0.301551	0.318177	0.431789	0.315682	7.26342	7.7331	1.5176e-05	0.000138795
Ssa_KSS4837	ko:K04630	ko04724	Guanine nucleotide-binding protein G(k) subunit alpha	GNAI3	0.525486	0.40756	0.356623	0.365705	0.744475	7.89642	3.12201	0.0150898	0.0369436
Ssa_S18880665	ko:K04964	ko04724	Short transient receptor potential channel 1	TRPC1	0.390272	0.632498	0.581343	0.524945	0.751861	10.1888	4.74452	0.0011493	0.00475035
Ssa_S30266200	ko:K04539	ko04724	Guanine nucleotide-binding protein subunit beta-5	GBB5	0.323406	0.247668	0.273122	0.625168	0.69943	9.16786	18.0842	1.65667e-10	9.70278e-09
Ssa_S30290489	ko:K04608	ko04724	Metabotropic glutamate receptor 8	GRM8	-0.26023	-0.478321	-0.466897	-0.430097	-0.56899	4.12324	4.03483	0.00348641	0.0115432
Ssa_S30295131	ko:K05858	ko04724	1-phosphatidylinositol 4,5-bisphosphate phosphodiesterase beta-3	PLCB3	0.327807	0.385024	0.318641	0.366546	0.556809	6.02021	5.13267	0.000634475	0.00294761
Ssa_S31981947	ko:K06268	ko04724	Calcineurin subunit B type 1	CANB1	0.0315038	0.0993391	0.143244	0.463181	0.369054	5.55009	7.75113	1.481e-05	0.000136191
Ssa_S31984446	ko:K04960	ko04724	Inositol 1,4,5-trisphosphate receptor type 3	ITPR3	0.202336	0.17018	0.173256	0.298541	0.53884	7.00048	3.4495	0.00888512	0.0244746
Ssa_S35500409	ko:K02677	ko04724	Protein kinase C beta type	KPCB	-0.140639	-0.234581	-0.0928597	-0.546313	-0.419965	11.0969	7.55718	1.92766e-05	0.000168286
Ssa_S35571140	ko:K04634	ko04724	Guanine nucleotide-binding protein subunit alpha-14	GNA14	0.560734	0.817829	0.469743	0.949572	1.11919	9.1239	9.88707	9.38513e-07	1.35283e-05
Ssa_S35580708	ko:K04348	ko04724	Serine/threonine-protein phosphatase 2B catalytic subunit alpha isoform	PP2BA	0.631902	0.456126	0.400277	0.531255	0.747321	7.20021	3.82156	0.00489309	0.0150715
Ssa_S35590445	ko:K01915	ko04724	Glutamine synthetase	GLNA	0.704787	0.16257	0.325376	-0.197813	-0.141469	10.1898	4.51855	0.00163115	0.00626946
Ssa_TC107257	ko:K01115	ko04724	Phospholipase D2	PLD2	0.179353	0.283664	0.301422	0.877707	0.875948	7.68618	9.37707	1.77211e-06	2.31892e-05
Ssa_TC64086	ko:K04851	ko04724	Voltage-dependent L-type calcium channel subunit alpha-1D	CAC1D	-0.268655	-0.465488	0.0697789	0.226797	-0.249447	7.11224	4.22175	0.0025955	0.00911834
Omy_CA366795	ko:K02649	ko04725	Phosphatidylinositol 3-kinase regulatory subunit beta	P85B	-0.263957	-0.426736	-0.390249	-0.546768	-0.369204	7.79293	3.15052	0.0144079	0.0356505
Ssa_DY716055	ko:K02649	ko04725	Phosphatidylinositol 3-kinase regulatory subunit alpha	P85A	-0.272889	-0.404256	-0.263637	-0.251271	-0.664975	9.25812	5.19203	0.000579853	0.00274598
Ssa_DY730388	ko:K07827	ko04725	GTPase HRas	RASH	-0.424873	-0.502661	-0.22361	-0.112825	-0.507466	10.4256	3.40125	0.00960395	0.0260035
Ssa_EG781271	ko:K02649	ko04725	Phosphatidylinositol 3-kinase regulatory subunit alpha	P85AA	-0.600602	-0.663319	-0.614102	-1.58433	-1.81026	9.05256	33.6518	1.88421e-15	1.51553e-12
Ssa_EG881399	ko:K04543	ko04725	Guanine nucleotide-binding protein G(I)/G(S)/G(O) subunit gamma-7	GBG7	0.0872831	0.153725	0.0615402	0.280744	0.476838	8.58284	5.37439	0.00044037	0.00219639
Ssa_GRASP209152113	ko:K07827	ko04725	GTPase KRas	RASK	0.122806	0.2499	0.299829	0.365235	0.457432	12.4963	16.3931	8.02101e-10	3.59844e-08
Ssa_GRASP209154321	ko:K04347	ko04725	Guanine nucleotide-binding protein G(I)/G(S)/G(O) subunit gamma-12	GBG12	0.169749	0.0972661	0.258375	0.55034	0.705202	12.1068	14.1099	7.86127e-09	2.36524e-07
Ssa_GRASP209156093	ko:K04536	ko04725	Guanine nucleotide-binding protein G(I)/G(S)/G(T) subunit beta-1	GBB1	0.199636	0.29727	0.296698	0.424763	0.427937	11.582	14.7441	4.09162e-09	1.39845e-07
Ssa_GRASP223647621	ko:K05703	ko04725	Tyrosine-protein kinase Fyn	FYN	-0.267306	-0.482559	-0.149386	-0.395841	-0.734061	8.42941	8.85545	3.44491e-06	4.09083e-05
Ssa_GRASP223647701	ko:K04345	ko04725	cAMP-dependent protein kinase catalytic subunit beta	KAPCB	0.333374	0.301551	0.318177	0.431789	0.315682	7.26342	7.7331	1.5176e-05	0.000138795
Ssa_GRASP223648871	ko:K09048	ko04725	Cyclic AMP-responsive element-binding protein 3-like protein 2	CR3L2	0.340886	0.193852	0.642785	0.781649	0.265863	8.62305	4.42393	0.00189046	0.00704834
Ssa_KSS4837	ko:K04630	ko04725	Guanine nucleotide-binding protein G(k) subunit alpha	GNAI3	0.525486	0.40756	0.356623	0.365705	0.744475	7.89642	3.12201	0.0150898	0.0369436
Ssa_S30240962	ko:K04374	ko04725	Cyclic AMP-dependent transcription factor ATF-4	ATF4	0.230979	0.200002	0.202118	0.700606	0.152356	10.8522	7.54285	1.96575e-05	0.000170871
Ssa_S30266200	ko:K04539	ko04725	Guanine nucleotide-binding protein subunit beta-5	GBB5	0.323406	0.247668	0.273122	0.625168	0.69943	9.16786	18.0842	1.65667e-10	9.70278e-09
Ssa_S30295131	ko:K05858	ko04725	1-phosphatidylinositol 4,5-bisphosphate phosphodiesterase beta-3	PLCB3	0.327807	0.385024	0.318641	0.366546	0.556809	6.02021	5.13267	0.000634475	0.00294761
Ssa_S30296131	ko:K09048	ko04725	Cyclic AMP-responsive element-binding protein 3-like protein 3	CR3L3	0.425971	0.35499	0.624127	0.759072	0.920417	7.2131	15.4501	2.01285e-09	7.78367e-08
Ssa_S31968552	ko:K04515	ko04725	Calcium/calmodulin-dependent protein kinase type II subunit gamma	KCC2G	-0.589866	-0.397877	-0.751721	-1.00532	-0.730236	8.15257	3.42749	0.00920601	0.0251852
Ssa_S31984446	ko:K04960	ko04725	Inositol 1,4,5-trisphosphate receptor type 3	ITPR3	0.202336	0.17018	0.173256	0.298541	0.53884	7.00048	3.4495	0.00888512	0.0244746
Ssa_S35500409	ko:K02677	ko04725	Protein kinase C beta type	KPCB	-0.140639	-0.234581	-0.0928597	-0.546313	-0.419965	11.0969	7.55718	1.92766e-05	0.000168286
Ssa_S35571140	ko:K04634	ko04725	Guanine nucleotide-binding protein subunit alpha-14	GNA14	0.560734	0.817829	0.469743	0.949572	1.11919	9.1239	9.88707	9.38513e-07	1.35283e-05
Ssa_TC64086	ko:K04851	ko04725	Voltage-dependent L-type calcium channel subunit alpha-1D	CAC1D	-0.268655	-0.465488	0.0697789	0.226797	-0.249447	7.11224	4.22175	0.0025955	0.00911834
Omy_CR362800	ko:K04365	ko04726	Serine/threonine-protein kinase B-raf	BRAF	-0.425553	-0.566697	-0.44486	-0.515897	-0.919416	6.8822	7.69522	1.59756e-05	0.000144487
Ssa_AM402774	ko:K07418	ko04726	Cytochrome P450 2J6	CP2J6	0.192607	0.392303	0.935507	1.09512	1.31452	4.73147	7.26534	2.87842e-05	0.000234967
Ssa_DY727761	ko:K01593	ko04726	Aromatic-L-amino-acid decarboxylase	DDC	-0.264148	-0.431934	-0.34674	-0.661787	-0.543553	6.84176	8.48444	5.5788e-06	6.06927e-05
Ssa_DY730388	ko:K07827	ko04726	GTPase HRas	RASH	-0.424873	-0.502661	-0.22361	-0.112825	-0.507466	10.4256	3.40125	0.00960395	0.0260035
Ssa_EG881399	ko:K04543	ko04726	Guanine nucleotide-binding protein G(I)/G(S)/G(O) subunit gamma-7	GBG7	0.0872831	0.153725	0.0615402	0.280744	0.476838	8.58284	5.37439	0.00044037	0.00219639
Ssa_GRASP209152113	ko:K07827	ko04726	GTPase KRas	RASK	0.122806	0.2499	0.299829	0.365235	0.457432	12.4963	16.3931	8.02101e-10	3.59844e-08
Ssa_GRASP209154321	ko:K04347	ko04726	Guanine nucleotide-binding protein G(I)/G(S)/G(O) subunit gamma-12	GBG12	0.169749	0.0972661	0.258375	0.55034	0.705202	12.1068	14.1099	7.86127e-09	2.36524e-07
Ssa_GRASP209155549	ko:K00509	ko04726	Prostaglandin G/H synthase 1	PGH1	0.455258	0.286846	0.601838	0.581325	0.379749	7.23843	3.3682	0.0101302	0.0271241
Ssa_GRASP209156093	ko:K04536	ko04726	Guanine nucleotide-binding protein G(I)/G(S)/G(T) subunit beta-1	GBB1	0.199636	0.29727	0.296698	0.424763	0.427937	11.582	14.7441	4.09162e-09	1.39845e-07
Ssa_GRASP209730805	ko:K01047	ko04726	Group XIIA secretory phospholipase A2	PG12A	0.317372	0.452476	0.530101	0.177235	0.470192	10.9926	8.21969	7.90755e-06	8.12645e-05
Ssa_GRASP209737973	ko:K01047	ko04726	Group XIIB secretory phospholipase A2-like protein	PG12B	0.288008	0.633075	0.837185	0.101615	0.35742	12.8395	7.38402	2.44384e-05	0.00020547
Ssa_GRASP223647701	ko:K04345	ko04726	cAMP-dependent protein kinase catalytic subunit beta	KAPCB	0.333374	0.301551	0.318177	0.431789	0.315682	7.26342	7.7331	1.5176e-05	0.000138795
Ssa_KSS4837	ko:K04630	ko04726	Guanine nucleotide-binding protein G(k) subunit alpha	GNAI3	0.525486	0.40756	0.356623	0.365705	0.744475	7.89642	3.12201	0.0150898	0.0369436
Ssa_S18880665	ko:K04964	ko04726	Short transient receptor potential channel 1	TRPC1	0.390272	0.632498	0.581343	0.524945	0.751861	10.1888	4.74452	0.0011493	0.00475035
Ssa_S30239290	ko:K07418	ko04726	Cytochrome P450 2J2	CP2J2	0.634362	0.810696	1.53679	1.61698	1.69146	9.38756	15.1287	2.77389e-09	1.01415e-07
Ssa_S30266200	ko:K04539	ko04726	Guanine nucleotide-binding protein subunit beta-5	GBB5	0.323406	0.247668	0.273122	0.625168	0.69943	9.16786	18.0842	1.65667e-10	9.70278e-09
Ssa_S30295131	ko:K05858	ko04726	1-phosphatidylinositol 4,5-bisphosphate phosphodiesterase beta-3	PLCB3	0.327807	0.385024	0.318641	0.366546	0.556809	6.02021	5.13267	0.000634475	0.00294761
Ssa_S31983866	ko:K07418	ko04726	Cytochrome P450 2C27	CP2CR	-0.459769	-1.24347	-0.821445	-1.57537	-1.88867	5.18457	10.3981	5.03228e-07	7.87477e-06
Ssa_S31984446	ko:K04960	ko04726	Inositol 1,4,5-trisphosphate receptor type 3	ITPR3	0.202336	0.17018	0.173256	0.298541	0.53884	7.00048	3.4495	0.00888512	0.0244746
Ssa_S32009082	ko:K00502	ko04726	Tryptophan 5-hydroxylase 1	TPH1	0.474692	0.218702	0.578335	1.06028	0.494718	4.79791	3.29269	0.0114448	0.0298968
Ssa_S35500409	ko:K02677	ko04726	Protein kinase C beta type	KPCB	-0.140639	-0.234581	-0.0928597	-0.546313	-0.419965	11.0969	7.55718	1.92766e-05	0.000168286
Ssa_S35571140	ko:K04634	ko04726	Guanine nucleotide-binding protein subunit alpha-14	GNA14	0.560734	0.817829	0.469743	0.949572	1.11919	9.1239	9.88707	9.38513e-07	1.35283e-05
Ssa_S35589252	ko:K02187	ko04726	Caspase-3	CASP3	-0.0464327	-0.0670925	-0.348464	-0.86928	-0.256117	7.61781	9.20439	2.20464e-06	2.80876e-05
Ssa_TC64086	ko:K04851	ko04726	Voltage-dependent L-type calcium channel subunit alpha-1D	CAC1D	-0.268655	-0.465488	0.0697789	0.226797	-0.249447	7.11224	4.22175	0.0025955	0.00911834
Ssa_TC73381	ko:K04520	ko04726	Amyloid beta A4 protein	A4	-0.23172	-0.30976	-0.114036	-0.2581	-0.689898	11.171	4.30025	0.00229432	0.00824576
Ssa_EG881399	ko:K04543	ko04727	Guanine nucleotide-binding protein G(I)/G(S)/G(O) subunit gamma-7	GBG7	0.0872831	0.153725	0.0615402	0.280744	0.476838	8.58284	5.37439	0.00044037	0.00219639
Ssa_GRASP209154321	ko:K04347	ko04727	Guanine nucleotide-binding protein G(I)/G(S)/G(O) subunit gamma-12	GBG12	0.169749	0.0972661	0.258375	0.55034	0.705202	12.1068	14.1099	7.86127e-09	2.36524e-07
Ssa_GRASP209154559	ko:K13524	ko04727	4-aminobutyrate aminotransferase, mitochondrial	GABT	-0.239956	-0.478774	-0.521302	-1.3371	-1.06692	11.7019	23.4113	1.93639e-12	2.78125e-10
Ssa_GRASP209156093	ko:K04536	ko04727	Guanine nucleotide-binding protein G(I)/G(S)/G(T) subunit beta-1	GBB1	0.199636	0.29727	0.296698	0.424763	0.427937	11.582	14.7441	4.09162e-09	1.39845e-07
Ssa_GRASP209735041	ko:K08341	ko04727	Gamma-aminobutyric acid receptor-associated protein-like 2	GBRL2	0.293013	0.281359	0.312209	0.455561	0.238668	7.22204	3.46551	0.00865888	0.0240068
Ssa_GRASP223647351	ko:K14207	ko04727	Sodium-coupled neutral amino acid transporter 2	S38A2	0.444891	0.494304	0.664804	1.46315	1.07101	11.7183	16.526	7.0624e-10	3.26467e-08
Ssa_GRASP223647701	ko:K04345	ko04727	cAMP-dependent protein kinase catalytic subunit beta	KAPCB	0.333374	0.301551	0.318177	0.431789	0.315682	7.26342	7.7331	1.5176e-05	0.000138795
Ssa_KSS4837	ko:K04630	ko04727	Guanine nucleotide-binding protein G(k) subunit alpha	GNAI3	0.525486	0.40756	0.356623	0.365705	0.744475	7.89642	3.12201	0.0150898	0.0369436
Ssa_S30266200	ko:K04539	ko04727	Guanine nucleotide-binding protein subunit beta-5	GBB5	0.323406	0.247668	0.273122	0.625168	0.69943	9.16786	18.0842	1.65667e-10	9.70278e-09
Ssa_S31994094	ko:K05034	ko04727	Sodium- and chloride-dependent GABA transporter 1	SC6A1	0.0647898	-0.106893	0.553438	0.773516	0.651104	8.75565	11.9432	8.26792e-08	1.68501e-06
Ssa_S35500409	ko:K02677	ko04727	Protein kinase C beta type	KPCB	-0.140639	-0.234581	-0.0928597	-0.546313	-0.419965	11.0969	7.55718	1.92766e-05	0.000168286
Ssa_S35552559	ko:K05704	ko04727	Proto-oncogene tyrosine-protein kinase Src	SRC	0.526751	0.262082	0.116488	-0.361889	0.0358166	5.99931	5.15408	0.00061419	0.00287607
Ssa_S35590445	ko:K01915	ko04727	Glutamine synthetase	GLNA	0.704787	0.16257	0.325376	-0.197813	-0.141469	10.1898	4.51855	0.00163115	0.00626946
Ssa_TC64086	ko:K04851	ko04727	Voltage-dependent L-type calcium channel subunit alpha-1D	CAC1D	-0.268655	-0.465488	0.0697789	0.226797	-0.249447	7.11224	4.22175	0.0025955	0.00911834
Ssa_CA057984	ko:K04440	ko04728	Mitogen-activated protein kinase 10	MK10	0.432128	0.0764103	0.413185	0.670459	0.0276395	4.84867	5.2079	0.000566088	0.00269635
Ssa_DY727761	ko:K01593	ko04728	Aromatic-L-amino-acid decarboxylase	DDC	-0.264148	-0.431934	-0.34674	-0.661787	-0.543553	6.84176	8.48444	5.5788e-06	6.06927e-05
Ssa_EG826548	ko:K04441	ko04728	Mitogen-activated protein kinase 12	MK12	0.443379	0.488059	0.392232	0.674448	0.785032	7.06305	7.04217	3.92508e-05	0.000302594
Ssa_EG881399	ko:K04543	ko04728	Guanine nucleotide-binding protein G(I)/G(S)/G(O) subunit gamma-7	GBG7	0.0872831	0.153725	0.0615402	0.280744	0.476838	8.58284	5.37439	0.00044037	0.00219639
Ssa_GRASP209152450	ko:K04382	ko04728	Serine/threonine-protein phosphatase 2A catalytic subunit beta isoform	PP2AB	0.241379	0.345062	0.370005	0.583103	0.44963	10.1109	3.24979	0.0122674	0.0315646
Ssa_GRASP209154321	ko:K04347	ko04728	Guanine nucleotide-binding protein G(I)/G(S)/G(O) subunit gamma-12	GBG12	0.169749	0.0972661	0.258375	0.55034	0.705202	12.1068	14.1099	7.86127e-09	2.36524e-07
Ssa_GRASP209155705	ko:K04441	ko04728	Mitogen-activated protein kinase 13	MK13	0.25152	0.313559	0.321364	0.436908	0.607362	9.86699	6.66042	6.72026e-05	0.00047398
Ssa_GRASP209156093	ko:K04536	ko04728	Guanine nucleotide-binding protein G(I)/G(S)/G(T) subunit beta-1	GBB1	0.199636	0.29727	0.296698	0.424763	0.427937	11.582	14.7441	4.09162e-09	1.39845e-07
Ssa_GRASP223647701	ko:K04345	ko04728	cAMP-dependent protein kinase catalytic subunit beta	KAPCB	0.333374	0.301551	0.318177	0.431789	0.315682	7.26342	7.7331	1.5176e-05	0.000138795
Ssa_GRASP223648871	ko:K09048	ko04728	Cyclic AMP-responsive element-binding protein 3-like protein 2	CR3L2	0.340886	0.193852	0.642785	0.781649	0.265863	8.62305	4.42393	0.00189046	0.00704834
Ssa_GRASP223649265	ko:K00545	ko04728	Catechol O-methyltransferase	COMT	0.483604	0.0459311	0.574941	1.01208	1.16452	6.90385	17.9969	1.79332e-10	1.03325e-08
Ssa_KSS216	ko:K04440	ko04728	Mitogen-activated protein kinase 9	MK09	0.22968	0.127353	0.276185	0.618031	0.458211	4.58162	3.44511	0.00894821	0.0246147
Ssa_KSS4837	ko:K04630	ko04728	Guanine nucleotide-binding protein G(k) subunit alpha	GNAI3	0.525486	0.40756	0.356623	0.365705	0.744475	7.89642	3.12201	0.0150898	0.0369436
Ssa_S18882193	ko:K10396	ko04728	Kinesin-1 heavy chain	KINH	0.277469	0.226168	0.544723	0.570408	0.465979	9.32683	4.05196	0.0033931	0.0113088
Ssa_S30240962	ko:K04374	ko04728	Cyclic AMP-dependent transcription factor ATF-4	ATF4	0.230979	0.200002	0.202118	0.700606	0.152356	10.8522	7.54285	1.96575e-05	0.000170871
Ssa_S30266200	ko:K04539	ko04728	Guanine nucleotide-binding protein subunit beta-5	GBB5	0.323406	0.247668	0.273122	0.625168	0.69943	9.16786	18.0842	1.65667e-10	9.70278e-09
Ssa_S30295131	ko:K05858	ko04728	1-phosphatidylinositol 4,5-bisphosphate phosphodiesterase beta-3	PLCB3	0.327807	0.385024	0.318641	0.366546	0.556809	6.02021	5.13267	0.000634475	0.00294761
Ssa_S30295536	ko:K10396	ko04728	Kinesin heavy chain isoform 5A	KIF5A	0.395488	0.292428	0.354727	0.243525	0.439278	6.63238	4.00408	0.00366049	0.0119783
Ssa_S30296131	ko:K09048	ko04728	Cyclic AMP-responsive element-binding protein 3-like protein 3	CR3L3	0.425971	0.35499	0.624127	0.759072	0.920417	7.2131	15.4501	2.01285e-09	7.78367e-08
Ssa_S31968552	ko:K04515	ko04728	Calcium/calmodulin-dependent protein kinase type II subunit gamma	KCC2G	-0.589866	-0.397877	-0.751721	-1.00532	-0.730236	8.15257	3.42749	0.00920601	0.0251852
Ssa_S31984446	ko:K04960	ko04728	Inositol 1,4,5-trisphosphate receptor type 3	ITPR3	0.202336	0.17018	0.173256	0.298541	0.53884	7.00048	3.4495	0.00888512	0.0244746
Ssa_S35500409	ko:K02677	ko04728	Protein kinase C beta type	KPCB	-0.140639	-0.234581	-0.0928597	-0.546313	-0.419965	11.0969	7.55718	1.92766e-05	0.000168286
Ssa_S35571140	ko:K04634	ko04728	Guanine nucleotide-binding protein subunit alpha-14	GNA14	0.560734	0.817829	0.469743	0.949572	1.11919	9.1239	9.88707	9.38513e-07	1.35283e-05
Ssa_S35580708	ko:K04348	ko04728	Serine/threonine-protein phosphatase 2B catalytic subunit alpha isoform	PP2BA	0.631902	0.456126	0.400277	0.531255	0.747321	7.20021	3.82156	0.00489309	0.0150715
Ssa_S35601989	ko:K04382	ko04728	Serine/threonine-protein phosphatase 2A catalytic subunit alpha isoform	PP2AA	0.463892	0.353721	0.231435	0.391071	0.588235	7.70718	4.86209	0.00095907	0.00411671
Ssa_TC64086	ko:K04851	ko04728	Voltage-dependent L-type calcium channel subunit alpha-1D	CAC1D	-0.268655	-0.465488	0.0697789	0.226797	-0.249447	7.11224	4.22175	0.0025955	0.00911834
Omy_CR362800	ko:K04365	ko04730	Serine/threonine-protein kinase B-raf	BRAF	-0.425553	-0.566697	-0.44486	-0.515897	-0.919416	6.8822	7.69522	1.59756e-05	0.000144487
Omy_S50901031	ko:K04639	ko04730	Guanine nucleotide-binding protein subunit alpha-13	GNA13	-0.373825	-0.400134	-0.328692	0.021372	-0.330694	12.0039	5.71266	0.000265826	0.00144991
Ssa_CK874933	ko:K04535	ko04730	Guanine nucleotide-binding protein G(z) subunit alpha	GNAZ	0.309058	-0.0476175	0.296996	0.496232	0.0939658	5.65131	3.74768	0.00550571	0.0166414
Ssa_DY730388	ko:K07827	ko04730	GTPase HRas	RASH	-0.424873	-0.502661	-0.22361	-0.112825	-0.507466	10.4256	3.40125	0.00960395	0.0260035
Ssa_GRASP209152113	ko:K07827	ko04730	GTPase KRas	RASK	0.122806	0.2499	0.299829	0.365235	0.457432	12.4963	16.3931	8.02101e-10	3.59844e-08
Ssa_GRASP209152450	ko:K04382	ko04730	Serine/threonine-protein phosphatase 2A catalytic subunit beta isoform	PP2AB	0.241379	0.345062	0.370005	0.583103	0.44963	10.1109	3.24979	0.0122674	0.0315646
Ssa_GRASP209730805	ko:K01047	ko04730	Group XIIA secretory phospholipase A2	PG12A	0.317372	0.452476	0.530101	0.177235	0.470192	10.9926	8.21969	7.90755e-06	8.12645e-05
Ssa_GRASP209737973	ko:K01047	ko04730	Group XIIB secretory phospholipase A2-like protein	PG12B	0.288008	0.633075	0.837185	0.101615	0.35742	12.8395	7.38402	2.44384e-05	0.00020547
Ssa_KSS4837	ko:K04630	ko04730	Guanine nucleotide-binding protein G(k) subunit alpha	GNAI3	0.525486	0.40756	0.356623	0.365705	0.744475	7.89642	3.12201	0.0150898	0.0369436
Ssa_S30295131	ko:K05858	ko04730	1-phosphatidylinositol 4,5-bisphosphate phosphodiesterase beta-3	PLCB3	0.327807	0.385024	0.318641	0.366546	0.556809	6.02021	5.13267	0.000634475	0.00294761
Ssa_S31984446	ko:K04960	ko04730	Inositol 1,4,5-trisphosphate receptor type 3	ITPR3	0.202336	0.17018	0.173256	0.298541	0.53884	7.00048	3.4495	0.00888512	0.0244746
Ssa_S35500409	ko:K02677	ko04730	Protein kinase C beta type	KPCB	-0.140639	-0.234581	-0.0928597	-0.546313	-0.419965	11.0969	7.55718	1.92766e-05	0.000168286
Ssa_S35571140	ko:K04634	ko04730	Guanine nucleotide-binding protein subunit alpha-14	GNA14	0.560734	0.817829	0.469743	0.949572	1.11919	9.1239	9.88707	9.38513e-07	1.35283e-05
Ssa_S35601989	ko:K04382	ko04730	Serine/threonine-protein phosphatase 2A catalytic subunit alpha isoform	PP2AA	0.463892	0.353721	0.231435	0.391071	0.588235	7.70718	4.86209	0.00095907	0.00411671
Omy_CA366795	ko:K02649	ko04810	Phosphatidylinositol 3-kinase regulatory subunit beta	P85B	-0.263957	-0.426736	-0.390249	-0.546768	-0.369204	7.79293	3.15052	0.0144079	0.0356505
Omy_CR362800	ko:K04365	ko04810	Serine/threonine-protein kinase B-raf	BRAF	-0.425553	-0.566697	-0.44486	-0.515897	-0.919416	6.8822	7.69522	1.59756e-05	0.000144487
Omy_S50901031	ko:K04639	ko04810	Guanine nucleotide-binding protein subunit alpha-13	GNA13	-0.373825	-0.400134	-0.328692	0.021372	-0.330694	12.0039	5.71266	0.000265826	0.00144991
Ssa_CA038824	ko:K05094	ko04810	Fibroblast growth factor receptor 3	FGFR3	0.705885	-0.284688	0.996624	0.492081	0.116119	6.75255	3.62775	0.00667127	0.019423
Ssa_CA041520	ko:K06485	ko04810	Integrin alpha-6	ITA6	-0.477718	-0.383319	-0.512095	-0.73771	-0.575752	10.7079	8.12783	8.93353e-06	8.99164e-05
Ssa_CA049694	ko:K06483	ko04810	Integrin alpha-4	ITA4	0.168239	0.0733022	0.502023	0.795168	0.224659	4.5462	3.97413	0.00383861	0.0124597
Ssa_CK886159	ko:K05759	ko04810	Profilin-2	PROF2	0.507767	0.506201	0.591587	0.747905	0.864479	10.9032	17.0268	4.39477e-10	2.20012e-08
Ssa_DW532898	ko:K04359	ko04810	Platelet-derived growth factor subunit A	PDGFA	-0.538713	-0.625917	-0.652711	-0.885749	-1.14478	10.2593	16.7764	5.56538e-10	2.65663e-08
Ssa_DW565855	ko:K13708	ko04810	Dedicator of cytokinesis protein 1	DOCK1	-0.218599	-0.46143	-0.170541	-0.220285	-0.45085	5.807	3.4217	0.00929235	0.0253239
Ssa_DY705451	ko:K05725	ko04810	Focal adhesion kinase 1	FAK1	-0.355065	-0.366018	0.0562101	1.17222	1.35262	6.33844	6.38427	9.97277e-05	0.000652553
Ssa_DY716055	ko:K02649	ko04810	Phosphatidylinositol 3-kinase regulatory subunit alpha	P85A	-0.272889	-0.404256	-0.263637	-0.251271	-0.664975	9.25812	5.19203	0.000579853	0.00274598
Ssa_DY718594	ko:K05747	ko04810	Neural Wiskott-Aldrich syndrome protein	WASL	-0.0897669	-0.30985	-0.317558	-0.494327	-0.781402	5.29691	4.54169	0.00157348	0.00609831
Ssa_DY730388	ko:K07827	ko04810	GTPase HRas	RASH	-0.424873	-0.502661	-0.22361	-0.112825	-0.507466	10.4256	3.40125	0.00960395	0.0260035
Ssa_EG776675	ko:K05751	ko04810	Abl interactor 2	ABI2	0.247223	0.196446	0.31002	0.457316	0.73106	8.02375	4.90606	0.000896507	0.00389078
Ssa_EG781271	ko:K02649	ko04810	Phosphatidylinositol 3-kinase regulatory subunit alpha	P85AA	-0.600602	-0.663319	-0.614102	-1.58433	-1.81026	9.05256	33.6518	1.88421e-15	1.51553e-12
Ssa_GRASP209152113	ko:K07827	ko04810	GTPase KRas	RASK	0.122806	0.2499	0.299829	0.365235	0.457432	12.4963	16.3931	8.02101e-10	3.59844e-08
Ssa_GRASP209154025	ko:K05760	ko04810	Transforming growth factor beta-1-induced transcript 1 protein	TGFI1	0.280403	0.0860616	0.516234	0.593713	0.0765188	10.6271	4.21298	0.0026316	0.00921484
Ssa_GRASP209154255	ko:K04513	ko04810	Rho-related GTP-binding protein RhoC	RHOC	0.388707	0.326954	0.361444	0.641261	0.761985	12.0371	12.6883	3.59965e-08	8.39832e-07
Ssa_GRASP209154321	ko:K04347	ko04810	Guanine nucleotide-binding protein G(I)/G(S)/G(O) subunit gamma-12	GBG12	0.169749	0.0972661	0.258375	0.55034	0.705202	12.1068	14.1099	7.86127e-09	2.36524e-07
Ssa_GRASP209155927	ko:K04513	ko04810	Rho-related GTP-binding protein RhoB	RHOB	0.510087	0.600703	0.87311	0.935409	1.50302	10.876	14.7678	3.9944e-09	1.373e-07
Ssa_GRASP209735789	ko:K04393	ko04810	Cell division control protein 42 homolog	CDC42	0.322976	0.414208	0.369915	0.279669	0.578065	10.2974	6.30345	0.000112045	0.000717147
Ssa_GRASP209736759	ko:K06493	ko04810	Integrin beta-3	ITB3	0.454439	0.394875	0.382343	0.845725	0.795008	10.1473	8.26244	7.4724e-06	7.78419e-05
Ssa_GRASP221222195	ko:K04358	ko04810	Putative fibroblast growth factor 1	FGF1	0.940092	0.905393	0.316802	0.819726	1.05948	5.70579	9.51578	1.48872e-06	1.99572e-05
Ssa_GRASP223647707	ko:K04438	ko04810	Adapter molecule crk	CRK	0.30219	0.229818	0.23662	0.367008	0.485124	7.88531	3.7875	0.00516639	0.0157564
Ssa_GRASP223647891	ko:K05699	ko04810	Alpha-actinin-1	ACTN1	0.232017	-0.053767	0.541788	0.55452	-0.0128753	9.90632	4.43072	0.00187051	0.00699071
Ssa_GRASP223648139	ko:K04409	ko04810	Serine/threonine-protein kinase PAK 1	PAK1	0.163881	0.218944	0.195417	0.813122	1.07798	11.973	13.0468	2.43356e-08	6.1327e-07
Ssa_S30269749	ko:K00889	ko04810	Phosphatidylinositol 4-phosphate 5-kinase type-1 beta	PI51B	0.465172	0.228245	0.186943	0.0891335	0.408177	8.85175	3.38286	0.00989322	0.0266314
Ssa_S30283613	ko:K05717	ko04810	Receptor-type tyrosine-protein phosphatase H	PTPRH	-0.0878917	-0.112091	0.341765	-0.52916	-0.424874	6.19646	3.24913	0.0122805	0.0315792
Ssa_S30291299	ko:K05760	ko04810	Paxillin	PAXI	0.0767284	-0.0812092	0.212965	0.565266	0.562127	4.99337	4.07552	0.00326896	0.0109832
Ssa_S31979626	ko:K05757	ko04810	Actin-related protein 2/3 complex subunit 1A	ARC1A	0.273558	0.286773	0.344332	0.436125	0.710954	10.3294	4.76827	0.00110796	0.00463026
Ssa_S35469882	ko:K05749	ko04810	Cytoplasmic FMR1-interacting protein 2	CYFP2	-0.201053	-0.215606	-0.154528	-0.160739	-0.407589	10.041	3.93159	0.00410687	0.0131113
Ssa_S35479599	ko:K05627	ko04810	Brain-specific angiogenesis inhibitor 1-associated protein 2	BAIP2	0.263962	0.233357	0.24611	0.565064	0.577839	15.4371	9.8248	1.0135e-06	1.43721e-05
Ssa_S35534466	ko:K05746	ko04810	Protein enabled homolog	ENAH	0.201415	-0.190119	0.364494	0.423096	-0.144193	4.97861	4.2132	0.00263068	0.00921484
Ssa_S35552559	ko:K05704	ko04810	Proto-oncogene tyrosine-protein kinase Src	SRC	0.526751	0.262082	0.116488	-0.361889	0.0358166	5.99931	5.15408	0.00061419	0.00287607
Ssa_S35563409	ko:K06524	ko04810	Integrin alpha-E	ITAE	0.00639142	-0.123066	-0.156513	-0.543349	-0.576041	8.3159	8.96869	2.97816e-06	3.62213e-05
Ssa_S35606399	ko:K05744	ko04810	LIM domain kinase 2	LIMK2	0.420506	0.377003	0.416031	0.854051	1.34027	7.03199	13.6875	1.22499e-08	3.41613e-07
Ssa_S35674760	ko:K05767	ko04810	Ras GTPase-activating-like protein IQGAP2	IQGA2	-0.237599	-0.311634	-0.211031	-0.173654	-0.502964	10.0028	3.03339	0.0174249	0.0414413
Ssa_S35693314	ko:K07830	ko04810	Ras-related protein R-Ras2	RRAS2	0.0643324	0.148166	0.200201	0.4326	0.556012	7.59809	6.09493	0.000151603	0.000914089
Ssa_S35704203	ko:K12757	ko04810	Myosin regulatory light chain 12B	ML12B	0.338781	0.263215	0.2254	0.383495	0.528777	13.0837	5.8325	0.00022269	0.00125491
Ssa_S47727138	ko:K12755	ko04810	Myosin regulatory light polypeptide 9	MYL9	0.772563	0.464061	0.69077	0.601507	-0.0364206	9.39617	3.71871	0.00576669	0.01729
Ssa_S48405112	ko:K03914	ko04810	Proteinase-activated receptor 1	PAR1	-0.103886	0.206049	0.349497	1.05124	1.14593	9.68168	12.9225	2.78551e-08	6.88671e-07
Ssa_S48422320	ko:K04514	ko04810	Rho-associated protein kinase 2	ROCK2	0.344532	0.444523	0.337745	0.066103	0.6568	4.6155	3.18627	0.0135967	0.0341687
Ssa_TC107065	ko:K05768	ko04810	Gelsolin	GELS	0.960084	0.708947	0.563648	0.108138	0.746399	5.26868	6.00706	0.000172347	0.00101631
Ssa_TC109877	ko:K05692	ko04810	Actin-1	ACT1	0.230352	0.159087	0.327813	0.459336	0.130699	12.1541	6.69737	6.37689e-05	0.000454981
Ssa_TC88585	ko:K05730	ko04810	Proto-oncogene vav	VAV	-0.150859	-0.240335	-0.10988	-0.289058	-0.482244	10.1524	7.68515	1.61953e-05	0.000146255
Ssa_TC94667	ko:K05749	ko04810	Cytoplasmic FMR1-interacting protein 1 homolog	CYFP1	0.344466	0.419485	0.281009	0.439236	0.695549	9.05125	7.13199	3.46321e-05	0.000274712
Omy_CA366795	ko:K02649	ko04910	Phosphatidylinositol 3-kinase regulatory subunit beta	P85B	-0.263957	-0.426736	-0.390249	-0.546768	-0.369204	7.79293	3.15052	0.0144079	0.0356505
Omy_CR362800	ko:K04365	ko04910	Serine/threonine-protein kinase B-raf	BRAF	-0.425553	-0.566697	-0.44486	-0.515897	-0.919416	6.8822	7.69522	1.59756e-05	0.000144487
Ssa_CA057984	ko:K04440	ko04910	Mitogen-activated protein kinase 10	MK10	0.432128	0.0764103	0.413185	0.670459	0.0276395	4.84867	5.2079	0.000566088	0.00269635
Ssa_CB513116	ko:K11262	ko04910	Acetyl-CoA carboxylase	ACAC	0.261494	0.308969	0.220852	0.222659	0.415632	5.72171	3.30536	0.0112128	0.0294219
Ssa_DN164219	ko:K07192	ko04910	Flotillin-2	FLOT2	0.476728	0.47034	0.725053	1.30167	1.20532	5.87873	24.157	1.09619e-12	1.86275e-10
Ssa_DW576163	ko:K06069	ko04910	Protein kinase C iota type	KPCI	0.269723	0.236785	0.127756	0.307735	0.548377	6.42195	7.51902	2.03081e-05	0.000175514
Ssa_DW583594	ko:K00844	ko04910	Putative hexokinase HKDC1	HKDC1	0.358693	0.561076	0.698148	0.479924	0.975713	5.73763	4.74261	0.00115269	0.00476273
Ssa_DY716055	ko:K02649	ko04910	Phosphatidylinositol 3-kinase regulatory subunit alpha	P85A	-0.272889	-0.404256	-0.263637	-0.251271	-0.664975	9.25812	5.19203	0.000579853	0.00274598
Ssa_DY730388	ko:K07827	ko04910	GTPase HRas	RASH	-0.424873	-0.502661	-0.22361	-0.112825	-0.507466	10.4256	3.40125	0.00960395	0.0260035
Ssa_EG647671	ko:K00844	ko04910	Hexokinase-1	HXK1	0.411077	0.279854	0.404873	0.826502	0.866334	5.0449	10.1594	6.72153e-07	1.01189e-05
Ssa_EG781271	ko:K02649	ko04910	Phosphatidylinositol 3-kinase regulatory subunit alpha	P85AA	-0.600602	-0.663319	-0.614102	-1.58433	-1.81026	9.05256	33.6518	1.88421e-15	1.51553e-12
Ssa_GRASP209152113	ko:K07827	ko04910	GTPase KRas	RASK	0.122806	0.2499	0.299829	0.365235	0.457432	12.4963	16.3931	8.02101e-10	3.59844e-08
Ssa_GRASP223647701	ko:K04345	ko04910	cAMP-dependent protein kinase catalytic subunit beta	KAPCB	0.333374	0.301551	0.318177	0.431789	0.315682	7.26342	7.7331	1.5176e-05	0.000138795
Ssa_GRASP223647707	ko:K04438	ko04910	Adapter molecule crk	CRK	0.30219	0.229818	0.23662	0.367008	0.485124	7.88531	3.7875	0.00516639	0.0157564
Ssa_GRASP223672834	ko:K07194	ko04910	Rho-related GTP-binding protein RhoQ	RHOQ	0.48149	0.286901	0.62001	0.669084	0.952103	8.75359	14.9198	3.42369e-09	1.2221e-07
Ssa_KSS216	ko:K04440	ko04910	Mitogen-activated protein kinase 9	MK09	0.22968	0.127353	0.276185	0.618031	0.458211	4.58162	3.44511	0.00894821	0.0246147
Ssa_S18888307	ko:K05695	ko04910	Receptor-type tyrosine-protein phosphatase F	PTPRF	-0.239531	-0.298541	-0.244326	-0.69782	-0.664864	11.3263	18.9144	7.88446e-11	5.25558e-09
Ssa_S31991813	ko:K00844	ko04910	Hexokinase-2	HXK2	0.406124	0.470522	0.577693	1.72221	1.77542	7.85374	33.358	2.24724e-15	1.69456e-12
Ssa_S35513857	ko:K07200	ko04910	5'-AMP-activated protein kinase subunit gamma-3	AAKG3	0.580897	0.262109	0.798789	0.725548	0.204183	6.9992	6.10128	0.000150207	0.000907487
Ssa_S47625818	ko:K02158	ko04910	Bcl2 antagonist of cell death	BAD	1.34791	0.758949	0.969025	0.888854	1.00569	8.50998	4.74031	0.00115679	0.00477639
Ssa_STIR43167	ko:K04695	ko04910	Suppressor of cytokine signaling 2	SOCS2	-0.569136	-0.38837	-0.45665	-0.0751819	-0.920563	7.0619	3.36131	0.0102435	0.0273304
Ssa_CA057984	ko:K04440	ko04912	Mitogen-activated protein kinase 10	MK10	0.432128	0.0764103	0.413185	0.670459	0.0276395	4.84867	5.2079	0.000566088	0.00269635
Ssa_DY730388	ko:K07827	ko04912	GTPase HRas	RASH	-0.424873	-0.502661	-0.22361	-0.112825	-0.507466	10.4256	3.40125	0.00960395	0.0260035
Ssa_EG826548	ko:K04441	ko04912	Mitogen-activated protein kinase 12	MK12	0.443379	0.488059	0.392232	0.674448	0.785032	7.06305	7.04217	3.92508e-05	0.000302594
Ssa_GRASP209152113	ko:K07827	ko04912	GTPase KRas	RASK	0.122806	0.2499	0.299829	0.365235	0.457432	12.4963	16.3931	8.02101e-10	3.59844e-08
Ssa_GRASP209153632	ko:K01398	ko04912	72 kDa type IV collagenase	MMP2	0.447609	0.0031756	0.478608	1.01862	0.489467	11.9449	5.33693	0.000465898	0.00230277
Ssa_GRASP209154675	ko:K04448	ko04912	Transcription factor AP-1	JUN	0.353331	0.78484	1.07314	1.03078	1.45028	8.61971	12.6232	3.86716e-08	8.93818e-07
Ssa_GRASP209155705	ko:K04441	ko04912	Mitogen-activated protein kinase 13	MK13	0.25152	0.313559	0.321364	0.436908	0.607362	9.86699	6.66042	6.72026e-05	0.00047398
Ssa_GRASP209730805	ko:K01047	ko04912	Group XIIA secretory phospholipase A2	PG12A	0.317372	0.452476	0.530101	0.177235	0.470192	10.9926	8.21969	7.90755e-06	8.12645e-05
Ssa_GRASP209735789	ko:K04393	ko04912	Cell division control protein 42 homolog	CDC42	0.322976	0.414208	0.369915	0.279669	0.578065	10.2974	6.30345	0.000112045	0.000717147
Ssa_GRASP209737973	ko:K01047	ko04912	Group XIIB secretory phospholipase A2-like protein	PG12B	0.288008	0.633075	0.837185	0.101615	0.35742	12.8395	7.38402	2.44384e-05	0.00020547
Ssa_GRASP223647701	ko:K04345	ko04912	cAMP-dependent protein kinase catalytic subunit beta	KAPCB	0.333374	0.301551	0.318177	0.431789	0.315682	7.26342	7.7331	1.5176e-05	0.000138795
Ssa_KSS216	ko:K04440	ko04912	Mitogen-activated protein kinase 9	MK09	0.22968	0.127353	0.276185	0.618031	0.458211	4.58162	3.44511	0.00894821	0.0246147
Ssa_S18875389	ko:K04428	ko04912	Mitogen-activated protein kinase kinase kinase 4	M3K4	-0.418125	-0.355694	-0.319876	-0.922334	-0.849913	7.78648	15.3394	2.24712e-09	8.52883e-08
Ssa_S30240962	ko:K04374	ko04912	Cyclic AMP-dependent transcription factor ATF-4	ATF4	0.230979	0.200002	0.202118	0.700606	0.152356	10.8522	7.54285	1.96575e-05	0.000170871
Ssa_S30295131	ko:K05858	ko04912	1-phosphatidylinositol 4,5-bisphosphate phosphodiesterase beta-3	PLCB3	0.327807	0.385024	0.318641	0.366546	0.556809	6.02021	5.13267	0.000634475	0.00294761
Ssa_S31968552	ko:K04515	ko04912	Calcium/calmodulin-dependent protein kinase type II subunit gamma	KCC2G	-0.589866	-0.397877	-0.751721	-1.00532	-0.730236	8.15257	3.42749	0.00920601	0.0251852
Ssa_S31984446	ko:K04960	ko04912	Inositol 1,4,5-trisphosphate receptor type 3	ITPR3	0.202336	0.17018	0.173256	0.298541	0.53884	7.00048	3.4495	0.00888512	0.0244746
Ssa_S35552559	ko:K05704	ko04912	Proto-oncogene tyrosine-protein kinase Src	SRC	0.526751	0.262082	0.116488	-0.361889	0.0358166	5.99931	5.15408	0.00061419	0.00287607
Ssa_S35571140	ko:K04634	ko04912	Guanine nucleotide-binding protein subunit alpha-14	GNA14	0.560734	0.817829	0.469743	0.949572	1.11919	9.1239	9.88707	9.38513e-07	1.35283e-05
Ssa_S47005486	ko:K04433	ko04912	Dual specificity mitogen-activated protein kinase kinase 6	MP2K6	-0.262136	-0.273709	-0.149405	-0.682634	-0.821114	4.88774	6.05612	0.000160429	0.000956785
Ssa_TC107257	ko:K01115	ko04912	Phospholipase D2	PLD2	0.179353	0.283664	0.301422	0.877707	0.875948	7.68618	9.37707	1.77211e-06	2.31892e-05
Ssa_TC64086	ko:K04851	ko04912	Voltage-dependent L-type calcium channel subunit alpha-1D	CAC1D	-0.268655	-0.465488	0.0697789	0.226797	-0.249447	7.11224	4.22175	0.0025955	0.00911834
Omy_CA366795	ko:K02649	ko04914	Phosphatidylinositol 3-kinase regulatory subunit beta	P85B	-0.263957	-0.426736	-0.390249	-0.546768	-0.369204	7.79293	3.15052	0.0144079	0.0356505
Omy_CR362800	ko:K04365	ko04914	Serine/threonine-protein kinase B-raf	BRAF	-0.425553	-0.566697	-0.44486	-0.515897	-0.919416	6.8822	7.69522	1.59756e-05	0.000144487
Ssa_CA057984	ko:K04440	ko04914	Mitogen-activated protein kinase 10	MK10	0.432128	0.0764103	0.413185	0.670459	0.0276395	4.84867	5.2079	0.000566088	0.00269635
Ssa_DY716055	ko:K02649	ko04914	Phosphatidylinositol 3-kinase regulatory subunit alpha	P85A	-0.272889	-0.404256	-0.263637	-0.251271	-0.664975	9.25812	5.19203	0.000579853	0.00274598
Ssa_DY730388	ko:K07827	ko04914	GTPase HRas	RASH	-0.424873	-0.502661	-0.22361	-0.112825	-0.507466	10.4256	3.40125	0.00960395	0.0260035
Ssa_EG781271	ko:K02649	ko04914	Phosphatidylinositol 3-kinase regulatory subunit alpha	P85AA	-0.600602	-0.663319	-0.614102	-1.58433	-1.81026	9.05256	33.6518	1.88421e-15	1.51553e-12
Ssa_EG826548	ko:K04441	ko04914	Mitogen-activated protein kinase 12	MK12	0.443379	0.488059	0.392232	0.674448	0.785032	7.06305	7.04217	3.92508e-05	0.000302594
Ssa_GRASP209152113	ko:K07827	ko04914	GTPase KRas	RASK	0.122806	0.2499	0.299829	0.365235	0.457432	12.4963	16.3931	8.02101e-10	3.59844e-08
Ssa_GRASP209154883	ko:K06627	ko04914	Cyclin-A2	CCNA2	0.31681	0.439369	0.408527	0.524917	0.473437	9.57965	4.74856	0.00114215	0.00472731
Ssa_GRASP209155705	ko:K04441	ko04914	Mitogen-activated protein kinase 13	MK13	0.25152	0.313559	0.321364	0.436908	0.607362	9.86699	6.66042	6.72026e-05	0.00047398
Ssa_GRASP223647701	ko:K04345	ko04914	cAMP-dependent protein kinase catalytic subunit beta	KAPCB	0.333374	0.301551	0.318177	0.431789	0.315682	7.26342	7.7331	1.5176e-05	0.000138795
Ssa_KSS216	ko:K04440	ko04914	Mitogen-activated protein kinase 9	MK09	0.22968	0.127353	0.276185	0.618031	0.458211	4.58162	3.44511	0.00894821	0.0246147
Ssa_KSS4837	ko:K04630	ko04914	Guanine nucleotide-binding protein G(k) subunit alpha	GNAI3	0.525486	0.40756	0.356623	0.365705	0.744475	7.89642	3.12201	0.0150898	0.0369436
Ssa_S30268702	ko:K04079	ko04914	Heat shock protein HSP 90-beta	HS90B	0.433363	0.438766	0.512956	1.35705	0.832106	7.06794	13.2128	2.0338e-08	5.29009e-07
Ssa_S31977019	ko:K05868	ko04914	G2/mitotic-specific cyclin-B1	CCNB1	0.249928	0.251723	0.388788	0.729841	0.811982	9.56836	6.33184	0.000107549	0.000692099
Ssa_S35558904	ko:K03358	ko04914	Anaphase-promoting complex subunit 11	APC11	-0.137415	-0.043407	-0.0421809	0.348724	0.503913	9.38024	8.5952	4.82704e-06	5.43267e-05
Ssa_S35586237	ko:K03348	ko04914	Anaphase-promoting complex subunit 1	APC1	0.257074	0.229211	0.187101	0.362903	0.489399	8.63205	3.44426	0.0089605	0.0246317
Ssa_TC109813	ko:K04079	ko04914	Heat shock protein HSP 90-alpha	HS90A	-0.149604	-0.0588169	0.0470928	0.637967	0.387845	4.29983	3.95813	0.00393734	0.0126948
Ssa_DW572668	ko:K02432	ko04916	Frizzled-7-A	FZD7A	0.297629	0.0896844	0.55602	0.544568	-0.14981	7.05169	4.76162	0.00111938	0.00466183
Ssa_DY730388	ko:K07827	ko04916	GTPase HRas	RASH	-0.424873	-0.502661	-0.22361	-0.112825	-0.507466	10.4256	3.40125	0.00960395	0.0260035
Ssa_GRASP209152113	ko:K07827	ko04916	GTPase KRas	RASK	0.122806	0.2499	0.299829	0.365235	0.457432	12.4963	16.3931	8.02101e-10	3.59844e-08
Ssa_GRASP223647701	ko:K04345	ko04916	cAMP-dependent protein kinase catalytic subunit beta	KAPCB	0.333374	0.301551	0.318177	0.431789	0.315682	7.26342	7.7331	1.5176e-05	0.000138795
Ssa_GRASP223648871	ko:K09048	ko04916	Cyclic AMP-responsive element-binding protein 3-like protein 2	CR3L2	0.340886	0.193852	0.642785	0.781649	0.265863	8.62305	4.42393	0.00189046	0.00704834
Ssa_KSS4837	ko:K04630	ko04916	Guanine nucleotide-binding protein G(k) subunit alpha	GNAI3	0.525486	0.40756	0.356623	0.365705	0.744475	7.89642	3.12201	0.0150898	0.0369436
Ssa_S18852798	ko:K05228	ko04916	Pro-opiomelanocortin A	COLI1	0.175193	0.216836	0.244937	0.481241	0.517351	16.173	5.95935	0.000184815	0.00108085
Ssa_S30295131	ko:K05858	ko04916	1-phosphatidylinositol 4,5-bisphosphate phosphodiesterase beta-3	PLCB3	0.327807	0.385024	0.318641	0.366546	0.556809	6.02021	5.13267	0.000634475	0.00294761
Ssa_S30296131	ko:K09048	ko04916	Cyclic AMP-responsive element-binding protein 3-like protein 3	CR3L3	0.425971	0.35499	0.624127	0.759072	0.920417	7.2131	15.4501	2.01285e-09	7.78367e-08
Ssa_S31968552	ko:K04515	ko04916	Calcium/calmodulin-dependent protein kinase type II subunit gamma	KCC2G	-0.589866	-0.397877	-0.751721	-1.00532	-0.730236	8.15257	3.42749	0.00920601	0.0251852
Ssa_S35500409	ko:K02677	ko04916	Protein kinase C beta type	KPCB	-0.140639	-0.234581	-0.0928597	-0.546313	-0.419965	11.0969	7.55718	1.92766e-05	0.000168286
Ssa_S35541403	ko:K01384	ko04916	Protein Wnt-11	WNT11	0.0445884	-0.421611	-0.0590541	-0.487847	-0.110749	6.35036	3.74402	0.00553801	0.0167124
Ssa_S35571140	ko:K04634	ko04916	Guanine nucleotide-binding protein subunit alpha-14	GNA14	0.560734	0.817829	0.469743	0.949572	1.11919	9.1239	9.88707	9.38513e-07	1.35283e-05
Omy_S18094020	ko:K07904	ko04972	Ras-related protein Rab-11A	RB11A	0.456392	0.323516	0.190899	0.261946	0.781228	6.05596	3.92984	0.00411834	0.0131275
Ssa_CK885244	ko:K04588	ko04972	Secretin receptor	SCTR	-0.241047	-0.17751	-0.565335	-0.72626	-0.62828	6.975	11.218	1.90284e-07	3.44711e-06
Ssa_GRASP209154255	ko:K04513	ko04972	Rho-related GTP-binding protein RhoC	RHOC	0.388707	0.326954	0.361444	0.641261	0.761985	12.0371	12.6883	3.59965e-08	8.39832e-07
Ssa_GRASP209155927	ko:K04513	ko04972	Rho-related GTP-binding protein RhoB	RHOB	0.510087	0.600703	0.87311	0.935409	1.50302	10.876	14.7678	3.9944e-09	1.373e-07
Ssa_GRASP209730805	ko:K01047	ko04972	Group XIIA secretory phospholipase A2	PG12A	0.317372	0.452476	0.530101	0.177235	0.470192	10.9926	8.21969	7.90755e-06	8.12645e-05
Ssa_GRASP209737973	ko:K01047	ko04972	Group XIIB secretory phospholipase A2-like protein	PG12B	0.288008	0.633075	0.837185	0.101615	0.35742	12.8395	7.38402	2.44384e-05	0.00020547
Ssa_GRASP221221677	ko:K05226	ko04972	Cholecystokinin	CCKN	-0.363584	-0.642105	-0.910309	-1.24255	-0.791075	8.80812	14.4683	5.42512e-09	1.76426e-07
Ssa_GRASP223648979	ko:K01540	ko04972	Protein ATP1B4	AT1B4	0.0764214	-0.266805	-0.655862	-1.25293	-1.53274	8.72531	21.9251	6.24223e-12	6.80579e-10
Ssa_S18880665	ko:K04964	ko04972	Short transient receptor potential channel 1	TRPC1	0.390272	0.632498	0.581343	0.524945	0.751861	10.1888	4.74452	0.0011493	0.00475035
Ssa_S18892436	ko:K01540	ko04972	Sodium/potassium-transporting ATPase subunit beta-233	AT233	-0.625069	-0.366611	-0.596371	-0.332278	-0.350472	4.10515	3.35593	0.010333	0.0275143
Ssa_S30295131	ko:K05858	ko04972	1-phosphatidylinositol 4,5-bisphosphate phosphodiesterase beta-3	PLCB3	0.327807	0.385024	0.318641	0.366546	0.556809	6.02021	5.13267	0.000634475	0.00294761
Ssa_S31984446	ko:K04960	ko04972	Inositol 1,4,5-trisphosphate receptor type 3	ITPR3	0.202336	0.17018	0.173256	0.298541	0.53884	7.00048	3.4495	0.00888512	0.0244746
Ssa_S35500409	ko:K02677	ko04972	Protein kinase C beta type	KPCB	-0.140639	-0.234581	-0.0928597	-0.546313	-0.419965	11.0969	7.55718	1.92766e-05	0.000168286
Ssa_S35571140	ko:K04634	ko04972	Guanine nucleotide-binding protein subunit alpha-14	GNA14	0.560734	0.817829	0.469743	0.949572	1.11919	9.1239	9.88707	9.38513e-07	1.35283e-05
Ssa_TC108267	ko:K01540	ko04972	Sodium/potassium-transporting ATPase subunit beta-3	AT1B3	0.310427	0.152618	0.615854	0.624981	0.0837783	8.61001	3.44433	0.00895953	0.0246317
Omy_CA366795	ko:K02649	ko04973	Phosphatidylinositol 3-kinase regulatory subunit beta	P85B	-0.263957	-0.426736	-0.390249	-0.546768	-0.369204	7.79293	3.15052	0.0144079	0.0356505
Ssa_DW550917	ko:K14158	ko04973	Sodium/glucose cotransporter 1	SC5A1	-0.176512	-0.33776	-0.285637	-1.28369	-0.632037	9.24548	11.1065	2.16775e-07	3.8575e-06
Ssa_DW583594	ko:K00844	ko04973	Putative hexokinase HKDC1	HKDC1	0.358693	0.561076	0.698148	0.479924	0.975713	5.73763	4.74261	0.00115269	0.00476273
Ssa_DY716055	ko:K02649	ko04973	Phosphatidylinositol 3-kinase regulatory subunit alpha	P85A	-0.272889	-0.404256	-0.263637	-0.251271	-0.664975	9.25812	5.19203	0.000579853	0.00274598
Ssa_EG647671	ko:K00844	ko04973	Hexokinase-1	HXK1	0.411077	0.279854	0.404873	0.826502	0.866334	5.0449	10.1594	6.72153e-07	1.01189e-05
Ssa_EG781271	ko:K02649	ko04973	Phosphatidylinositol 3-kinase regulatory subunit alpha	P85AA	-0.600602	-0.663319	-0.614102	-1.58433	-1.81026	9.05256	33.6518	1.88421e-15	1.51553e-12
Ssa_GRASP223648979	ko:K01540	ko04973	Protein ATP1B4	AT1B4	0.0764214	-0.266805	-0.655862	-1.25293	-1.53274	8.72531	21.9251	6.24223e-12	6.80579e-10
Ssa_S18892436	ko:K01540	ko04973	Sodium/potassium-transporting ATPase subunit beta-233	AT233	-0.625069	-0.366611	-0.596371	-0.332278	-0.350472	4.10515	3.35593	0.010333	0.0275143
Ssa_S31963685	ko:K12047	ko04973	Maltase-glucoamylase, intestinal	MGA	-0.26478	-0.601476	-0.606499	-1.72522	-1.79485	10.1368	13.0932	2.31412e-08	5.87785e-07
Ssa_S31991813	ko:K00844	ko04973	Hexokinase-2	HXK2	0.406124	0.470522	0.577693	1.72221	1.77542	7.85374	33.358	2.24724e-15	1.69456e-12
Ssa_TC108267	ko:K01540	ko04973	Sodium/potassium-transporting ATPase subunit beta-3	AT1B3	0.310427	0.152618	0.615854	0.624981	0.0837783	8.61001	3.44433	0.00895953	0.0246317
Ssa_TC64086	ko:K04851	ko04973	Voltage-dependent L-type calcium channel subunit alpha-1D	CAC1D	-0.268655	-0.465488	0.0697789	0.226797	-0.249447	7.11224	4.22175	0.0025955	0.00911834
Omy_S24638154	ko:K08757	ko04975	Apolipoprotein A-I-2	APA12	-0.498305	-0.165526	-0.308826	-1.93029	-1.526	14.0195	7.74183	1.49978e-05	0.000137499
Omy_S34426050	ko:K05683	ko04975	ATP-binding cassette sub-family G member 5	ABCG5	0.108508	-0.140394	0.0380761	-0.629558	-0.867858	11.9425	11.2613	1.80911e-07	3.3071e-06
Ssa_AM402570	ko:K08757	ko04975	Apolipoprotein A-I-1	APA11	-0.513874	-0.143057	-0.393406	-1.86849	-1.44129	12.816	7.80635	1.37451e-05	0.000128605
Ssa_CA042356	ko:K14463	ko04975	Microsomal triglyceride transfer protein large subunit	MTP	0.327365	0.391401	0.409636	0.00723002	0.137688	11.0751	4.89273	0.000915024	0.00396117
Ssa_GRASP209730805	ko:K01047	ko04975	Group XIIA secretory phospholipase A2	PG12A	0.317372	0.452476	0.530101	0.177235	0.470192	10.9926	8.21969	7.90755e-06	8.12645e-05
Ssa_GRASP209732397	ko:K08760	ko04975	Apolipoprotein A-I	APOA1	0.0640811	0.210582	0.29367	-0.703696	-0.45432	13.2984	4.40627	0.00194336	0.00720921
Ssa_GRASP209737973	ko:K01047	ko04975	Group XIIB secretory phospholipase A2-like protein	PG12B	0.288008	0.633075	0.837185	0.101615	0.35742	12.8395	7.38402	2.44384e-05	0.00020547
Ssa_NP12953959	ko:K11155	ko04975	Diacylglycerol O-acyltransferase 1	DGAT1	0.433546	0.349617	0.444358	0.774528	0.740237	6.75861	10.1965	6.42475e-07	9.78719e-06
Ssa_S19101804	ko:K08750	ko04975	Fatty acid-binding protein, liver-type	FABPL	-0.0248125	0.662915	1.04282	0.686331	1.08511	16.2041	4.49436	0.00169378	0.00645264
Ssa_S30237902	ko:K08751	ko04975	Fatty acid-binding protein, intestinal	FABPI	-0.370033	-0.177633	-0.369689	-1.8936	-1.32901	14.4399	12.9138	2.81203e-08	6.93805e-07
Ssa_S31964089	ko:K06259	ko04975	Platelet glycoprotein 4	CD36	-0.750728	-0.851855	-0.260036	-3.36435	-3.23664	8.03627	12.9765	2.62645e-08	6.55572e-07
Ssa_S35704360	ko:K14455	ko04975	Aspartate aminotransferase, mitochondrial	AATM	0.149606	0.0929406	-0.0620434	-0.500385	-0.0308724	6.843	4.12328	0.0030313	0.0103547
Ssa_S47729160	ko:K08760	ko04975	Apolipoprotein A-IV	APOA4	-0.502083	-0.442815	-0.429172	-2.18149	-2.33351	15.8641	8.74747	3.9606e-06	4.59027e-05
Ssa_S47729694	ko:K14457	ko04975	2-acylglycerol O-acyltransferase 2-A	MOG2A	-0.594971	-0.558116	-0.679708	-1.6279	-1.33913	9.69328	17.6207	2.53015e-10	1.38756e-08
Omy_S34422057	ko:K09866	ko04976	Aquaporin-4	AQP4	-0.329167	-0.261799	-0.230699	-0.469368	-0.665072	14.1737	10.0416	7.76232e-07	1.15194e-05
Omy_S34426050	ko:K05683	ko04976	ATP-binding cassette sub-family G member 5	ABCG5	0.108508	-0.140394	0.0380761	-0.629558	-0.867858	11.9425	11.2613	1.80911e-07	3.3071e-06
Ssa_CK885244	ko:K04588	ko04976	Secretin receptor	SCTR	-0.241047	-0.17751	-0.565335	-0.72626	-0.62828	6.975	11.218	1.90284e-07	3.44711e-06
Ssa_DW550917	ko:K14158	ko04976	Sodium/glucose cotransporter 1	SC5A1	-0.176512	-0.33776	-0.285637	-1.28369	-0.632037	9.24548	11.1065	2.16775e-07	3.8575e-06
Ssa_GRASP209154147	ko:K09864	ko04976	Aquaporin-1	AQP1	0.638388	0.0383736	0.760167	0.255033	-0.113469	6.05211	4.08929	0.00319857	0.0107946
Ssa_GRASP223647701	ko:K04345	ko04976	cAMP-dependent protein kinase catalytic subunit beta	KAPCB	0.333374	0.301551	0.318177	0.431789	0.315682	7.26342	7.7331	1.5176e-05	0.000138795
Ssa_GRASP223648979	ko:K01540	ko04976	Protein ATP1B4	AT1B4	0.0764214	-0.266805	-0.655862	-1.25293	-1.53274	8.72531	21.9251	6.24223e-12	6.80579e-10
Ssa_S18892436	ko:K01540	ko04976	Sodium/potassium-transporting ATPase subunit beta-233	AT233	-0.625069	-0.366611	-0.596371	-0.332278	-0.350472	4.10515	3.35593	0.010333	0.0275143
Ssa_S31970397	ko:K14349	ko04976	Neutral cholesterol ester hydrolase 1	NCEH1	0.0388576	-0.235271	-0.51645	-1.14751	-0.649756	6.5673	9.93123	8.88827e-07	1.29193e-05
Ssa_S32011390	ko:K08204	ko04976	Solute carrier family 22 member 7	S22A7	-0.0299502	-0.185938	-0.0509521	-0.934345	-0.809814	6.61844	4.48148	0.00172812	0.00655241
Ssa_S47729802	ko:K09864	ko04976	Aquaporin FA-CHIP	AQPA	0.5454	-0.527102	0.402581	0.825941	-0.180834	7.60957	5.35379	0.000454227	0.00225154
Ssa_S50698147	ko:K08537	ko04976	Bile acid receptor	NR1H4	-0.16299	-0.258014	-0.462059	-0.670911	-0.708116	8.30032	12.9293	2.76516e-08	6.85045e-07
Ssa_TC108267	ko:K01540	ko04976	Sodium/potassium-transporting ATPase subunit beta-3	AT1B3	0.310427	0.152618	0.615854	0.624981	0.0837783	8.61001	3.44433	0.00895953	0.0246317
Omy_CA349258	ko:K14616	ko04977	Cubilin	CUBN	0.0279277	-0.264359	-0.43231	-1.07293	-1.01116	8.49765	9.88001	9.46715e-07	1.36302e-05
Omy_S24638154	ko:K08757	ko04977	Apolipoprotein A-I-2	APA12	-0.498305	-0.165526	-0.308826	-1.93029	-1.526	14.0195	7.74183	1.49978e-05	0.000137499
Ssa_AM402570	ko:K08757	ko04977	Apolipoprotein A-I-1	APA11	-0.513874	-0.143057	-0.393406	-1.86849	-1.44129	12.816	7.80635	1.37451e-05	0.000128605
Ssa_DW569195	ko:K14386	ko04977	Sodium-dependent multivitamin transporter	SC5A6	-0.440423	-0.569792	-0.300203	-0.135608	-0.823749	6.44852	8.49953	5.46969e-06	5.97211e-05
Ssa_GRASP209732397	ko:K08760	ko04977	Apolipoprotein A-I	APOA1	0.0640811	0.210582	0.29367	-0.703696	-0.45432	13.2984	4.40627	0.00194336	0.00720921
Ssa_GRASP209732995	ko:K00678	ko04977	Lecithin retinol acyltransferase	LRAT	-0.348799	-0.280418	0.389193	-0.64078	-1.21641	8.95581	5.02199	0.000750881	0.0033653
Ssa_GRASP209734417	ko:K14618	ko04977	Methylmalonic aciduria and homocystinuria type C protein homolog	MMAC	0.168767	0.206578	0.155456	0.244912	0.442956	9.70713	2.99724	0.0184793	0.043486
Ssa_S18866325	ko:K14621	ko04977	Phospholipase B1, membrane-associated	PLB1	-0.214767	-0.0680596	-0.0031285	-0.995116	-0.902334	14.3847	15.9443	1.23812e-09	5.18679e-08
Ssa_S31968776	ko:K05665	ko04977	Canalicular multispecific organic anion transporter 2	MRP3	-0.07672	-0.151258	-0.0163504	0.452879	0.125394	10.3759	6.88623	4.88387e-05	0.000363503
Ssa_S35685649	ko:K14619	ko04977	Transcobalamin-1	TCO1	-0.566273	-0.833504	-0.89257	-1.61893	-1.3958	12.1346	25.3523	4.51019e-13	9.33944e-11
Ssa_S47625277	ko:K14619	ko04977	Transcobalamin-2	TCO2	-0.591586	-0.730335	-0.878064	-1.6081	-1.42239	11.9044	26.1839	2.47229e-13	5.84867e-11
Ssa_S47729160	ko:K08760	ko04977	Apolipoprotein A-IV	APOA4	-0.502083	-0.442815	-0.429172	-2.18149	-2.33351	15.8641	8.74747	3.9606e-06	4.59027e-05
Omy_TC134257	ko:K14686	ko04978	High affinity copper uptake protein 1	COPT1	0.0562481	0.160825	-0.178835	-0.820779	-0.601805	5.29369	3.97796	0.0038153	0.0124074
Ssa_DW550917	ko:K14158	ko04978	Sodium/glucose cotransporter 1	SC5A1	-0.176512	-0.33776	-0.285637	-1.28369	-0.632037	9.24548	11.1065	2.16775e-07	3.8575e-06
Ssa_GRASP209156075	ko:K05334	ko04978	Sodium-dependent neutral amino acid transporter B(0)AT1	S6A19	-0.45969	-0.249162	-0.289873	-1.3713	-1.65981	12.5752	9.54953	1.42714e-06	1.92385e-05
Ssa_GRASP209731837	ko:K00510	ko04978	Heme oxygenase	HMOX	-0.260002	-0.310247	-0.329319	-1.67437	-1.6953	10.3797	14.0816	8.09662e-09	2.42087e-07
Ssa_GRASP223648979	ko:K01540	ko04978	Protein ATP1B4	AT1B4	0.0764214	-0.266805	-0.655862	-1.25293	-1.53274	8.72531	21.9251	6.24223e-12	6.80579e-10
Ssa_S18861124	ko:K12347	ko04978	Natural resistance-associated macrophage protein 2	NRAM2	0.0790915	0.120259	0.184062	-0.950072	-0.596113	12.7392	11.9552	8.15656e-08	1.66795e-06
Ssa_S18863448	ko:K14704	ko04978	Prestin	S26A5	-0.920861	-0.774078	0.489972	-3.0096	-1.51307	7.29043	8.67794	4.33438e-06	4.94823e-05
Ssa_S18892436	ko:K01540	ko04978	Sodium/potassium-transporting ATPase subunit beta-233	AT233	-0.625069	-0.366611	-0.596371	-0.332278	-0.350472	4.10515	3.35593	0.010333	0.0275143
Ssa_S18892457	ko:K08539	ko04978	Vitamin D3 receptor A	VDRA	-0.052534	-0.601218	-0.229667	-0.497437	-0.701366	4.95331	3.40539	0.00954003	0.0258711
Ssa_S35698878	ko:K07213	ko04978	Copper transport protein ATOX1	ATOX1	0.148813	-0.169518	-0.594764	-1.05438	-1.12154	12.4354	18.9037	7.95932e-11	5.27633e-09
Ssa_S47727180	ko:K00522	ko04978	Ferritin, middle subunit	FRIM	-0.312029	-0.57632	-0.660812	-0.930769	-1.05493	15.9738	20.7054	1.69575e-11	1.4559e-09
Ssa_S50689380	ko:K14710	ko04978	Zinc transporter ZIP4	S39A4	0.25886	0.00672301	-1.39054	-1.03656	-0.169723	8.85811	18.5334	1.10583e-10	6.93804e-09
Ssa_S50697238	ko:K14704	ko04978	Solute carrier family 26 member 6	S26A6	-0.4546	-0.622288	-1.01939	-2.40368	-2.57885	7.36567	40.2776	4.66635e-17	5.62995e-13
Ssa_TC108267	ko:K01540	ko04978	Sodium/potassium-transporting ATPase subunit beta-3	AT1B3	0.310427	0.152618	0.615854	0.624981	0.0837783	8.61001	3.44433	0.00895953	0.0246317
Ssa_GRASP209154089	ko:K04522	ko05010	Presenilin-2	PSN2	0.442788	0.163267	0.316996	0.386717	0.479646	9.6815	5.70137	0.000270309	0.00146772
Ssa_GRASP209732317	ko:K03943	ko05010	NADH dehydrogenase [ubiquinone] flavoprotein 2, mitochondrial	NDUV2	0.400649	-0.331708	-0.41938	-0.755885	-0.308655	7.65706	4.4126	0.00192422	0.00714991
Ssa_GRASP209734529	ko:K06268	ko05010	Calcineurin B homologous protein 2	CHP2	0.444481	0.0682329	0.618489	0.452991	0.177531	6.80452	6.1926	0.000131537	0.000817194
Ssa_GRASP209736785	ko:K02263	ko05010	Cytochrome c oxidase subunit 4 isoform 2, mitochondrial	COX42	-0.400464	-0.460409	-0.505735	-1.11207	-1.32275	15.1538	23.8362	1.39815e-12	2.31078e-10
Ssa_GRASP221220651	ko:K00413	ko05010	Cytochrome c1, heme protein, mitochondrial	CY1	0.262325	0.27841	0.230126	0.398137	0.459211	14.1567	11.1029	2.17673e-07	3.86778e-06
Ssa_GRASP221222243	ko:K03949	ko05010	NADH dehydrogenase [ubiquinone] 1 alpha subcomplex subunit 5	NDUA5	0.254461	0.312928	0.194624	0.370728	0.521826	9.83398	3.95578	0.00395207	0.0127355
Ssa_GRASP223648019	ko:K04398	ko05010	Caspase-8	CASP8	0.244093	0.337567	0.271532	0.464786	0.479163	9.84577	8.70491	4.18523e-06	4.81362e-05
Ssa_KSS4991	ko:K06172	ko05010	Gamma-secretase subunit Aph-1b	APH1B	0.643258	0.745176	0.371774	0.485567	1.08458	7.62416	5.58177	0.000322881	0.00170261
Ssa_S30280814	ko:K04524	ko05010	Apolipoprotein Eb	APOEB	0.257535	0.28309	0.570053	0.939722	1.07287	7.8824	7.07972	3.7247e-05	0.000289926
Ssa_S30295131	ko:K05858	ko05010	1-phosphatidylinositol 4,5-bisphosphate phosphodiesterase beta-3	PLCB3	0.327807	0.385024	0.318641	0.366546	0.556809	6.02021	5.13267	0.000634475	0.00294761
Ssa_S31981947	ko:K06268	ko05010	Calcineurin subunit B type 1	CANB1	0.0315038	0.0993391	0.143244	0.463181	0.369054	5.55009	7.75113	1.481e-05	0.000136191
Ssa_S31984446	ko:K04960	ko05010	Inositol 1,4,5-trisphosphate receptor type 3	ITPR3	0.202336	0.17018	0.173256	0.298541	0.53884	7.00048	3.4495	0.00888512	0.0244746
Ssa_S35518250	ko:K03853	ko05010	Calpain-2 catalytic subunit	CAN2	1.2759	1.04555	1.07636	1.81604	1.91215	11.5426	20.5367	1.95281e-11	1.62487e-09
Ssa_S35522892	ko:K02128	ko05010	ATP synthase lipid-binding protein, mitochondrial	AT5G2	-0.750722	-1.18752	1.19463	1.09437	2.15195	9.89717	3.37023	0.0100971	0.0270533
Ssa_S35551837	ko:K01059	ko05010	Lipoprotein lipase	LIPL	0.511957	0.387333	0.21385	1.12643	1.20985	4.77192	3.9425	0.00403628	0.0129309
Ssa_S35571140	ko:K04634	ko05010	Guanine nucleotide-binding protein subunit alpha-14	GNA14	0.560734	0.817829	0.469743	0.949572	1.11919	9.1239	9.88707	9.38513e-07	1.35283e-05
Ssa_S35580708	ko:K04348	ko05010	Serine/threonine-protein phosphatase 2B catalytic subunit alpha isoform	PP2BA	0.631902	0.456126	0.400277	0.531255	0.747321	7.20021	3.82156	0.00489309	0.0150715
Ssa_S35589252	ko:K02187	ko05010	Caspase-3	CASP3	-0.0464327	-0.0670925	-0.348464	-0.86928	-0.256117	7.61781	9.20439	2.20464e-06	2.80876e-05
Ssa_S35597250	ko:K04399	ko05010	Caspase-9	CASP9	0.543396	0.381083	0.371775	0.235274	0.610721	5.1573	3.93839	0.00406275	0.0129881
Ssa_S47625818	ko:K02158	ko05010	Bcl2 antagonist of cell death	BAD	1.34791	0.758949	0.969025	0.888854	1.00569	8.50998	4.74031	0.00115679	0.00477639
Ssa_STIR43591	ko:K08738	ko05010	Cytochrome c	CYC	0.181077	0.0584223	-0.0757728	0.353328	0.411561	12.9762	3.56071	0.00742928	0.0212004
Ssa_TC105822	ko:K00415	ko05010	Cytochrome b-c1 complex subunit 2, mitochondrial	QCR2	0.139803	0.203269	0.105094	0.351707	0.422654	12.7816	9.10294	2.50838e-06	3.1371e-05
Ssa_TC107379	ko:K03158	ko05010	Tumor necrosis factor receptor superfamily member 1A	TNR1A	0.487907	0.431832	0.303324	0.0634435	0.37846	7.09565	3.23666	0.0125309	0.0320494
Ssa_TC111462	ko:K02126	ko05010	ATP synthase subunit a	ATP6	0.430059	0.109236	0.418721	0.543795	0.20084	5.02556	4.85375	0.000971433	0.00415762
Ssa_TC64086	ko:K04851	ko05010	Voltage-dependent L-type calcium channel subunit alpha-1D	CAC1D	-0.268655	-0.465488	0.0697789	0.226797	-0.249447	7.11224	4.22175	0.0025955	0.00911834
Ssa_TC73381	ko:K04520	ko05010	Amyloid beta A4 protein	A4	-0.23172	-0.30976	-0.114036	-0.2581	-0.689898	11.171	4.30025	0.00229432	0.00824576
Ssa_DW179198	ko:K05863	ko05012	ADP/ATP translocase 2	ADT2	0.422593	0.395278	0.286929	0.252882	0.435257	13.0935	3.26569	0.0119557	0.0309416
Ssa_GRASP209154975	ko:K15040	ko05012	Voltage-dependent anion-selective channel protein 2	VDAC2	0.214083	0.343832	0.253995	0.569363	0.637365	13.0697	12.9377	2.73994e-08	6.80193e-07
Ssa_GRASP209732317	ko:K03943	ko05012	NADH dehydrogenase [ubiquinone] flavoprotein 2, mitochondrial	NDUV2	0.400649	-0.331708	-0.41938	-0.755885	-0.308655	7.65706	4.4126	0.00192422	0.00714991
Ssa_GRASP209736785	ko:K02263	ko05012	Cytochrome c oxidase subunit 4 isoform 2, mitochondrial	COX42	-0.400464	-0.460409	-0.505735	-1.11207	-1.32275	15.1538	23.8362	1.39815e-12	2.31078e-10
Ssa_GRASP221219439	ko:K05611	ko05012	Ubiquitin carboxyl-terminal hydrolase isozyme L1	UCHL1	0.272134	-0.00372465	0.495654	0.854087	0.262535	10.632	4.39141	0.00198902	0.00733557
Ssa_GRASP221220651	ko:K00413	ko05012	Cytochrome c1, heme protein, mitochondrial	CY1	0.262325	0.27841	0.230126	0.398137	0.459211	14.1567	11.1029	2.17673e-07	3.86778e-06
Ssa_GRASP221222243	ko:K03949	ko05012	NADH dehydrogenase [ubiquinone] 1 alpha subcomplex subunit 5	NDUA5	0.254461	0.312928	0.194624	0.370728	0.521826	9.83398	3.95578	0.00395207	0.0127355
Ssa_S19188937	ko:K03880	ko05012	NADH-ubiquinone oxidoreductase chain 3	NU3M	0.365594	0.4164	0.331026	0.427559	0.641101	8.21046	3.5882	0.00710839	0.0204343
Ssa_S35469852	ko:K03884	ko05012	NADH-ubiquinone oxidoreductase chain 6	NU6M	-0.149694	-0.244708	-0.17993	-0.513557	-0.34738	9.51852	3.86788	0.00454496	0.0142023
Ssa_S35522892	ko:K02128	ko05012	ATP synthase lipid-binding protein, mitochondrial	AT5G2	-0.750722	-1.18752	1.19463	1.09437	2.15195	9.89717	3.37023	0.0100971	0.0270533
Ssa_S35589252	ko:K02187	ko05012	Caspase-3	CASP3	-0.0464327	-0.0670925	-0.348464	-0.86928	-0.256117	7.61781	9.20439	2.20464e-06	2.80876e-05
Ssa_S35597250	ko:K04399	ko05012	Caspase-9	CASP9	0.543396	0.381083	0.371775	0.235274	0.610721	5.1573	3.93839	0.00406275	0.0129881
Ssa_STIR43591	ko:K08738	ko05012	Cytochrome c	CYC	0.181077	0.0584223	-0.0757728	0.353328	0.411561	12.9762	3.56071	0.00742928	0.0212004
Ssa_TC102663	ko:K03178	ko05012	Ubiquitin-like modifier-activating enzyme 1	UBA1	0.0601203	0.000898699	0.0267992	-0.46325	-0.187724	6.98619	3.17212	0.0139122	0.0347085
Ssa_TC105822	ko:K00415	ko05012	Cytochrome b-c1 complex subunit 2, mitochondrial	QCR2	0.139803	0.203269	0.105094	0.351707	0.422654	12.7816	9.10294	2.50838e-06	3.1371e-05
Ssa_TC111462	ko:K02126	ko05012	ATP synthase subunit a	ATP6	0.430059	0.109236	0.418721	0.543795	0.20084	5.02556	4.85375	0.000971433	0.00415762
Ssa_EG826548	ko:K04441	ko05014	Mitogen-activated protein kinase 12	MK12	0.443379	0.488059	0.392232	0.674448	0.785032	7.06305	7.04217	3.92508e-05	0.000302594
Ssa_GRASP209154299	ko:K11518	ko05014	Mitochondrial import receptor subunit TOM40 homolog	TOM40	0.43074	0.507716	0.525166	1.14348	1.18517	8.195	16.6726	6.14179e-10	2.89456e-08
Ssa_GRASP209154697	ko:K07887	ko05014	Ras-related protein Rab-5A	RAB5A	0.179406	0.1359	0.240549	0.344556	0.500909	8.44376	9.97842	8.38734e-07	1.23406e-05
Ssa_GRASP209155705	ko:K04441	ko05014	Mitogen-activated protein kinase 13	MK13	0.25152	0.313559	0.321364	0.436908	0.607362	9.86699	6.66042	6.72026e-05	0.00047398
Ssa_GRASP209734267	ko:K04570	ko05014	Bcl-2-like protein 1	B2CL1	0.0758354	0.0152121	0.0777361	0.341881	0.441943	9.66175	8.74945	3.95048e-06	4.58294e-05
Ssa_GRASP209734529	ko:K06268	ko05014	Calcineurin B homologous protein 2	CHP2	0.444481	0.0682329	0.618489	0.452991	0.177531	6.80452	6.1926	0.000131537	0.000817194
Ssa_GRASP223647831	ko:K04573	ko05014	Neurofilament medium polypeptide	NFM	0.357327	0.266508	0.608658	0.76475	0.315651	5.44148	3.1837	0.0136534	0.0342542
Ssa_GRASP223649437	ko:K07607	ko05014	Plasticin	PLST	0.47426	0.0240346	0.803252	1.08692	0.38583	8.45274	5.4727	0.000379993	0.0019425
Ssa_S31981947	ko:K06268	ko05014	Calcineurin subunit B type 1	CANB1	0.0315038	0.0993391	0.143244	0.463181	0.369054	5.55009	7.75113	1.481e-05	0.000136191
Ssa_S35580708	ko:K04348	ko05014	Serine/threonine-protein phosphatase 2B catalytic subunit alpha isoform	PP2BA	0.631902	0.456126	0.400277	0.531255	0.747321	7.20021	3.82156	0.00489309	0.0150715
Ssa_S35589252	ko:K02187	ko05014	Caspase-3	CASP3	-0.0464327	-0.0670925	-0.348464	-0.86928	-0.256117	7.61781	9.20439	2.20464e-06	2.80876e-05
Ssa_S35597250	ko:K04399	ko05014	Caspase-9	CASP9	0.543396	0.381083	0.371775	0.235274	0.610721	5.1573	3.93839	0.00406275	0.0129881
Ssa_S35708455	ko:K03781	ko05014	Catalase	CATA	-0.226344	-0.536903	-0.629539	-1.53027	-1.41669	6.56882	16.2283	9.39937e-10	4.12376e-08
Ssa_S47005486	ko:K04433	ko05014	Dual specificity mitogen-activated protein kinase kinase 6	MP2K6	-0.262136	-0.273709	-0.149405	-0.682634	-0.821114	4.88774	6.05612	0.000160429	0.000956785
Ssa_S47625818	ko:K02158	ko05014	Bcl2 antagonist of cell death	BAD	1.34791	0.758949	0.969025	0.888854	1.00569	8.50998	4.74031	0.00115679	0.00477639
Ssa_STIR43591	ko:K08738	ko05014	Cytochrome c	CYC	0.181077	0.0584223	-0.0757728	0.353328	0.411561	12.9762	3.56071	0.00742928	0.0212004
Ssa_TC107379	ko:K03158	ko05014	Tumor necrosis factor receptor superfamily member 1A	TNR1A	0.487907	0.431832	0.303324	0.0634435	0.37846	7.09565	3.23666	0.0125309	0.0320494
Omy_CR364169	ko:K03129	ko05016	Transcription initiation factor TFIID subunit 4B	TAF4B	-0.38459	-0.321643	-0.290951	-0.162728	-0.452995	10.1848	3.49195	0.00829797	0.0231748
Ssa_DW179198	ko:K05863	ko05016	ADP/ATP translocase 2	ADT2	0.422593	0.395278	0.286929	0.252882	0.435257	13.0935	3.26569	0.0119557	0.0309416
Ssa_GRASP209153018	ko:K05625	ko05016	Protein-glutamine gamma-glutamyltransferase 2	TGM2	0.469008	0.174733	0.67945	1.02717	0.428027	9.66345	6.52478	8.15316e-05	0.000551389
Ssa_GRASP209154477	ko:K06067	ko05016	Histone deacetylase 2	HDAC2	0.0609079	0.205598	0.0435053	0.688947	0.741089	8.87296	17.2614	3.52893e-10	1.84314e-08
Ssa_GRASP209154975	ko:K15040	ko05016	Voltage-dependent anion-selective channel protein 2	VDAC2	0.214083	0.343832	0.253995	0.569363	0.637365	13.0697	12.9377	2.73994e-08	6.80193e-07
Ssa_GRASP209155421	ko:K10424	ko05016	Dynactin subunit 2	DCTN2	-0.676194	0.20017	-0.425823	0.517977	0.237737	11.154	5.38583	0.000432866	0.00216974
Ssa_GRASP209732317	ko:K03943	ko05016	NADH dehydrogenase [ubiquinone] flavoprotein 2, mitochondrial	NDUV2	0.400649	-0.331708	-0.41938	-0.755885	-0.308655	7.65706	4.4126	0.00192422	0.00714991
Ssa_GRASP209736785	ko:K02263	ko05016	Cytochrome c oxidase subunit 4 isoform 2, mitochondrial	COX42	-0.400464	-0.460409	-0.505735	-1.11207	-1.32275	15.1538	23.8362	1.39815e-12	2.31078e-10
Ssa_GRASP209737045	ko:K03008	ko05016	DNA-directed RNA polymerase II subunit RPB11-a	RPB11	0.238701	0.137919	0.225725	0.381402	0.55078	7.34249	3.75334	0.00545611	0.0165065
Ssa_GRASP221220651	ko:K00413	ko05016	Cytochrome c1, heme protein, mitochondrial	CY1	0.262325	0.27841	0.230126	0.398137	0.459211	14.1567	11.1029	2.17673e-07	3.86778e-06
Ssa_GRASP221221171	ko:K03012	ko05016	DNA-directed RNA polymerase II subunit RPB4	RPB4	0.168154	0.233439	0.171767	0.324213	0.469474	11.2879	5.86504	0.000212271	0.0012052
Ssa_GRASP221222243	ko:K03949	ko05016	NADH dehydrogenase [ubiquinone] 1 alpha subcomplex subunit 5	NDUA5	0.254461	0.312928	0.194624	0.370728	0.521826	9.83398	3.95578	0.00395207	0.0127355
Ssa_GRASP223648019	ko:K04398	ko05016	Caspase-8	CASP8	0.244093	0.337567	0.271532	0.464786	0.479163	9.84577	8.70491	4.18523e-06	4.81362e-05
Ssa_GRASP223648871	ko:K09048	ko05016	Cyclic AMP-responsive element-binding protein 3-like protein 2	CR3L2	0.340886	0.193852	0.642785	0.781649	0.265863	8.62305	4.42393	0.00189046	0.00704834
Ssa_KSSb2630	ko:K11829	ko05016	REST corepressor 1	RCOR1	0.436812	0.377197	0.211463	0.263921	0.470804	4.97912	3.04997	0.016962	0.0405803
Ssa_S18866366	ko:K03006	ko05016	DNA-directed RNA polymerase II subunit RPB1	RPB1	0.375072	0.329016	0.389567	0.463335	0.633964	8.2428	4.10338	0.00312812	0.0105984
Ssa_S18892423	ko:K08530	ko05016	Peroxisome proliferator-activated receptor gamma	PPARG	-0.300656	-0.635927	-0.678353	-1.42624	-1.44684	12.114	31.0853	9.1428e-15	5.25276e-12
Ssa_S30295131	ko:K05858	ko05016	1-phosphatidylinositol 4,5-bisphosphate phosphodiesterase beta-3	PLCB3	0.327807	0.385024	0.318641	0.366546	0.556809	6.02021	5.13267	0.000634475	0.00294761
Ssa_S30296131	ko:K09048	ko05016	Cyclic AMP-responsive element-binding protein 3-like protein 3	CR3L3	0.425971	0.35499	0.624127	0.759072	0.920417	7.2131	15.4501	2.01285e-09	7.78367e-08
Ssa_S31974182	ko:K11825	ko05016	AP-2 complex subunit beta	AP2B1	0.566699	0.555201	0.390852	0.516179	0.799205	6.97183	8.27116	7.38674e-06	7.70943e-05
Ssa_S35495247	ko:K03013	ko05016	DNA-directed RNA polymerases I, II, and III subunit RPABC1	RPAB1	0.200194	0.231155	0.181375	0.368056	0.451062	11.6753	5.6044	0.000312183	0.00165705
Ssa_S35515759	ko:K03017	ko05016	DNA-directed RNA polymerase II subunit RPB9	RPB9	0.187181	0.309399	0.203192	0.31966	0.484564	10.0891	4.34774	0.00212972	0.00774881
Ssa_S35522892	ko:K02128	ko05016	ATP synthase lipid-binding protein, mitochondrial	AT5G2	-0.750722	-1.18752	1.19463	1.09437	2.15195	9.89717	3.37023	0.0100971	0.0270533
Ssa_S35571140	ko:K04634	ko05016	Guanine nucleotide-binding protein subunit alpha-14	GNA14	0.560734	0.817829	0.469743	0.949572	1.11919	9.1239	9.88707	9.38513e-07	1.35283e-05
Ssa_S35589252	ko:K02187	ko05016	Caspase-3	CASP3	-0.0464327	-0.0670925	-0.348464	-0.86928	-0.256117	7.61781	9.20439	2.20464e-06	2.80876e-05
Ssa_S35597250	ko:K04399	ko05016	Caspase-9	CASP9	0.543396	0.381083	0.371775	0.235274	0.610721	5.1573	3.93839	0.00406275	0.0129881
Ssa_S47728843	ko:K03015	ko05016	DNA-directed RNA polymerase II subunit RPB7	RPB7	0.0777478	0.231655	0.000777055	0.292109	0.480444	9.93167	5.18525	0.000585838	0.00276748
Ssa_STIR43591	ko:K08738	ko05016	Cytochrome c	CYC	0.181077	0.0584223	-0.0757728	0.353328	0.411561	12.9762	3.56071	0.00742928	0.0212004
Ssa_TC105822	ko:K00415	ko05016	Cytochrome b-c1 complex subunit 2, mitochondrial	QCR2	0.139803	0.203269	0.105094	0.351707	0.422654	12.7816	9.10294	2.50838e-06	3.1371e-05
Ssa_TC111462	ko:K02126	ko05016	ATP synthase subunit a	ATP6	0.430059	0.109236	0.418721	0.543795	0.20084	5.02556	4.85375	0.000971433	0.00415762
Ssa_DW470659	ko:K15839	ko05030	G-protein-signaling modulator 1	GPSM1	0.115995	-0.141852	-0.384125	-0.492292	-0.0742368	5.41402	4.79088	0.00107004	0.0045061
Ssa_DY727761	ko:K01593	ko05030	Aromatic-L-amino-acid decarboxylase	DDC	-0.264148	-0.431934	-0.34674	-0.661787	-0.543553	6.84176	8.48444	5.5788e-06	6.06927e-05
Ssa_GRASP209154675	ko:K04448	ko05030	Transcription factor AP-1	JUN	0.353331	0.78484	1.07314	1.03078	1.45028	8.61971	12.6232	3.86716e-08	8.93818e-07
Ssa_GRASP209732957	ko:K15840	ko05030	Proenkephalin-B	PDYN	0.238696	0.191411	0.86885	0.933312	0.38274	6.21967	4.98987	0.000788609	0.00350703
Ssa_GRASP223647701	ko:K04345	ko05030	cAMP-dependent protein kinase catalytic subunit beta	KAPCB	0.333374	0.301551	0.318177	0.431789	0.315682	7.26342	7.7331	1.5176e-05	0.000138795
Ssa_GRASP223648871	ko:K09048	ko05030	Cyclic AMP-responsive element-binding protein 3-like protein 2	CR3L2	0.340886	0.193852	0.642785	0.781649	0.265863	8.62305	4.42393	0.00189046	0.00704834
Ssa_KSS4837	ko:K04630	ko05030	Guanine nucleotide-binding protein G(k) subunit alpha	GNAI3	0.525486	0.40756	0.356623	0.365705	0.744475	7.89642	3.12201	0.0150898	0.0369436
Ssa_S30240962	ko:K04374	ko05030	Cyclic AMP-dependent transcription factor ATF-4	ATF4	0.230979	0.200002	0.202118	0.700606	0.152356	10.8522	7.54285	1.96575e-05	0.000170871
Ssa_S30296131	ko:K09048	ko05030	Cyclic AMP-responsive element-binding protein 3-like protein 3	CR3L3	0.425971	0.35499	0.624127	0.759072	0.920417	7.2131	15.4501	2.01285e-09	7.78367e-08
Ssa_STIR11314	ko:K02580	ko05030	Nuclear factor NF-kappa-B p105 subunit	NFKB1	-0.144733	-0.211496	-0.107714	-0.403728	-0.0481223	7.13706	2.94604	0.0200833	0.0463654
Omy_CX260371	ko:K04560	ko05031	Syntaxin-1A	STX1A	0.217082	0.369917	0.407351	0.457387	0.514456	4.77345	3.17304	0.0138914	0.0346729
Omy_S18150943	ko:K11411	ko05031	NAD-dependent protein deacetylase sirtuin-1	SIR1	-0.12921	-0.102177	-0.0752757	-0.216134	-0.419758	7.79731	3.19163	0.013479	0.0339082
Ssa_DY727761	ko:K01593	ko05031	Aromatic-L-amino-acid decarboxylase	DDC	-0.264148	-0.431934	-0.34674	-0.661787	-0.543553	6.84176	8.48444	5.5788e-06	6.06927e-05
Ssa_GRASP209154675	ko:K04448	ko05031	Transcription factor AP-1	JUN	0.353331	0.78484	1.07314	1.03078	1.45028	8.61971	12.6232	3.86716e-08	8.93818e-07
Ssa_GRASP209732957	ko:K15840	ko05031	Proenkephalin-B	PDYN	0.238696	0.191411	0.86885	0.933312	0.38274	6.21967	4.98987	0.000788609	0.00350703
Ssa_GRASP209734529	ko:K06268	ko05031	Calcineurin B homologous protein 2	CHP2	0.444481	0.0682329	0.618489	0.452991	0.177531	6.80452	6.1926	0.000131537	0.000817194
Ssa_GRASP223647701	ko:K04345	ko05031	cAMP-dependent protein kinase catalytic subunit beta	KAPCB	0.333374	0.301551	0.318177	0.431789	0.315682	7.26342	7.7331	1.5176e-05	0.000138795
Ssa_GRASP223648871	ko:K09048	ko05031	Cyclic AMP-responsive element-binding protein 3-like protein 2	CR3L2	0.340886	0.193852	0.642785	0.781649	0.265863	8.62305	4.42393	0.00189046	0.00704834
Ssa_S30240962	ko:K04374	ko05031	Cyclic AMP-dependent transcription factor ATF-4	ATF4	0.230979	0.200002	0.202118	0.700606	0.152356	10.8522	7.54285	1.96575e-05	0.000170871
Ssa_S30296131	ko:K09048	ko05031	Cyclic AMP-responsive element-binding protein 3-like protein 3	CR3L3	0.425971	0.35499	0.624127	0.759072	0.920417	7.2131	15.4501	2.01285e-09	7.78367e-08
Ssa_S31968552	ko:K04515	ko05031	Calcium/calmodulin-dependent protein kinase type II subunit gamma	KCC2G	-0.589866	-0.397877	-0.751721	-1.00532	-0.730236	8.15257	3.42749	0.00920601	0.0251852
Ssa_S31981947	ko:K06268	ko05031	Calcineurin subunit B type 1	CANB1	0.0315038	0.0993391	0.143244	0.463181	0.369054	5.55009	7.75113	1.481e-05	0.000136191
Ssa_S35500409	ko:K02677	ko05031	Protein kinase C beta type	KPCB	-0.140639	-0.234581	-0.0928597	-0.546313	-0.419965	11.0969	7.55718	1.92766e-05	0.000168286
Ssa_S35580708	ko:K04348	ko05031	Serine/threonine-protein phosphatase 2B catalytic subunit alpha isoform	PP2BA	0.631902	0.456126	0.400277	0.531255	0.747321	7.20021	3.82156	0.00489309	0.0150715
Ssa_TC64086	ko:K04851	ko05031	Voltage-dependent L-type calcium channel subunit alpha-1D	CAC1D	-0.268655	-0.465488	0.0697789	0.226797	-0.249447	7.11224	4.22175	0.0025955	0.00911834
Ssa_EG881399	ko:K04543	ko05032	Guanine nucleotide-binding protein G(I)/G(S)/G(O) subunit gamma-7	GBG7	0.0872831	0.153725	0.0615402	0.280744	0.476838	8.58284	5.37439	0.00044037	0.00219639
Ssa_GRASP209154321	ko:K04347	ko05032	Guanine nucleotide-binding protein G(I)/G(S)/G(O) subunit gamma-12	GBG12	0.169749	0.0972661	0.258375	0.55034	0.705202	12.1068	14.1099	7.86127e-09	2.36524e-07
Ssa_GRASP209156093	ko:K04536	ko05032	Guanine nucleotide-binding protein G(I)/G(S)/G(T) subunit beta-1	GBB1	0.199636	0.29727	0.296698	0.424763	0.427937	11.582	14.7441	4.09162e-09	1.39845e-07
Ssa_GRASP223647701	ko:K04345	ko05032	cAMP-dependent protein kinase catalytic subunit beta	KAPCB	0.333374	0.301551	0.318177	0.431789	0.315682	7.26342	7.7331	1.5176e-05	0.000138795
Ssa_KSS4837	ko:K04630	ko05032	Guanine nucleotide-binding protein G(k) subunit alpha	GNAI3	0.525486	0.40756	0.356623	0.365705	0.744475	7.89642	3.12201	0.0150898	0.0369436
Ssa_S18882992	ko:K13755	ko05032	Calcium/calmodulin-dependent 3',5'-cyclic nucleotide phosphodiesterase 1A	PDE1A	0.135264	-0.18523	0.41814	0.328043	-0.177874	7.92651	3.02717	0.017602	0.0417661
Ssa_S18886120	ko:K04439	ko05032	Beta-arrestin-1	ARRB1	-0.12279	0.234551	-0.337218	-0.528005	-0.406754	4.21969	3.61193	0.00684272	0.0198217
Ssa_S30266200	ko:K04539	ko05032	Guanine nucleotide-binding protein subunit beta-5	GBB5	0.323406	0.247668	0.273122	0.625168	0.69943	9.16786	18.0842	1.65667e-10	9.70278e-09
Ssa_S32012236	ko:K01120	ko05032	High affinity cAMP-specific 3',5'-cyclic phosphodiesterase 7A	PDE7A	-0.345229	-0.215577	-0.269596	-0.393673	-0.549758	4.69321	3.06998	0.0164197	0.0395969
Ssa_S35500409	ko:K02677	ko05032	Protein kinase C beta type	KPCB	-0.140639	-0.234581	-0.0928597	-0.546313	-0.419965	11.0969	7.55718	1.92766e-05	0.000168286
Omy_CR362800	ko:K04365	ko05034	Serine/threonine-protein kinase B-raf	BRAF	-0.425553	-0.566697	-0.44486	-0.515897	-0.919416	6.8822	7.69522	1.59756e-05	0.000144487
Omy_S34426202	ko:K11406	ko05034	Histone deacetylase 4	HDAC4	-0.483505	-0.595109	-0.322762	-0.453994	-0.821477	10.6879	7.3778	2.46484e-05	0.000206803
Ssa_DY727761	ko:K01593	ko05034	Aromatic-L-amino-acid decarboxylase	DDC	-0.264148	-0.431934	-0.34674	-0.661787	-0.543553	6.84176	8.48444	5.5788e-06	6.06927e-05
Ssa_DY730388	ko:K07827	ko05034	GTPase HRas	RASH	-0.424873	-0.502661	-0.22361	-0.112825	-0.507466	10.4256	3.40125	0.00960395	0.0260035
Ssa_EG881399	ko:K04543	ko05034	Guanine nucleotide-binding protein G(I)/G(S)/G(O) subunit gamma-7	GBG7	0.0872831	0.153725	0.0615402	0.280744	0.476838	8.58284	5.37439	0.00044037	0.00219639
Ssa_GRASP209152113	ko:K07827	ko05034	GTPase KRas	RASK	0.122806	0.2499	0.299829	0.365235	0.457432	12.4963	16.3931	8.02101e-10	3.59844e-08
Ssa_GRASP209154321	ko:K04347	ko05034	Guanine nucleotide-binding protein G(I)/G(S)/G(O) subunit gamma-12	GBG12	0.169749	0.0972661	0.258375	0.55034	0.705202	12.1068	14.1099	7.86127e-09	2.36524e-07
Ssa_GRASP209154477	ko:K06067	ko05034	Histone deacetylase 2	HDAC2	0.0609079	0.205598	0.0435053	0.688947	0.741089	8.87296	17.2614	3.52893e-10	1.84314e-08
Ssa_GRASP209156093	ko:K04536	ko05034	Guanine nucleotide-binding protein G(I)/G(S)/G(T) subunit beta-1	GBB1	0.199636	0.29727	0.296698	0.424763	0.427937	11.582	14.7441	4.09162e-09	1.39845e-07
Ssa_GRASP209731801	ko:K11251	ko05034	Histone H2A.V	H2AV	0.139865	0.294989	0.343691	0.35325	0.415487	9.30253	2.92907	0.0206454	0.0474602
Ssa_GRASP209732303	ko:K11251	ko05034	Histone H2A	H2A	-0.286692	-0.45699	-0.154153	-0.199056	0.0355174	8.51108	3.06259	0.0166178	0.0399278
Ssa_GRASP209732957	ko:K15840	ko05034	Proenkephalin-B	PDYN	0.238696	0.191411	0.86885	0.933312	0.38274	6.21967	4.98987	0.000788609	0.00350703
Ssa_GRASP223648871	ko:K09048	ko05034	Cyclic AMP-responsive element-binding protein 3-like protein 2	CR3L2	0.340886	0.193852	0.642785	0.781649	0.265863	8.62305	4.42393	0.00189046	0.00704834
Ssa_KSS4837	ko:K04630	ko05034	Guanine nucleotide-binding protein G(k) subunit alpha	GNAI3	0.525486	0.40756	0.356623	0.365705	0.744475	7.89642	3.12201	0.0150898	0.0369436
Ssa_S30240962	ko:K04374	ko05034	Cyclic AMP-dependent transcription factor ATF-4	ATF4	0.230979	0.200002	0.202118	0.700606	0.152356	10.8522	7.54285	1.96575e-05	0.000170871
Ssa_S30259703	ko:K04360	ko05034	BDNF/NT-3 growth factors receptor	NTRK2	-0.0254574	-0.0824985	-0.257286	-0.436786	0.468867	5.01341	3.35718	0.0103121	0.0274708
Ssa_S30266200	ko:K04539	ko05034	Guanine nucleotide-binding protein subunit beta-5	GBB5	0.323406	0.247668	0.273122	0.625168	0.69943	9.16786	18.0842	1.65667e-10	9.70278e-09
Ssa_S30296131	ko:K09048	ko05034	Cyclic AMP-responsive element-binding protein 3-like protein 3	CR3L3	0.425971	0.35499	0.624127	0.759072	0.920417	7.2131	15.4501	2.01285e-09	7.78367e-08
Omy_CA366795	ko:K02649	ko05100	Phosphatidylinositol 3-kinase regulatory subunit beta	P85B	-0.263957	-0.426736	-0.390249	-0.546768	-0.369204	7.79293	3.15052	0.0144079	0.0356505
Ssa_DW565855	ko:K13708	ko05100	Dedicator of cytokinesis protein 1	DOCK1	-0.218599	-0.46143	-0.170541	-0.220285	-0.45085	5.807	3.4217	0.00929235	0.0253239
Ssa_DW577316	ko:K07863	ko05100	Rho-related GTP-binding protein RhoG	RHOG	-0.103206	0.00686277	0.135413	0.413938	0.0751355	10.2381	2.98375	0.0188889	0.0441742
Ssa_DY705451	ko:K05725	ko05100	Focal adhesion kinase 1	FAK1	-0.355065	-0.366018	0.0562101	1.17222	1.35262	6.33844	6.38427	9.97277e-05	0.000652553
Ssa_DY716055	ko:K02649	ko05100	Phosphatidylinositol 3-kinase regulatory subunit alpha	P85A	-0.272889	-0.404256	-0.263637	-0.251271	-0.664975	9.25812	5.19203	0.000579853	0.00274598
Ssa_DY718594	ko:K05747	ko05100	Neural Wiskott-Aldrich syndrome protein	WASL	-0.0897669	-0.30985	-0.317558	-0.494327	-0.781402	5.29691	4.54169	0.00157348	0.00609831
Ssa_EG781271	ko:K02649	ko05100	Phosphatidylinositol 3-kinase regulatory subunit alpha	P85AA	-0.600602	-0.663319	-0.614102	-1.58433	-1.81026	9.05256	33.6518	1.88421e-15	1.51553e-12
Ssa_GRASP209154025	ko:K05760	ko05100	Transforming growth factor beta-1-induced transcript 1 protein	TGFI1	0.280403	0.0860616	0.516234	0.593713	0.0765188	10.6271	4.21298	0.0026316	0.00921484
Ssa_GRASP209154255	ko:K04513	ko05100	Rho-related GTP-binding protein RhoC	RHOC	0.388707	0.326954	0.361444	0.641261	0.761985	12.0371	12.6883	3.59965e-08	8.39832e-07
Ssa_GRASP209155927	ko:K04513	ko05100	Rho-related GTP-binding protein RhoB	RHOB	0.510087	0.600703	0.87311	0.935409	1.50302	10.876	14.7678	3.9944e-09	1.373e-07
Ssa_GRASP209735789	ko:K04393	ko05100	Cell division control protein 42 homolog	CDC42	0.322976	0.414208	0.369915	0.279669	0.578065	10.2974	6.30345	0.000112045	0.000717147
Ssa_GRASP223647707	ko:K04438	ko05100	Adapter molecule crk	CRK	0.30219	0.229818	0.23662	0.367008	0.485124	7.88531	3.7875	0.00516639	0.0157564
Ssa_S30283613	ko:K05717	ko05100	Receptor-type tyrosine-protein phosphatase H	PTPRH	-0.0878917	-0.112091	0.341765	-0.52916	-0.424874	6.19646	3.24913	0.0122805	0.0315792
Ssa_S30291299	ko:K05760	ko05100	Paxillin	PAXI	0.0767284	-0.0812092	0.212965	0.565266	0.562127	4.99337	4.07552	0.00326896	0.0109832
Ssa_S31979626	ko:K05757	ko05100	Actin-related protein 2/3 complex subunit 1A	ARC1A	0.273558	0.286773	0.344332	0.436125	0.710954	10.3294	4.76827	0.00110796	0.00463026
Ssa_S35552559	ko:K05704	ko05100	Proto-oncogene tyrosine-protein kinase Src	SRC	0.526751	0.262082	0.116488	-0.361889	0.0358166	5.99931	5.15408	0.00061419	0.00287607
Ssa_S35567334	ko:K12958	ko05100	Caveolin-2	CAV2	0.599637	0.118011	0.620138	0.509262	0.218874	4.99287	4.77638	0.0010942	0.00459025
Ssa_TC109877	ko:K05692	ko05100	Actin-1	ACT1	0.230352	0.159087	0.327813	0.459336	0.130699	12.1541	6.69737	6.37689e-05	0.000454981
Omy_S34312663	ko:K02151	ko05120	V-type proton ATPase subunit F	VATF	0.385629	0.320695	0.232205	0.33357	0.57532	10.8595	4.12387	0.0030285	0.010348
Ssa_CA057984	ko:K04440	ko05120	Mitogen-activated protein kinase 10	MK10	0.432128	0.0764103	0.413185	0.670459	0.0276395	4.84867	5.2079	0.000566088	0.00269635
Ssa_EG826548	ko:K04441	ko05120	Mitogen-activated protein kinase 12	MK12	0.443379	0.488059	0.392232	0.674448	0.785032	7.06305	7.04217	3.92508e-05	0.000302594
Ssa_GRASP209154675	ko:K04448	ko05120	Transcription factor AP-1	JUN	0.353331	0.78484	1.07314	1.03078	1.45028	8.61971	12.6232	3.86716e-08	8.93818e-07
Ssa_GRASP209155705	ko:K04441	ko05120	Mitogen-activated protein kinase 13	MK13	0.25152	0.313559	0.321364	0.436908	0.607362	9.86699	6.66042	6.72026e-05	0.00047398
Ssa_GRASP209156027	ko:K02154	ko05120	V-type proton ATPase 116 kDa subunit a isoform 3	VPP3	-0.0953554	-0.24219	-0.129686	-0.51909	-0.525538	12.9048	5.25029	0.000530933	0.00255303
Ssa_GRASP209735789	ko:K04393	ko05120	Cell division control protein 42 homolog	CDC42	0.322976	0.414208	0.369915	0.279669	0.578065	10.2974	6.30345	0.000112045	0.000717147
Ssa_GRASP223648139	ko:K04409	ko05120	Serine/threonine-protein kinase PAK 1	PAK1	0.163881	0.218944	0.195417	0.813122	1.07798	11.973	13.0468	2.43356e-08	6.1327e-07
Ssa_KSS216	ko:K04440	ko05120	Mitogen-activated protein kinase 9	MK09	0.22968	0.127353	0.276185	0.618031	0.458211	4.58162	3.44511	0.00894821	0.0246147
Ssa_S30240500	ko:K02154	ko05120	V-type proton ATPase 116 kDa subunit a isoform 2	VPP2	1.0606	0.75232	0.94925	1.31555	1.59392	7.94545	18.4587	1.18225e-10	7.27747e-09
Ssa_S35546958	ko:K06785	ko05120	Junctional adhesion molecule C	JAM3	0.340684	0.0643606	0.492445	0.634012	0.158186	4.76324	4.46361	0.00177694	0.00670144
Ssa_S35552559	ko:K05704	ko05120	Proto-oncogene tyrosine-protein kinase Src	SRC	0.526751	0.262082	0.116488	-0.361889	0.0358166	5.99931	5.15408	0.00061419	0.00287607
Ssa_S35589252	ko:K02187	ko05120	Caspase-3	CASP3	-0.0464327	-0.0670925	-0.348464	-0.86928	-0.256117	7.61781	9.20439	2.20464e-06	2.80876e-05
Ssa_STIR11314	ko:K02580	ko05120	Nuclear factor NF-kappa-B p105 subunit	NFKB1	-0.144733	-0.211496	-0.107714	-0.403728	-0.0481223	7.13706	2.94604	0.0200833	0.0463654
Ssa_DY718594	ko:K05747	ko05130	Neural Wiskott-Aldrich syndrome protein	WASL	-0.0897669	-0.30985	-0.317558	-0.494327	-0.781402	5.29691	4.54169	0.00157348	0.00609831
Ssa_GRASP209154255	ko:K04513	ko05130	Rho-related GTP-binding protein RhoC	RHOC	0.388707	0.326954	0.361444	0.641261	0.761985	12.0371	12.6883	3.59965e-08	8.39832e-07
Ssa_GRASP209155927	ko:K04513	ko05130	Rho-related GTP-binding protein RhoB	RHOB	0.510087	0.600703	0.87311	0.935409	1.50302	10.876	14.7678	3.9944e-09	1.373e-07
Ssa_GRASP209156255	ko:K11294	ko05130	Nucleolin	NUCL	0.34384	0.461416	0.492488	0.947679	0.772359	10.5386	10.5378	4.25354e-07	6.79722e-06
Ssa_GRASP209735789	ko:K04393	ko05130	Cell division control protein 42 homolog	CDC42	0.322976	0.414208	0.369915	0.279669	0.578065	10.2974	6.30345	0.000112045	0.000717147
Ssa_GRASP223647621	ko:K05703	ko05130	Tyrosine-protein kinase Fyn	FYN	-0.267306	-0.482559	-0.149386	-0.395841	-0.734061	8.42941	8.85545	3.44491e-06	4.09083e-05
Ssa_S18870961	ko:K07374	ko05130	Tubulin alpha chain	TBA	0.720632	0.63291	1.09609	1.50483	1.68146	7.8011	36.8823	2.91548e-16	1.08329e-12
Ssa_S31979626	ko:K05757	ko05130	Actin-related protein 2/3 complex subunit 1A	ARC1A	0.273558	0.286773	0.344332	0.436125	0.710954	10.3294	4.76827	0.00110796	0.00463026
Ssa_S35563748	ko:K07374	ko05130	Tubulin alpha chain, testis-specific	TBAT	0.113185	0.283543	0.262289	0.601867	0.505471	13.3785	6.87587	4.95556e-05	0.000368158
Ssa_S47626154	ko:K07375	ko05130	Tubulin beta chain	TBB5	0.0922941	0.317953	0.357889	0.42226	0.533064	13.6139	16.57	6.77222e-10	3.16693e-08
Ssa_S48394339	ko:K07375	ko05130	Tubulin beta-4 chain	TBB4	0.199749	0.32418	0.341028	0.359937	0.572142	9.72692	4.39512	0.00197752	0.00730742
Ssa_S48422320	ko:K04514	ko05130	Rho-associated protein kinase 2	ROCK2	0.344532	0.444523	0.337745	0.066103	0.6568	4.6155	3.18627	0.0135967	0.0341687
Ssa_S48435867	ko:K07365	ko05130	Cytoplasmic protein NCK1	NCK1	0.208429	-0.0623231	0.287536	0.543618	0.0413882	7.11801	4.84331	0.000987137	0.00421139
Ssa_S50699865	ko:K07375	ko05130	Tubulin beta-2A chain	TBB2A	0.482151	0.472165	0.830274	1.05126	0.792846	5.49293	6.10547	0.000149294	0.000904095
Ssa_TC109877	ko:K05692	ko05130	Actin-1	ACT1	0.230352	0.159087	0.327813	0.459336	0.130699	12.1541	6.69737	6.37689e-05	0.000454981
Ssa_CA057984	ko:K04440	ko05131	Mitogen-activated protein kinase 10	MK10	0.432128	0.0764103	0.413185	0.670459	0.0276395	4.84867	5.2079	0.000566088	0.00269635
Ssa_CK886159	ko:K05759	ko05131	Profilin-2	PROF2	0.507767	0.506201	0.591587	0.747905	0.864479	10.9032	17.0268	4.39477e-10	2.20012e-08
Ssa_DW565855	ko:K13708	ko05131	Dedicator of cytokinesis protein 1	DOCK1	-0.218599	-0.46143	-0.170541	-0.220285	-0.45085	5.807	3.4217	0.00929235	0.0253239
Ssa_DW577316	ko:K07863	ko05131	Rho-related GTP-binding protein RhoG	RHOG	-0.103206	0.00686277	0.135413	0.413938	0.0751355	10.2381	2.98375	0.0188889	0.0441742
Ssa_DY718594	ko:K05747	ko05131	Neural Wiskott-Aldrich syndrome protein	WASL	-0.0897669	-0.30985	-0.317558	-0.494327	-0.781402	5.29691	4.54169	0.00157348	0.00609831
Ssa_EG826548	ko:K04441	ko05131	Mitogen-activated protein kinase 12	MK12	0.443379	0.488059	0.392232	0.674448	0.785032	7.06305	7.04217	3.92508e-05	0.000302594
Ssa_GRASP209155705	ko:K04441	ko05131	Mitogen-activated protein kinase 13	MK13	0.25152	0.313559	0.321364	0.436908	0.607362	9.86699	6.66042	6.72026e-05	0.00047398
Ssa_GRASP209735789	ko:K04393	ko05131	Cell division control protein 42 homolog	CDC42	0.322976	0.414208	0.369915	0.279669	0.578065	10.2974	6.30345	0.000112045	0.000717147
Ssa_GRASP223647707	ko:K04438	ko05131	Adapter molecule crk	CRK	0.30219	0.229818	0.23662	0.367008	0.485124	7.88531	3.7875	0.00516639	0.0157564
Ssa_KSS216	ko:K04440	ko05131	Mitogen-activated protein kinase 9	MK09	0.22968	0.127353	0.276185	0.618031	0.458211	4.58162	3.44511	0.00894821	0.0246147
Ssa_S31979626	ko:K05757	ko05131	Actin-related protein 2/3 complex subunit 1A	ARC1A	0.273558	0.286773	0.344332	0.436125	0.710954	10.3294	4.76827	0.00110796	0.00463026
Ssa_S35552559	ko:K05704	ko05131	Proto-oncogene tyrosine-protein kinase Src	SRC	0.526751	0.262082	0.116488	-0.361889	0.0358166	5.99931	5.15408	0.00061419	0.00287607
Ssa_S48422320	ko:K04514	ko05131	Rho-associated protein kinase 2	ROCK2	0.344532	0.444523	0.337745	0.066103	0.6568	4.6155	3.18627	0.0135967	0.0341687
Ssa_STIR11314	ko:K02580	ko05131	Nuclear factor NF-kappa-B p105 subunit	NFKB1	-0.144733	-0.211496	-0.107714	-0.403728	-0.0481223	7.13706	2.94604	0.0200833	0.0463654
Ssa_TC109877	ko:K05692	ko05131	Actin-1	ACT1	0.230352	0.159087	0.327813	0.459336	0.130699	12.1541	6.69737	6.37689e-05	0.000454981
Ssa_CA057984	ko:K04440	ko05132	Mitogen-activated protein kinase 10	MK10	0.432128	0.0764103	0.413185	0.670459	0.0276395	4.84867	5.2079	0.000566088	0.00269635
Ssa_CK886159	ko:K05759	ko05132	Profilin-2	PROF2	0.507767	0.506201	0.591587	0.747905	0.864479	10.9032	17.0268	4.39477e-10	2.20012e-08
Ssa_DW577316	ko:K07863	ko05132	Rho-related GTP-binding protein RhoG	RHOG	-0.103206	0.00686277	0.135413	0.413938	0.0751355	10.2381	2.98375	0.0188889	0.0441742
Ssa_DY718594	ko:K05747	ko05132	Neural Wiskott-Aldrich syndrome protein	WASL	-0.0897669	-0.30985	-0.317558	-0.494327	-0.781402	5.29691	4.54169	0.00157348	0.00609831
Ssa_EG826548	ko:K04441	ko05132	Mitogen-activated protein kinase 12	MK12	0.443379	0.488059	0.392232	0.674448	0.785032	7.06305	7.04217	3.92508e-05	0.000302594
Ssa_GRASP209154675	ko:K04448	ko05132	Transcription factor AP-1	JUN	0.353331	0.78484	1.07314	1.03078	1.45028	8.61971	12.6232	3.86716e-08	8.93818e-07
Ssa_GRASP209155705	ko:K04441	ko05132	Mitogen-activated protein kinase 13	MK13	0.25152	0.313559	0.321364	0.436908	0.607362	9.86699	6.66042	6.72026e-05	0.00047398
Ssa_GRASP209735789	ko:K04393	ko05132	Cell division control protein 42 homolog	CDC42	0.322976	0.414208	0.369915	0.279669	0.578065	10.2974	6.30345	0.000112045	0.000717147
Ssa_KSS216	ko:K04440	ko05132	Mitogen-activated protein kinase 9	MK09	0.22968	0.127353	0.276185	0.618031	0.458211	4.58162	3.44511	0.00894821	0.0246147
Ssa_S31979626	ko:K05757	ko05132	Actin-related protein 2/3 complex subunit 1A	ARC1A	0.273558	0.286773	0.344332	0.436125	0.710954	10.3294	4.76827	0.00110796	0.00463026
Ssa_S31990930	ko:K04437	ko05132	Filamin-A	FLNA	0.591421	0.069861	0.797149	0.815247	0.0602214	7.10301	5.23112	0.000546541	0.0026146
Ssa_S35538106	ko:K04437	ko05132	Filamin-C	FLNC	0.54138	0.188631	0.721305	0.715486	0.118699	7.86221	4.32646	0.00220194	0.00797309
Ssa_S47726948	ko:K05482	ko05132	Interleukin-18	IL18	0.118668	0.0722589	0.0772019	0.604048	0.30233	9.32503	7.62605	1.75498e-05	0.000156264
Ssa_S48422320	ko:K04514	ko05132	Rho-associated protein kinase 2	ROCK2	0.344532	0.444523	0.337745	0.066103	0.6568	4.6155	3.18627	0.0135967	0.0341687
Ssa_STIR11314	ko:K02580	ko05132	Nuclear factor NF-kappa-B p105 subunit	NFKB1	-0.144733	-0.211496	-0.107714	-0.403728	-0.0481223	7.13706	2.94604	0.0200833	0.0463654
Ssa_TC109877	ko:K05692	ko05132	Actin-1	ACT1	0.230352	0.159087	0.327813	0.459336	0.130699	12.1541	6.69737	6.37689e-05	0.000454981
Ssa_GRASP209154919	ko:K03233	ko05134	Elongation factor 1-gamma	EF1G	0.107377	0.151336	0.155724	0.403799	0.356808	15.9297	6.24978	0.000121081	0.000764038
Ssa_GRASP209155489	ko:K03283	ko05134	Heat shock cognate 71 kDa protein	HSP7C	0.600988	0.805795	0.704085	1.41126	1.20374	12.5842	24.851	6.52257e-13	1.2365e-10
Ssa_GRASP223648019	ko:K04398	ko05134	Caspase-8	CASP8	0.244093	0.337567	0.271532	0.464786	0.479163	9.84577	8.70491	4.18523e-06	4.81362e-05
Ssa_GRASP223648645	ko:K03231	ko05134	Elongation factor 1-alpha, oocyte form	EF1A3	0.433104	0.391699	0.580771	0.745135	0.594219	9.95233	8.69283	4.25136e-06	4.8711e-05
Ssa_S18886129	ko:K04077	ko05134	60 kDa heat shock protein, mitochondrial	CH60	0.136928	0.171415	0.0498726	0.54956	0.737023	11.6134	4.1742	0.00279736	0.00968995
Ssa_S30285037	ko:K04469	ko05134	Nuclear factor NF-kappa-B p100 subunit	NFKB2	0.483108	0.401261	0.53181	0.680111	0.725693	10.0811	12.6868	3.60574e-08	8.39832e-07
Ssa_S35518389	ko:K13525	ko05134	Transitional endoplasmic reticulum ATPase	TERA	0.665791	0.353383	1.084	1.08569	0.564644	7.35001	9.32821	1.88476e-06	2.44512e-05
Ssa_S35589252	ko:K02187	ko05134	Caspase-3	CASP3	-0.0464327	-0.0670925	-0.348464	-0.86928	-0.256117	7.61781	9.20439	2.20464e-06	2.80876e-05
Ssa_S35597250	ko:K04399	ko05134	Caspase-9	CASP9	0.543396	0.381083	0.371775	0.235274	0.610721	5.1573	3.93839	0.00406275	0.0129881
Ssa_S47625103	ko:K03283	ko05134	Heat shock cognate 70 kDa protein	HSP70	0.582792	0.788036	0.707631	1.39259	1.17988	12.5672	25.8604	3.11879e-13	6.87238e-11
Ssa_S47726948	ko:K05482	ko05134	Interleukin-18	IL18	0.118668	0.0722589	0.0772019	0.604048	0.30233	9.32503	7.62605	1.75498e-05	0.000156264
Ssa_STIR11314	ko:K02580	ko05134	Nuclear factor NF-kappa-B p105 subunit	NFKB1	-0.144733	-0.211496	-0.107714	-0.403728	-0.0481223	7.13706	2.94604	0.0200833	0.0463654
Ssa_STIR43591	ko:K08738	ko05134	Cytochrome c	CYC	0.181077	0.0584223	-0.0757728	0.353328	0.411561	12.9762	3.56071	0.00742928	0.0212004
Omy_CR370129	ko:K05443	ko05140	Interleukin-10	IL10	0.409935	0.402426	0.444762	0.554384	0.701851	4.70552	3.20508	0.0131884	0.0333302
Omy_S18095775	ko:K04427	ko05140	Mitogen-activated protein kinase kinase kinase 7	M3K7	-0.311056	-0.448212	-0.557092	-0.526316	-0.640767	4.05091	3.17279	0.013897	0.0346779
Ssa_CA049694	ko:K06483	ko05140	Integrin alpha-4	ITA4	0.168239	0.0733022	0.502023	0.795168	0.224659	4.5462	3.97413	0.00383861	0.0124597
Ssa_CL120Contig1	ko:K08009	ko05140	Cytochrome b-245 light chain	CY24A	0.48507	0.703546	0.572209	0.678247	0.907316	9.1476	3.53226	0.00777696	0.0219689
Ssa_CL347Contig1	ko:K13536	ko05140	MARCKS-related protein	MRP	0.297668	0.539552	0.506002	0.414854	0.725547	7.6623	4.77409	0.00109808	0.0046017
Ssa_EG826548	ko:K04441	ko05140	Mitogen-activated protein kinase 12	MK12	0.443379	0.488059	0.392232	0.674448	0.785032	7.06305	7.04217	3.92508e-05	0.000302594
Ssa_GRASP209154675	ko:K04448	ko05140	Transcription factor AP-1	JUN	0.353331	0.78484	1.07314	1.03078	1.45028	8.61971	12.6232	3.86716e-08	8.93818e-07
Ssa_GRASP209155705	ko:K04441	ko05140	Mitogen-activated protein kinase 13	MK13	0.25152	0.313559	0.321364	0.436908	0.607362	9.86699	6.66042	6.72026e-05	0.00047398
Ssa_GRASP209156245	ko:K08012	ko05140	Neutrophil cytosol factor 4	NCF4	-0.0663026	-0.0868161	0.185939	0.480987	0.223375	8.64129	4.90024	0.000904536	0.00392157
Ssa_GRASP209736353	ko:K06856	ko05140	Ig heavy chain V-I region HG3	HV102	0.400161	0.614294	0.836382	1.4441	1.40825	4.88515	11.7631	1.01462e-07	2.01238e-06
Ssa_S18892324	ko:K06752	ko05140	HLA class II histocompatibility antigen, DP alpha 1 chain	DPA1	-0.362432	-0.226313	-0.0370163	-0.575252	-0.869537	15.5637	6.64456	6.87342e-05	0.000481579
Ssa_S18892412	ko:K06856	ko05140	Ig heavy chain C region, membrane-bound form	HVCM	1.02348	0.532274	0.936427	1.33944	1.89446	6.28286	6.21476	0.000127379	0.000796112
Ssa_S18892482	ko:K06856	ko05140	Ig mu chain C region membrane-bound form	MUCM	0.140161	-0.554309	0.190928	0.694001	-0.504076	11.6771	3.89155	0.00437689	0.0137878
Ssa_S18892497	ko:K06752	ko05140	H-2 class II histocompatibility antigen, E-S beta chain	HB23	-0.178189	-0.390518	-0.0631765	-0.749487	-0.865236	15.7444	6.549	7.87588e-05	0.000536547
Ssa_S30263508	ko:K06856	ko05140	Ig heavy chain Mem5	HVM63	0.116876	-0.443023	0.122646	0.551098	-0.39744	7.30044	2.94855	0.0200016	0.0462298
Ssa_STIR11314	ko:K02580	ko05140	Nuclear factor NF-kappa-B p105 subunit	NFKB1	-0.144733	-0.211496	-0.107714	-0.403728	-0.0481223	7.13706	2.94604	0.0200833	0.0463654
Omy_CA366795	ko:K02649	ko05142	Phosphatidylinositol 3-kinase regulatory subunit beta	P85B	-0.263957	-0.426736	-0.390249	-0.546768	-0.369204	7.79293	3.15052	0.0144079	0.0356505
Omy_CR370129	ko:K05443	ko05142	Interleukin-10	IL10	0.409935	0.402426	0.444762	0.554384	0.701851	4.70552	3.20508	0.0131884	0.0333302
Ssa_CA057984	ko:K04440	ko05142	Mitogen-activated protein kinase 10	MK10	0.432128	0.0764103	0.413185	0.670459	0.0276395	4.84867	5.2079	0.000566088	0.00269635
Ssa_DW006493	ko:K08057	ko05142	Calreticulin	CALR	0.414427	0.70675	0.624634	0.70322	0.524087	6.50387	7.09606	3.64082e-05	0.000285237
Ssa_DY716055	ko:K02649	ko05142	Phosphatidylinositol 3-kinase regulatory subunit alpha	P85A	-0.272889	-0.404256	-0.263637	-0.251271	-0.664975	9.25812	5.19203	0.000579853	0.00274598
Ssa_EG781271	ko:K02649	ko05142	Phosphatidylinositol 3-kinase regulatory subunit alpha	P85AA	-0.600602	-0.663319	-0.614102	-1.58433	-1.81026	9.05256	33.6518	1.88421e-15	1.51553e-12
Ssa_EG826548	ko:K04441	ko05142	Mitogen-activated protein kinase 12	MK12	0.443379	0.488059	0.392232	0.674448	0.785032	7.06305	7.04217	3.92508e-05	0.000302594
Ssa_GRASP209152450	ko:K04382	ko05142	Serine/threonine-protein phosphatase 2A catalytic subunit beta isoform	PP2AB	0.241379	0.345062	0.370005	0.583103	0.44963	10.1109	3.24979	0.0122674	0.0315646
Ssa_GRASP209154675	ko:K04448	ko05142	Transcription factor AP-1	JUN	0.353331	0.78484	1.07314	1.03078	1.45028	8.61971	12.6232	3.86716e-08	8.93818e-07
Ssa_GRASP209155123	ko:K04388	ko05142	TGF-beta receptor type-2	TGFR2	0.22719	0.245673	0.58524	0.444473	0.732733	8.95931	6.69781	6.37286e-05	0.000454962
Ssa_GRASP209155705	ko:K04441	ko05142	Mitogen-activated protein kinase 13	MK13	0.25152	0.313559	0.321364	0.436908	0.607362	9.86699	6.66042	6.72026e-05	0.00047398
Ssa_GRASP209736049	ko:K04389	ko05142	Tumor necrosis factor ligand superfamily member 6	TNFL6	0.0496404	-0.0270144	0.164406	-0.485949	-0.349688	5.16803	3.67118	0.00622261	0.0183739
Ssa_GRASP223648019	ko:K04398	ko05142	Caspase-8	CASP8	0.244093	0.337567	0.271532	0.464786	0.479163	9.84577	8.70491	4.18523e-06	4.81362e-05
Ssa_KSS216	ko:K04440	ko05142	Mitogen-activated protein kinase 9	MK09	0.22968	0.127353	0.276185	0.618031	0.458211	4.58162	3.44511	0.00894821	0.0246147
Ssa_KSS4837	ko:K04630	ko05142	Guanine nucleotide-binding protein G(k) subunit alpha	GNAI3	0.525486	0.40756	0.356623	0.365705	0.744475	7.89642	3.12201	0.0150898	0.0369436
Ssa_S18866493	ko:K01283	ko05142	Angiotensin-converting enzyme	ACE	-0.448286	-0.783266	-1.02324	-2.93794	-2.51928	11.2681	28.2655	5.80321e-14	1.94488e-11
Ssa_S18892491	ko:K10785	ko05142	T-cell receptor beta-2 chain C region	TCB2	-0.103477	-0.0626991	-0.0115677	-0.306203	-0.509007	11.5959	4.87651	0.000938071	0.00404642
Ssa_S30295131	ko:K05858	ko05142	1-phosphatidylinositol 4,5-bisphosphate phosphodiesterase beta-3	PLCB3	0.327807	0.385024	0.318641	0.366546	0.556809	6.02021	5.13267	0.000634475	0.00294761
Ssa_S35571140	ko:K04634	ko05142	Guanine nucleotide-binding protein subunit alpha-14	GNA14	0.560734	0.817829	0.469743	0.949572	1.11919	9.1239	9.88707	9.38513e-07	1.35283e-05
Ssa_S35590181	ko:K03982	ko05142	Plasminogen activator inhibitor 1	PAI1	0.457279	0.427537	0.50345	0.841744	0.878911	7.41108	11.5461	1.30101e-07	2.49154e-06
Ssa_S35601989	ko:K04382	ko05142	Serine/threonine-protein phosphatase 2A catalytic subunit alpha isoform	PP2AA	0.463892	0.353721	0.231435	0.391071	0.588235	7.70718	4.86209	0.00095907	0.00411671
Ssa_S41489469	ko:K10161	ko05142	Toll-like receptor 7	TLR7	-0.202451	-0.290888	-0.13909	-0.37235	-0.57465	5.19656	3.62072	0.00674683	0.0196051
Ssa_S48410672	ko:K03987	ko05142	Complement C1q subcomponent subunit B	C1QB	0.580112	0.339237	0.252146	0.27805	-0.123575	6.12138	3.24057	0.0124518	0.0319096
Ssa_STIR11314	ko:K02580	ko05142	Nuclear factor NF-kappa-B p105 subunit	NFKB1	-0.144733	-0.211496	-0.107714	-0.403728	-0.0481223	7.13706	2.94604	0.0200833	0.0463654
Ssa_TC107379	ko:K03158	ko05142	Tumor necrosis factor receptor superfamily member 1A	TNR1A	0.487907	0.431832	0.303324	0.0634435	0.37846	7.09565	3.23666	0.0125309	0.0320494
Omy_CR370129	ko:K05443	ko05144	Interleukin-10	IL10	0.409935	0.402426	0.444762	0.554384	0.701851	4.70552	3.20508	0.0131884	0.0333302
Omy_S21947960	ko:K06527	ko05144	Vascular cell adhesion protein 1	VCAM1	0.135696	-0.193601	0.0998229	0.658903	-0.012249	4.35663	3.55331	0.00751813	0.021398
Ssa_CB511693	ko:K04659	ko05144	Thrombospondin-3b	TSP3B	0.118228	0.0952692	0.325355	0.20258	-0.434342	10.9643	3.10687	0.0154653	0.0377251
Ssa_GRASP209154535	ko:K06471	ko05144	Platelet endothelial cell adhesion molecule	PECA1	0.37237	-0.0562794	0.573975	0.566609	0.189384	8.45206	4.48415	0.00172092	0.00652716
Ssa_GRASP209736973	ko:K06508	ko05144	CD81 antigen	CD81	0.0611816	-0.138042	0.201845	0.496298	0.0451467	8.13245	5.10298	0.000663751	0.00305655
Ssa_GRASP221219513	ko:K06257	ko05144	Syndecan-2-A	SDC2A	-0.119398	-0.171672	-0.0588732	-0.0413576	-0.414577	11.3731	3.93985	0.0040533	0.0129647
Ssa_GRASP221221283	ko:K06576	ko05144	Glycophorin-C	GLPC	0.0996312	0.00404534	0.53088	0.522381	0.0312141	7.51665	3.62254	0.00672725	0.0195577
Ssa_KSS1850	ko:K06257	ko05144	Syndecan-2	SDC2	1.18065	1.18811	1.20393	1.87613	2.30592	9.46279	22.7774	3.17067e-12	4.02675e-10
Ssa_S18892491	ko:K10785	ko05144	T-cell receptor beta-2 chain C region	TCB2	-0.103477	-0.0626991	-0.0115677	-0.306203	-0.509007	11.5959	4.87651	0.000938071	0.00404642
Ssa_S31964089	ko:K06259	ko05144	Platelet glycoprotein 4	CD36	-0.750728	-0.851855	-0.260036	-3.36435	-3.23664	8.03627	12.9765	2.62645e-08	6.55572e-07
Ssa_S35496324	ko:K04659	ko05144	Thrombospondin-4-B	TSP4B	1.40302	0.662072	1.34052	1.68281	0.722008	8.3358	6.23073	0.000124465	0.000781711
Ssa_S41489469	ko:K10161	ko05144	Toll-like receptor 7	TLR7	-0.202451	-0.290888	-0.13909	-0.37235	-0.57465	5.19656	3.62072	0.00674683	0.0196051
Ssa_S47726948	ko:K05482	ko05144	Interleukin-18	IL18	0.118668	0.0722589	0.0772019	0.604048	0.30233	9.32503	7.62605	1.75498e-05	0.000156264
Ssa_S48403294	ko:K04659	ko05144	Thrombospondin-1	TSP1	0.693885	-0.0433826	0.81815	1.44746	0.478639	6.24628	7.2477	2.94953e-05	0.00023996
Omy_CR370129	ko:K05443	ko05150	Interleukin-10	IL10	0.409935	0.402426	0.444762	0.554384	0.701851	4.70552	3.20508	0.0131884	0.0333302
Omy_S18170445	ko:K04010	ko05150	C5a anaphylatoxin chemotactic receptor	C5AR	0.315028	0.25807	0.328375	0.748321	0.728467	6.77003	5.52566	0.000351067	0.00182334
Ssa_GRASP209736353	ko:K06856	ko05150	Ig heavy chain V-I region HG3	HV102	0.400161	0.614294	0.836382	1.4441	1.40825	4.88515	11.7631	1.01462e-07	2.01238e-06
Ssa_GRASP209737623	ko:K03991	ko05150	Mannose-binding protein C	MBL2	0.481997	0.295366	0.747488	1.11565	0.682822	15.9027	11.1195	2.13481e-07	3.81013e-06
Ssa_S18835351	ko:K03989	ko05150	Complement C4	CO4	-0.20268	-0.0914939	-0.148984	-0.838135	-0.423858	6.00868	3.41962	0.00932365	0.025387
Ssa_S18849636	ko:K03989	ko05150	Complement C4-B	CO4B	0.642915	0.125968	0.85952	1.79475	0.846983	8.59013	16.3217	8.5904e-10	3.81041e-08
Ssa_S18888463	ko:K01331	ko05150	Complement C1s subcomponent	C1S	0.32384	0.0879465	0.428655	0.488709	0.155257	10.107	3.46177	0.00871122	0.0241153
Ssa_S18892324	ko:K06752	ko05150	HLA class II histocompatibility antigen, DP alpha 1 chain	DPA1	-0.362432	-0.226313	-0.0370163	-0.575252	-0.869537	15.5637	6.64456	6.87342e-05	0.000481579
Ssa_S18892412	ko:K06856	ko05150	Ig heavy chain C region, membrane-bound form	HVCM	1.02348	0.532274	0.936427	1.33944	1.89446	6.28286	6.21476	0.000127379	0.000796112
Ssa_S18892482	ko:K06856	ko05150	Ig mu chain C region membrane-bound form	MUCM	0.140161	-0.554309	0.190928	0.694001	-0.504076	11.6771	3.89155	0.00437689	0.0137878
Ssa_S18892491	ko:K10785	ko05150	T-cell receptor beta-2 chain C region	TCB2	-0.103477	-0.0626991	-0.0115677	-0.306203	-0.509007	11.5959	4.87651	0.000938071	0.00404642
Ssa_S18892497	ko:K06752	ko05150	H-2 class II histocompatibility antigen, E-S beta chain	HB23	-0.178189	-0.390518	-0.0631765	-0.749487	-0.865236	15.7444	6.549	7.87588e-05	0.000536547
Ssa_S30263508	ko:K06856	ko05150	Ig heavy chain Mem5	HVM63	0.116876	-0.443023	0.122646	0.551098	-0.39744	7.30044	2.94855	0.0200016	0.0462298
Ssa_S31964325	ko:K01334	ko05150	Serine protease ami	AMI	0.15529	0.117208	0.615665	0.893625	0.172518	13.5958	5.75547	0.000249506	0.00137897
Ssa_S48410672	ko:K03987	ko05150	Complement C1q subcomponent subunit B	C1QB	0.580112	0.339237	0.252146	0.27805	-0.123575	6.12138	3.24057	0.0124518	0.0319096
Omy_CA366795	ko:K02649	ko05162	Phosphatidylinositol 3-kinase regulatory subunit beta	P85B	-0.263957	-0.426736	-0.390249	-0.546768	-0.369204	7.79293	3.15052	0.0144079	0.0356505
Omy_S18095775	ko:K04427	ko05162	Mitogen-activated protein kinase kinase kinase 7	M3K7	-0.311056	-0.448212	-0.557092	-0.526316	-0.640767	4.05091	3.17279	0.013897	0.0346779
Omy_S31925537	ko:K11859	ko05162	Tumor necrosis factor alpha-induced protein 3	TNAP3	0.0208698	-0.24568	-0.150948	-0.453627	-0.189794	8.76447	3.28143	0.0116551	0.0303319
Ssa_DY714827	ko:K12646	ko05162	Probable ATP-dependent RNA helicase DDX58	DDX58	-0.0196377	0.0528946	-0.0798538	-0.599009	-0.32484	8.3192	3.90089	0.00431231	0.0136163
Ssa_DY716055	ko:K02649	ko05162	Phosphatidylinositol 3-kinase regulatory subunit alpha	P85A	-0.272889	-0.404256	-0.263637	-0.251271	-0.664975	9.25812	5.19203	0.000579853	0.00274598
Ssa_EG781271	ko:K02649	ko05162	Phosphatidylinositol 3-kinase regulatory subunit alpha	P85AA	-0.600602	-0.663319	-0.614102	-1.58433	-1.81026	9.05256	33.6518	1.88421e-15	1.51553e-12
Ssa_EG904896	ko:K11219	ko05162	Non-receptor tyrosine-protein kinase TYK2	TYK2	0.522431	0.423571	0.568751	0.312953	0.260509	5.28329	4.43057	0.00187095	0.00699071
Ssa_GRASP209154829	ko:K03237	ko05162	Eukaryotic translation initiation factor 2 subunit 1	IF2A	0.152681	0.251568	0.198133	0.615089	0.436809	9.45715	7.93188	1.16082e-05	0.000111507
Ssa_GRASP209155061	ko:K06624	ko05162	Cyclin-dependent kinase inhibitor 1B	CDN1B	0.18783	0.0776252	-0.0444707	-0.310993	-0.409767	8.45616	3.43786	0.00905337	0.0248473
Ssa_GRASP209155489	ko:K03283	ko05162	Heat shock cognate 71 kDa protein	HSP7C	0.600988	0.805795	0.704085	1.41126	1.20374	12.5842	24.851	6.52257e-13	1.2365e-10
Ssa_GRASP209156281	ko:K08860	ko05162	Eukaryotic translation initiation factor 2-alpha kinase 1	E2AK1	0.217082	0.154809	0.336359	0.49196	0.652167	10.1302	13.867	1.01359e-08	2.93967e-07
Ssa_GRASP209736049	ko:K04389	ko05162	Tumor necrosis factor ligand superfamily member 6	TNFL6	0.0496404	-0.0270144	0.164406	-0.485949	-0.349688	5.16803	3.67118	0.00622261	0.0183739
Ssa_GRASP209736353	ko:K06856	ko05162	Ig heavy chain V-I region HG3	HV102	0.400161	0.614294	0.836382	1.4441	1.40825	4.88515	11.7631	1.01462e-07	2.01238e-06
Ssa_GRASP223647621	ko:K05703	ko05162	Tyrosine-protein kinase Fyn	FYN	-0.267306	-0.482559	-0.149386	-0.395841	-0.734061	8.42941	8.85545	3.44491e-06	4.09083e-05
Ssa_GRASP223649055	ko:K11224	ko05162	Signal transducer and activator of transcription 5B	STA5B	-0.272083	-0.264175	-0.0710924	-0.111455	-0.499331	8.16126	4.06276	0.00333562	0.0111635
Ssa_GRASP223649429	ko:K03115	ko05162	Casein kinase II subunit beta	CSK2B	-0.00969144	-0.0108443	0.835729	0.891312	0.960667	9.39594	3.06702	0.0164986	0.0397245
Ssa_S18892412	ko:K06856	ko05162	Ig heavy chain C region, membrane-bound form	HVCM	1.02348	0.532274	0.936427	1.33944	1.89446	6.28286	6.21476	0.000127379	0.000796112
Ssa_S18892482	ko:K06856	ko05162	Ig mu chain C region membrane-bound form	MUCM	0.140161	-0.554309	0.190928	0.694001	-0.504076	11.6771	3.89155	0.00437689	0.0137878
Ssa_S18892491	ko:K10785	ko05162	T-cell receptor beta-2 chain C region	TCB2	-0.103477	-0.0626991	-0.0115677	-0.306203	-0.509007	11.5959	4.87651	0.000938071	0.00404642
Ssa_S30263508	ko:K06856	ko05162	Ig heavy chain Mem5	HVM63	0.116876	-0.443023	0.122646	0.551098	-0.39744	7.30044	2.94855	0.0200016	0.0462298
Ssa_S35537017	ko:K06563	ko05162	CD209 antigen-like protein B	C209B	-0.515362	-0.442342	-0.728538	-1.14189	-1.05038	11.2448	3.94472	0.00402208	0.0129184
Ssa_S41489469	ko:K10161	ko05162	Toll-like receptor 7	TLR7	-0.202451	-0.290888	-0.13909	-0.37235	-0.57465	5.19656	3.62072	0.00674683	0.0196051
Ssa_S47625103	ko:K03283	ko05162	Heat shock cognate 70 kDa protein	HSP70	0.582792	0.788036	0.707631	1.39259	1.17988	12.5672	25.8604	3.11879e-13	6.87238e-11
Ssa_S50369590	ko:K06563	ko05162	CD209 antigen-like protein A	C209A	0.207094	0.0426758	0.398666	0.727454	0.138542	6.71094	3.15851	0.0142224	0.0352928
Ssa_STIR11314	ko:K02580	ko05162	Nuclear factor NF-kappa-B p105 subunit	NFKB1	-0.144733	-0.211496	-0.107714	-0.403728	-0.0481223	7.13706	2.94604	0.0200833	0.0463654
Omy_CA366795	ko:K02649	ko05164	Phosphatidylinositol 3-kinase regulatory subunit beta	P85B	-0.263957	-0.426736	-0.390249	-0.546768	-0.369204	7.79293	3.15052	0.0144079	0.0356505
Ssa_CA057984	ko:K04440	ko05164	Mitogen-activated protein kinase 10	MK10	0.432128	0.0764103	0.413185	0.670459	0.0276395	4.84867	5.2079	0.000566088	0.00269635
Ssa_DW565255	ko:K15044	ko05164	Arf-GAP domain and FG repeat-containing protein 1	AGFG1	-0.0758627	0.0282047	0.0463567	0.448225	0.253073	7.41649	3.73206	0.0056449	0.0169628
Ssa_DY714827	ko:K12646	ko05164	Probable ATP-dependent RNA helicase DDX58	DDX58	-0.0196377	0.0528946	-0.0798538	-0.599009	-0.32484	8.3192	3.90089	0.00431231	0.0136163
Ssa_DY716055	ko:K02649	ko05164	Phosphatidylinositol 3-kinase regulatory subunit alpha	P85A	-0.272889	-0.404256	-0.263637	-0.251271	-0.664975	9.25812	5.19203	0.000579853	0.00274598
Ssa_EG781271	ko:K02649	ko05164	Phosphatidylinositol 3-kinase regulatory subunit alpha	P85AA	-0.600602	-0.663319	-0.614102	-1.58433	-1.81026	9.05256	33.6518	1.88421e-15	1.51553e-12
Ssa_EG826548	ko:K04441	ko05164	Mitogen-activated protein kinase 12	MK12	0.443379	0.488059	0.392232	0.674448	0.785032	7.06305	7.04217	3.92508e-05	0.000302594
Ssa_EG904896	ko:K11219	ko05164	Non-receptor tyrosine-protein kinase TYK2	TYK2	0.522431	0.423571	0.568751	0.312953	0.260509	5.28329	4.43057	0.00187095	0.00699071
Ssa_GRASP209153418	ko:K12812	ko05164	Spliceosome RNA helicase DDX39B	DX39B	-0.30048	-0.182932	-0.0890878	-0.358927	-0.454449	8.82934	4.45551	0.00179952	0.00676994
Ssa_GRASP209154349	ko:K09507	ko05164	DnaJ homolog subfamily B member 1	DNJB1	0.27135	0.113029	0.203457	0.443002	0.578186	10.3683	9.63638	1.28049e-06	1.75161e-05
Ssa_GRASP209154675	ko:K04448	ko05164	Transcription factor AP-1	JUN	0.353331	0.78484	1.07314	1.03078	1.45028	8.61971	12.6232	3.86716e-08	8.93818e-07
Ssa_GRASP209154829	ko:K03237	ko05164	Eukaryotic translation initiation factor 2 subunit 1	IF2A	0.152681	0.251568	0.198133	0.615089	0.436809	9.45715	7.93188	1.16082e-05	0.000111507
Ssa_GRASP209154951	ko:K09633	ko05164	Transmembrane protease serine 2	TMPS2	-0.296903	-0.405564	-0.705825	0.35067	0.918965	6.36136	3.7995	0.00506837	0.0155164
Ssa_GRASP209155489	ko:K03283	ko05164	Heat shock cognate 71 kDa protein	HSP7C	0.600988	0.805795	0.704085	1.41126	1.20374	12.5842	24.851	6.52257e-13	1.2365e-10
Ssa_GRASP209155565	ko:K00787	ko05164	Farnesyl pyrophosphate synthase	FPPS	0.429233	0.0891956	0.281497	0.36214	0.606087	13.2915	5.26062	0.000522711	0.00252462
Ssa_GRASP209155705	ko:K04441	ko05164	Mitogen-activated protein kinase 13	MK13	0.25152	0.313559	0.321364	0.436908	0.607362	9.86699	6.66042	6.72026e-05	0.00047398
Ssa_GRASP209156281	ko:K08860	ko05164	Eukaryotic translation initiation factor 2-alpha kinase 1	E2AK1	0.217082	0.154809	0.336359	0.49196	0.652167	10.1302	13.867	1.01359e-08	2.93967e-07
Ssa_GRASP209733379	ko:K14298	ko05164	mRNA export factor	RAE1L	0.241363	0.281038	0.248116	0.315936	0.407743	10.5238	6.6382	6.93594e-05	0.000484832
Ssa_GRASP209736049	ko:K04389	ko05164	Tumor necrosis factor ligand superfamily member 6	TNFL6	0.0496404	-0.0270144	0.164406	-0.485949	-0.349688	5.16803	3.67118	0.00622261	0.0183739
Ssa_GRASP223672870	ko:K15043	ko05164	Importin subunit alpha-2	IMA2	0.318311	0.463017	0.443746	0.611084	0.636855	12.0308	6.72264	6.15249e-05	0.000441057
Ssa_KSS216	ko:K04440	ko05164	Mitogen-activated protein kinase 9	MK09	0.22968	0.127353	0.276185	0.618031	0.458211	4.58162	3.44511	0.00894821	0.0246147
Ssa_S18888710	ko:K01349	ko05164	Furin-1	FURI1	-0.515387	-0.584967	-0.590504	-0.897163	-0.820737	10.9865	11.3011	1.72719e-07	3.18633e-06
Ssa_S18892324	ko:K06752	ko05164	HLA class II histocompatibility antigen, DP alpha 1 chain	DPA1	-0.362432	-0.226313	-0.0370163	-0.575252	-0.869537	15.5637	6.64456	6.87342e-05	0.000481579
Ssa_S18892497	ko:K06752	ko05164	H-2 class II histocompatibility antigen, E-S beta chain	HB23	-0.178189	-0.390518	-0.0631765	-0.749487	-0.865236	15.7444	6.549	7.87588e-05	0.000536547
Ssa_S35483707	ko:K14285	ko05164	NTF2-related export protein 2	NXT2	0.189772	0.166997	0.11878	0.269811	0.42002	9.61961	3.54649	0.00760102	0.0215911
Ssa_S35597250	ko:K04399	ko05164	Caspase-9	CASP9	0.543396	0.381083	0.371775	0.235274	0.610721	5.1573	3.93839	0.00406275	0.0129881
Ssa_S47005486	ko:K04433	ko05164	Dual specificity mitogen-activated protein kinase kinase 6	MP2K6	-0.262136	-0.273709	-0.149405	-0.682634	-0.821114	4.88774	6.05612	0.000160429	0.000956785
Ssa_S47625103	ko:K03283	ko05164	Heat shock cognate 70 kDa protein	HSP70	0.582792	0.788036	0.707631	1.39259	1.17988	12.5672	25.8604	3.11879e-13	6.87238e-11
Ssa_S47726948	ko:K05482	ko05164	Interleukin-18	IL18	0.118668	0.0722589	0.0772019	0.604048	0.30233	9.32503	7.62605	1.75498e-05	0.000156264
Ssa_STIR11314	ko:K02580	ko05164	Nuclear factor NF-kappa-B p105 subunit	NFKB1	-0.144733	-0.211496	-0.107714	-0.403728	-0.0481223	7.13706	2.94604	0.0200833	0.0463654
Ssa_STIR43591	ko:K08738	ko05164	Cytochrome c	CYC	0.181077	0.0584223	-0.0757728	0.353328	0.411561	12.9762	3.56071	0.00742928	0.0212004
Ssa_TC107379	ko:K03158	ko05164	Tumor necrosis factor receptor superfamily member 1A	TNR1A	0.487907	0.431832	0.303324	0.0634435	0.37846	7.09565	3.23666	0.0125309	0.0320494
Ssa_TC109877	ko:K05692	ko05164	Actin-1	ACT1	0.230352	0.159087	0.327813	0.459336	0.130699	12.1541	6.69737	6.37689e-05	0.000454981
Omy_CA366795	ko:K02649	ko05166	Phosphatidylinositol 3-kinase regulatory subunit beta	P85B	-0.263957	-0.426736	-0.390249	-0.546768	-0.369204	7.79293	3.15052	0.0144079	0.0356505
Omy_S16592344	ko:K06751	ko05166	Class I histocompatibility antigen, F10 alpha chain	HA1F	-0.104958	-0.716022	-0.339323	-1.11325	-1.67654	11.6289	3.6997	0.00594478	0.0176921
Omy_S21947960	ko:K06527	ko05166	Vascular cell adhesion protein 1	VCAM1	0.135696	-0.193601	0.0998229	0.658903	-0.012249	4.35663	3.55331	0.00751813	0.021398
Omy_S32130645	ko:K06751	ko05166	Saoe class I histocompatibility antigen, A alpha chain	1A01	-0.0586073	-0.211611	-0.00980091	-0.484936	-0.7165	8.48175	3.82537	0.00486349	0.0149956
Ssa_CA057984	ko:K04440	ko05166	Mitogen-activated protein kinase 10	MK10	0.432128	0.0764103	0.413185	0.670459	0.0276395	4.84867	5.2079	0.000566088	0.00269635
Ssa_DW006493	ko:K08057	ko05166	Calreticulin	CALR	0.414427	0.70675	0.624634	0.70322	0.524087	6.50387	7.09606	3.64082e-05	0.000285237
Ssa_DW179198	ko:K05863	ko05166	ADP/ATP translocase 2	ADT2	0.422593	0.395278	0.286929	0.252882	0.435257	13.0935	3.26569	0.0119557	0.0309416
Ssa_DW532898	ko:K04359	ko05166	Platelet-derived growth factor subunit A	PDGFA	-0.538713	-0.625917	-0.652711	-0.885749	-1.14478	10.2593	16.7764	5.56538e-10	2.65663e-08
Ssa_DW572668	ko:K02432	ko05166	Frizzled-7-A	FZD7A	0.297629	0.0896844	0.55602	0.544568	-0.14981	7.05169	4.76162	0.00111938	0.00466183
Ssa_DY701482	ko:K06640	ko05166	Serine/threonine-protein kinase ATR	ATR	-0.134365	-0.28664	-0.143836	-0.372279	-0.581213	10.7192	6.26384	0.000118643	0.000752192
Ssa_DY716055	ko:K02649	ko05166	Phosphatidylinositol 3-kinase regulatory subunit alpha	P85A	-0.272889	-0.404256	-0.263637	-0.251271	-0.664975	9.25812	5.19203	0.000579853	0.00274598
Ssa_DY730388	ko:K07827	ko05166	GTPase HRas	RASH	-0.424873	-0.502661	-0.22361	-0.112825	-0.507466	10.4256	3.40125	0.00960395	0.0260035
Ssa_EG781271	ko:K02649	ko05166	Phosphatidylinositol 3-kinase regulatory subunit alpha	P85AA	-0.600602	-0.663319	-0.614102	-1.58433	-1.81026	9.05256	33.6518	1.88421e-15	1.51553e-12
Ssa_GRASP209147721	ko:K03363	ko05166	Cell division cycle protein 20 homolog	CDC20	0.263036	0.373132	0.388577	0.621998	0.687537	11.7926	5.87066	0.000210522	0.00119842
Ssa_GRASP209152113	ko:K07827	ko05166	GTPase KRas	RASK	0.122806	0.2499	0.299829	0.365235	0.457432	12.4963	16.3931	8.02101e-10	3.59844e-08
Ssa_GRASP209154495	ko:K02678	ko05166	Protein C-ets-2	ETS2	-0.409743	-0.681203	-0.93305	-0.934239	-0.852279	10.6049	8.54953	5.1235e-06	5.7025e-05
Ssa_GRASP209154675	ko:K04448	ko05166	Transcription factor AP-1	JUN	0.353331	0.78484	1.07314	1.03078	1.45028	8.61971	12.6232	3.86716e-08	8.93818e-07
Ssa_GRASP209154975	ko:K15040	ko05166	Voltage-dependent anion-selective channel protein 2	VDAC2	0.214083	0.343832	0.253995	0.569363	0.637365	13.0697	12.9377	2.73994e-08	6.80193e-07
Ssa_GRASP209155123	ko:K04388	ko05166	TGF-beta receptor type-2	TGFR2	0.22719	0.245673	0.58524	0.444473	0.732733	8.95931	6.69781	6.37286e-05	0.000454962
Ssa_GRASP209155565	ko:K00787	ko05166	Farnesyl pyrophosphate synthase	FPPS	0.429233	0.0891956	0.281497	0.36214	0.606087	13.2915	5.26062	0.000522711	0.00252462
Ssa_GRASP209734267	ko:K04570	ko05166	Bcl-2-like protein 1	B2CL1	0.0758354	0.0152121	0.0777361	0.341881	0.441943	9.66175	8.74945	3.95048e-06	4.58294e-05
Ssa_GRASP209734529	ko:K06268	ko05166	Calcineurin B homologous protein 2	CHP2	0.444481	0.0682329	0.618489	0.452991	0.177531	6.80452	6.1926	0.000131537	0.000817194
Ssa_GRASP221221503	ko:K02326	ko05166	DNA polymerase epsilon subunit 3	DPOE3	0.311325	0.364991	0.256724	0.613589	0.835499	9.90242	8.72247	4.09101e-06	4.72326e-05
Ssa_GRASP221221991	ko:K03505	ko05166	DNA polymerase delta subunit 4	DPOD4	-0.291023	-0.409941	-0.465658	-0.648457	-0.725997	11.9685	17.2285	3.63885e-10	1.88424e-08
Ssa_GRASP223647701	ko:K04345	ko05166	cAMP-dependent protein kinase catalytic subunit beta	KAPCB	0.333374	0.301551	0.318177	0.431789	0.315682	7.26342	7.7331	1.5176e-05	0.000138795
Ssa_GRASP223649055	ko:K11224	ko05166	Signal transducer and activator of transcription 5B	STA5B	-0.272083	-0.264175	-0.0710924	-0.111455	-0.499331	8.16126	4.06276	0.00333562	0.0111635
Ssa_KSS216	ko:K04440	ko05166	Mitogen-activated protein kinase 9	MK09	0.22968	0.127353	0.276185	0.618031	0.458211	4.58162	3.44511	0.00894821	0.0246147
Ssa_S18860610	ko:K08054	ko05166	Calnexin	CALX	0.249939	0.185044	0.354223	0.543932	0.236478	8.43815	4.32099	0.00222088	0.00802965
Ssa_S18892324	ko:K06752	ko05166	HLA class II histocompatibility antigen, DP alpha 1 chain	DPA1	-0.362432	-0.226313	-0.0370163	-0.575252	-0.869537	15.5637	6.64456	6.87342e-05	0.000481579
Ssa_S18892491	ko:K10785	ko05166	T-cell receptor beta-2 chain C region	TCB2	-0.103477	-0.0626991	-0.0115677	-0.306203	-0.509007	11.5959	4.87651	0.000938071	0.00404642
Ssa_S18892497	ko:K06752	ko05166	H-2 class II histocompatibility antigen, E-S beta chain	HB23	-0.178189	-0.390518	-0.0631765	-0.749487	-0.865236	15.7444	6.549	7.87588e-05	0.000536547
Ssa_S30240962	ko:K04374	ko05166	Cyclic AMP-dependent transcription factor ATF-4	ATF4	0.230979	0.200002	0.202118	0.700606	0.152356	10.8522	7.54285	1.96575e-05	0.000170871
Ssa_S30285037	ko:K04469	ko05166	Nuclear factor NF-kappa-B p100 subunit	NFKB2	0.483108	0.401261	0.53181	0.680111	0.725693	10.0811	12.6868	3.60574e-08	8.39832e-07
Ssa_S31972778	ko:K06637	ko05166	Mitotic checkpoint serine/threonine-protein kinase BUB1 beta	BUB1B	0.396436	0.40098	0.251305	0.541941	0.702627	4.98774	7.16872	3.29081e-05	0.000263461
Ssa_S31981947	ko:K06268	ko05166	Calcineurin subunit B type 1	CANB1	0.0315038	0.0993391	0.143244	0.463181	0.369054	5.55009	7.75113	1.481e-05	0.000136191
Ssa_S35541403	ko:K01384	ko05166	Protein Wnt-11	WNT11	0.0445884	-0.421611	-0.0590541	-0.487847	-0.110749	6.35036	3.74402	0.00553801	0.0167124
Ssa_S35558904	ko:K03358	ko05166	Anaphase-promoting complex subunit 11	APC11	-0.137415	-0.043407	-0.0421809	0.348724	0.503913	9.38024	8.5952	4.82704e-06	5.43267e-05
Ssa_S35580708	ko:K04348	ko05166	Serine/threonine-protein phosphatase 2B catalytic subunit alpha isoform	PP2BA	0.631902	0.456126	0.400277	0.531255	0.747321	7.20021	3.82156	0.00489309	0.0150715
Ssa_S35586237	ko:K03348	ko05166	Anaphase-promoting complex subunit 1	APC1	0.257074	0.229211	0.187101	0.362903	0.489399	8.63205	3.44426	0.0089605	0.0246317
Ssa_S35692161	ko:K15306	ko05166	Ran-specific GTPase-activating protein	RANG	0.147736	0.266781	0.0653871	0.587225	0.671537	9.2947	6.63684	6.9493e-05	0.000485485
Ssa_S35693314	ko:K07830	ko05166	Ras-related protein R-Ras2	RRAS2	0.0643324	0.148166	0.200201	0.4326	0.556012	7.59809	6.09493	0.000151603	0.000914089
Ssa_S48421049	ko:K06625	ko05166	Cyclin-dependent kinase inhibitor 1	CDN1A	0.719725	0.828345	0.607675	1.63961	2.47349	5.81406	24.5758	8.00436e-13	1.44138e-10
Ssa_S50369294	ko:K04685	ko05166	Cyclin-dependent kinase 4 inhibitor B	CDN2B	0.330751	-0.0207404	0.201209	-0.435549	-0.127655	8.89765	4.68758	0.00125493	0.00509105
Ssa_STIR11314	ko:K02580	ko05166	Nuclear factor NF-kappa-B p105 subunit	NFKB1	-0.144733	-0.211496	-0.107714	-0.403728	-0.0481223	7.13706	2.94604	0.0200833	0.0463654
Ssa_TC101268	ko:K15305	ko05166	Protein VAC14 homolog	VAC14	0.490468	0.260353	0.180967	0.223138	0.549545	6.97413	4.44077	0.00184138	0.00690161
Ssa_TC107379	ko:K03158	ko05166	Tumor necrosis factor receptor superfamily member 1A	TNR1A	0.487907	0.431832	0.303324	0.0634435	0.37846	7.09565	3.23666	0.0125309	0.0320494
Ssa_TC111777	ko:K09253	ko05166	Transcription factor RelB	RELB	-0.0138562	0.0450691	0.230415	0.376277	0.467015	5.00777	6.12056	0.00014605	0.000892062
Omy_CA366795	ko:K02649	ko05169	Phosphatidylinositol 3-kinase regulatory subunit beta	P85B	-0.263957	-0.426736	-0.390249	-0.546768	-0.369204	7.79293	3.15052	0.0144079	0.0356505
Omy_CR370129	ko:K05443	ko05169	Interleukin-10	IL10	0.409935	0.402426	0.444762	0.554384	0.701851	4.70552	3.20508	0.0131884	0.0333302
Omy_S15340593	ko:K03174	ko05169	TNF receptor-associated factor 3	TRAF3	0.373947	0.262367	0.521331	0.661653	0.561154	4.74057	5.31916	0.000478531	0.0023546
Omy_S16592344	ko:K06751	ko05169	Class I histocompatibility antigen, F10 alpha chain	HA1F	-0.104958	-0.716022	-0.339323	-1.11325	-1.67654	11.6289	3.6997	0.00594478	0.0176921
Omy_S18095775	ko:K04427	ko05169	Mitogen-activated protein kinase kinase kinase 7	M3K7	-0.311056	-0.448212	-0.557092	-0.526316	-0.640767	4.05091	3.17279	0.013897	0.0346779
Omy_S31925537	ko:K11859	ko05169	Tumor necrosis factor alpha-induced protein 3	TNAP3	0.0208698	-0.24568	-0.150948	-0.453627	-0.189794	8.76447	3.28143	0.0116551	0.0303319
Omy_S32130645	ko:K06751	ko05169	Saoe class I histocompatibility antigen, A alpha chain	1A01	-0.0586073	-0.211611	-0.00980091	-0.484936	-0.7165	8.48175	3.82537	0.00486349	0.0149956
Omy_S34426202	ko:K11406	ko05169	Histone deacetylase 4	HDAC4	-0.483505	-0.595109	-0.322762	-0.453994	-0.821477	10.6879	7.3778	2.46484e-05	0.000206803
Ssa_CA057984	ko:K04440	ko05169	Mitogen-activated protein kinase 10	MK10	0.432128	0.0764103	0.413185	0.670459	0.0276395	4.84867	5.2079	0.000566088	0.00269635
Ssa_CB504037	ko:K06468	ko05169	Lactose-binding lectin l-2	AJL2	0.162526	-0.0888274	0.0786004	-0.708143	-0.076698	10.0835	4.23855	0.00252783	0.0089359
Ssa_DW542317	ko:K15979	ko05169	Staphylococcal nuclease domain-containing protein 1	SND1	-0.315474	-0.209454	-0.220115	-0.575418	-0.709481	13.2241	11.087	2.2177e-07	3.93479e-06
Ssa_DY714827	ko:K12646	ko05169	Probable ATP-dependent RNA helicase DDX58	DDX58	-0.0196377	0.0528946	-0.0798538	-0.599009	-0.32484	8.3192	3.90089	0.00431231	0.0136163
Ssa_DY716055	ko:K02649	ko05169	Phosphatidylinositol 3-kinase regulatory subunit alpha	P85A	-0.272889	-0.404256	-0.263637	-0.251271	-0.664975	9.25812	5.19203	0.000579853	0.00274598
Ssa_EG781271	ko:K02649	ko05169	Phosphatidylinositol 3-kinase regulatory subunit alpha	P85AA	-0.600602	-0.663319	-0.614102	-1.58433	-1.81026	9.05256	33.6518	1.88421e-15	1.51553e-12
Ssa_EG826548	ko:K04441	ko05169	Mitogen-activated protein kinase 12	MK12	0.443379	0.488059	0.392232	0.674448	0.785032	7.06305	7.04217	3.92508e-05	0.000302594
Ssa_EG893280	ko:K03875	ko05169	S-phase kinase-associated protein 2	SKP2	0.175559	0.309405	0.0697211	0.311631	0.499688	4.1013	2.98103	0.0189726	0.0442978
Ssa_EG904896	ko:K11219	ko05169	Non-receptor tyrosine-protein kinase TYK2	TYK2	0.522431	0.423571	0.568751	0.312953	0.260509	5.28329	4.43057	0.00187095	0.00699071
Ssa_GRASP209154477	ko:K06067	ko05169	Histone deacetylase 2	HDAC2	0.0609079	0.205598	0.0435053	0.688947	0.741089	8.87296	17.2614	3.52893e-10	1.84314e-08
Ssa_GRASP209154675	ko:K04448	ko05169	Transcription factor AP-1	JUN	0.353331	0.78484	1.07314	1.03078	1.45028	8.61971	12.6232	3.86716e-08	8.93818e-07
Ssa_GRASP209154883	ko:K06627	ko05169	Cyclin-A2	CCNA2	0.31681	0.439369	0.408527	0.524917	0.473437	9.57965	4.74856	0.00114215	0.00472731
Ssa_GRASP209154885	ko:K06630	ko05169	14-3-3 protein beta/alpha-1	143B1	0.254056	0.279022	0.302535	0.537428	0.716934	12.6211	15.7008	1.57138e-09	6.29858e-08
Ssa_GRASP209154957	ko:K06630	ko05169	14-3-3 protein eta	1433F	0.163671	0.0490903	0.195319	0.228227	0.449168	13.263	5.80078	0.000233353	0.00130246
Ssa_GRASP209155061	ko:K06624	ko05169	Cyclin-dependent kinase inhibitor 1B	CDN1B	0.18783	0.0776252	-0.0444707	-0.310993	-0.409767	8.45616	3.43786	0.00905337	0.0248473
Ssa_GRASP209155069	ko:K03035	ko05169	26S proteasome non-ATPase regulatory subunit 12	PSD12	0.178668	0.227721	0.205767	0.40865	0.420602	12.3629	8.08716	9.43083e-06	9.36485e-05
Ssa_GRASP209155489	ko:K03283	ko05169	Heat shock cognate 71 kDa protein	HSP7C	0.600988	0.805795	0.704085	1.41126	1.20374	12.5842	24.851	6.52257e-13	1.2365e-10
Ssa_GRASP209155705	ko:K04441	ko05169	Mitogen-activated protein kinase 13	MK13	0.25152	0.313559	0.321364	0.436908	0.607362	9.86699	6.66042	6.72026e-05	0.00047398
Ssa_GRASP209156281	ko:K08860	ko05169	Eukaryotic translation initiation factor 2-alpha kinase 1	E2AK1	0.217082	0.154809	0.336359	0.49196	0.652167	10.1302	13.867	1.01359e-08	2.93967e-07
Ssa_GRASP209732287	ko:K03061	ko05169	26S protease regulatory subunit 7	PRS7	0.149535	0.18247	0.161702	0.410328	0.482189	14.2108	6.68538	6.48626e-05	0.000461147
Ssa_GRASP209733825	ko:K03031	ko05169	26S proteasome non-ATPase regulatory subunit 8	PSMD8	0.0754821	0.147615	0.124375	0.413329	0.536997	12.7639	13.5615	1.40012e-08	3.8392e-07
Ssa_GRASP209734765	ko:K03037	ko05169	26S proteasome non-ATPase regulatory subunit 6	PSMD6	0.23298	0.248984	0.275485	0.524969	0.534453	11.5208	9.65782	1.24676e-06	1.71518e-05
Ssa_GRASP209736077	ko:K03062	ko05169	26S protease regulatory subunit 4	PRS4	0.1537	0.207822	0.233386	0.370524	0.523547	11.8102	6.10454	0.000149496	0.000904095
Ssa_GRASP209736353	ko:K06856	ko05169	Ig heavy chain V-I region HG3	HV102	0.400161	0.614294	0.836382	1.4441	1.40825	4.88515	11.7631	1.01462e-07	2.01238e-06
Ssa_GRASP209737045	ko:K03008	ko05169	DNA-directed RNA polymerase II subunit RPB11-a	RPB11	0.238701	0.137919	0.225725	0.381402	0.55078	7.34249	3.75334	0.00545611	0.0165065
Ssa_GRASP209737865	ko:K03019	ko05169	DNA-directed RNA polymerase III subunit RPC10	RPC10	0.321495	0.343783	0.249893	0.248101	0.413696	6.44017	3.05369	0.0168598	0.0403838
Ssa_GRASP221221171	ko:K03012	ko05169	DNA-directed RNA polymerase II subunit RPB4	RPB4	0.168154	0.233439	0.171767	0.324213	0.469474	11.2879	5.86504	0.000212271	0.0012052
Ssa_GRASP221221487	ko:K03063	ko05169	26S protease regulatory subunit 6B	PRS6B	0.224579	0.215297	0.234515	0.37413	0.472454	13.3711	5.19609	0.000576297	0.00273444
Ssa_GRASP223646767	ko:K06630	ko05169	14-3-3 protein zeta	1433Z	-0.107791	0.129083	0.303841	0.308479	0.558184	10.4725	7.54977	1.94727e-05	0.000169508
Ssa_GRASP223647425	ko:K03028	ko05169	26S proteasome non-ATPase regulatory subunit 2	PSMD2	0.133332	0.130164	0.220373	0.445209	0.357519	12.8865	9.31889	1.90707e-06	2.46875e-05
Ssa_GRASP223647521	ko:K03136	ko05169	General transcription factor IIE subunit 1	T2EA	-0.322111	-0.268487	-0.454915	-0.907217	-0.765442	10.9367	14.675	4.39036e-09	1.48791e-07
Ssa_GRASP223647701	ko:K04345	ko05169	cAMP-dependent protein kinase catalytic subunit beta	KAPCB	0.333374	0.301551	0.318177	0.431789	0.315682	7.26342	7.7331	1.5176e-05	0.000138795
Ssa_GRASP223648283	ko:K06630	ko05169	14-3-3 protein gamma-1	143G1	-0.348935	-0.809001	-0.715134	-1.4991	-1.94924	9.49739	11.7612	1.01689e-07	2.01238e-06
Ssa_GRASP223648381	ko:K06630	ko05169	14-3-3 protein beta/alpha	1433B	0.181881	0.205897	0.207162	0.483412	0.592808	15.6357	12.8801	2.91738e-08	7.1541e-07
Ssa_GRASP223649429	ko:K03115	ko05169	Casein kinase II subunit beta	CSK2B	-0.00969144	-0.0108443	0.835729	0.891312	0.960667	9.39594	3.06702	0.0164986	0.0397245
Ssa_KSS216	ko:K04440	ko05169	Mitogen-activated protein kinase 9	MK09	0.22968	0.127353	0.276185	0.618031	0.458211	4.58162	3.44511	0.00894821	0.0246147
Ssa_KSS3660	ko:K05872	ko05169	NF-kappa-B inhibitor epsilon	IKBE	0.392198	0.589179	0.381792	0.454712	0.629852	4.38235	3.60582	0.00691017	0.0199745
Ssa_KSS4859	ko:K03039	ko05169	26S proteasome non-ATPase regulatory subunit 13	PSD13	0.382957	0.285705	0.21816	0.282643	0.828361	6.44204	5.22926	0.000548086	0.00262095
Ssa_S18866366	ko:K03006	ko05169	DNA-directed RNA polymerase II subunit RPB1	RPB1	0.375072	0.329016	0.389567	0.463335	0.633964	8.2428	4.10338	0.00312812	0.0105984
Ssa_S18892412	ko:K06856	ko05169	Ig heavy chain C region, membrane-bound form	HVCM	1.02348	0.532274	0.936427	1.33944	1.89446	6.28286	6.21476	0.000127379	0.000796112
Ssa_S18892482	ko:K06856	ko05169	Ig mu chain C region membrane-bound form	MUCM	0.140161	-0.554309	0.190928	0.694001	-0.504076	11.6771	3.89155	0.00437689	0.0137878
Ssa_S30263508	ko:K06856	ko05169	Ig heavy chain Mem5	HVM63	0.116876	-0.443023	0.122646	0.551098	-0.39744	7.30044	2.94855	0.0200016	0.0462298
Ssa_S30281587	ko:K06643	ko05169	E3 ubiquitin-protein ligase Mdm2	MDM2	0.0876017	-0.0185591	-0.0512357	0.117215	0.440419	10.1285	7.4281	2.30021e-05	0.000195712
Ssa_S30285037	ko:K04469	ko05169	Nuclear factor NF-kappa-B p100 subunit	NFKB2	0.483108	0.401261	0.53181	0.680111	0.725693	10.0811	12.6868	3.60574e-08	8.39832e-07
Ssa_S35495247	ko:K03013	ko05169	DNA-directed RNA polymerases I, II, and III subunit RPABC1	RPAB1	0.200194	0.231155	0.181375	0.368056	0.451062	11.6753	5.6044	0.000312183	0.00165705
Ssa_S35515759	ko:K03017	ko05169	DNA-directed RNA polymerase II subunit RPB9	RPB9	0.187181	0.309399	0.203192	0.31966	0.484564	10.0891	4.34774	0.00212972	0.00774881
Ssa_S35566025	ko:K03064	ko05169	26S protease regulatory subunit 10B	PRS10	0.212601	0.346759	0.286741	0.575437	0.684136	11.3285	18.1518	1.55829e-10	9.26638e-09
Ssa_S35566575	ko:K03029	ko05169	26S proteasome non-ATPase regulatory subunit 4	PSMD4	0.106573	0.288723	0.219719	0.489874	0.807497	10.0289	6.46778	8.8461e-05	0.000589008
[truncated: 180 more rows]
