# Supplementary material for: Candida utilis and Chlorella vulgaris Counteract Intestinal Inflammation in Atlantic Salmon (Salmo salar L.)
Source: PLoS One. 2013 Dec 27;8(12):e83213. doi: 10.1371/journal.pone.0083213 (PMC3873917; doi:10.1371/journal.pone.0083213)
Supplement: Dataset S4 — Blast results for sequenced DGGE bands. (XLS) [file pone.0083213.s006.xls]

## Sheet: Table
Phylum/Division	Class	Gel position	No. of succesfully	Nearest neighbor identified by BLASTn search	Similarity (%)
			sequenced bands
Firmicutes	Bacilli	17.2	1	Staphylococcus warneri strain Z3_S_TSA11 (KC213933.1)	99
		18.7	4	Staphylococcus epidermidis strain S_S_MRS_8 (KC213963.1)	99
		20.7	5	Staphylococcus warneri strain Z3_S_TSA11(KC213933.1)	100
		21.7	2	Staphylococcus hominis strain XFB-K (KC429620.1)	99
Proteobacteria	Gammaproteobacteria	35.7	7	Photobacterium phosphoreum strain PB-CS-01 (JN665072.1)	99
Firmicutes	Bacilli	36.9	1	Staphylococcus warneri strain Z3_S_TSA11 (KC213933.1)	100
Proteobacteria	Gammaproteobacteria	38.3	8	Photobacterium phosphoreum strain PB-CS-01 (JN665072.1)	99
Firmicutes	Bacilli	45.3	3	Staphylococcus warneri strain Z3_S_TSA11 (KC213933.1)	100
		47	1	Staphylococcus warneri strain Z3_S_TSA11 (KC213933.1)	100
		48.5	1	Staphylococcus warneri strain Z3_S_TSA11 (KC213933.1)	99
Proteobacteria	Gammaproteobacteria	50.2	1	Photobacterium phosphoreum strain PB-CS-01 (JN665072.1)	99
Streptophyta	Eudicotyledoneae	52.9	2	Glycine max cultivar PI 437654 chloroplast, complete genome ( DQ317523.1)	99
Streptophyta	Eudicotyledoneae	54.2	2	Glycine max cultivar PI 437654 chloroplast, complete genome ( DQ317523.1)	100
Chlorophyta	Trebouxiophyceae	72.5	2	Chlorella sp. JC183 plastid (HF536585.1)	94
Chlorophyta	Trebouxiophyceae	76.8	2	Chlorella sp. JC183 plastid (HF536585.1)	99
Chlorophyta	Trebouxiophyceae	77.4	2	Chlorella sp. JC183 plastid (HF536585.1)	99
NSB		94.4	1	NSB	99
Streptophyta	Eudicotyledoneae	95.2	1	Glycine max cultivar PI 437654 chloroplast, complete genome ( DQ317523.1)	99
Streptophyta	Eudicotyledoneae	98.1	6	Glycine max cultivar PI 437654 chloroplast, complete genome ( DQ317523.1)	100
Streptophyta	Eudicotyledoneae	98.7	3	Glycine max cultivar PI 437654 chloroplast, complete genome ( DQ317523.1)	99
